# Supplementary material for: Differential effects of coral-giant clam assemblages on biofouling formation
Source: Sci Rep. 2019 Feb 25;9:2675. doi: 10.1038/s41598-019-39268-1 (PMC6389951; doi:10.1038/s41598-019-39268-1)
Supplement: Supplementary file 2 — Supplementary S2 [file 41598_2019_39268_MOESM2_ESM.xlsx]

## Sheet: Tab
Supplementary S2 - Nutrients data Differential effects of coral-giant clam assemblages on biofouling formation Isis Guibert, Isabelle Bonnard, Xavier Pochon, Mayalen Zubia, Christine Sidobre, Gaël Lecellier and Véronique Berteaux-Lecellier
ASSEMBLAGE	Stress	EXP	AQUARIUM	TIME	NO2 (µmol/L)	NO3 (µmol/L)	SI(OH)4 (µmol/L)	PO4 (µmol/L)	NH4 (µmol/L)
AT	LT	C	BAC 3	T0	0.213 +/- 0.022	0.958 +/- 0.117	3.274 +/- 0.416	0.28 +/- 0.023	2.546 +/- 0.096
AT	LT	C	BAC 3	T2	0.294 +/- 0.072	0.553 +/- 0.144	1.845 +/- 0.492	0.352 +/- 0.046	0.24 +/- 0.054
AT	LT	C	BAC 4	T0	0.162 +/- 0.018	0.75 +/- 0.017	3.403 +/- 0.193	0.321 +/- 0.04	0.986 +/- 0.08
AT	LT	C	BAC 4	T2	0.258 +/- 0.013	0.439 +/- 0.031	1.723 +/- 0.15	0.388 +/- 0.018	0.617 +/- 0.18
AT	ST	C	BAC 1	T0	0.157 +/- 0.008	1.015 +/- 0.054	3.647 +/- 0.273	0.45 +/- 0.075	0.961 +/- 0.053
AT	ST	C	BAC 1	T2	0.318 +/- 0.028	0.735 +/- 0.075	2.003 +/- 0.103	0.466 +/- 0.041	0.976 +/- 0.079
AT	ST	C	BAC 2	T0	0.275 +/- 0.024	1.42 +/- 0.137	3.875 +/- 0.69	0.486 +/- 0.083	3.78 +/- 0.054
AT	ST	C	BAC 2	T2	0.267 +/- 0.012	0.523 +/- 0.023	2.175 +/- 0.17	0.318 +/- 0.016	0.061 +/- 0.054
P	LT	A	BAC 8	T0	0.187 +/- 0.023	1.121 +/- 0.145	14.596 +/- 1.401	0.36 +/- 0.049	0.486 +/- 0.145
P	LT	B	BAC 7	T0	0.071 +/- 0.009	0.028 +/- 0.002	1.56 +/- 0.208	0.125 +/- 0.006	nd
P	LT	B	BAC 7	T1	0.069 +/- 0.001	0.236 +/- 0.033	2.096 +/- 0.105	0.181 +/- 0.043	nd
P	LT	B	BAC 7	T2	0.118 +/- 0.025	0.483 +/- 0.348	2.413 +/- 0.574	0.331 +/- 0.099	0.053 +/- 0.092
P	ST	A	BAC 3	T0	0.21 +/- 0.026	1.136 +/- 0.213	12.652 +/- 1.337	0.381 +/- 0.053	0.159 +/- 0.015
P	ST	B	BAC 2	T0	0.104 +/- 0.006	0.009 +/- 0.005	1.818 +/- 0.121	0.094 +/- 0.043	nd
P	ST	B	BAC 2	T1	0.043 +/- 0.002	0.121 +/- 0.001	0.988 +/- 0.046	0.249 +/- 0.005	0.36 +/- 0.023
P	ST	B	BAC 2	T2	0.158 +/- 0.02	0.414 +/- 0.051	3.092 +/- 0.307	0.101 +/- 0.026	nd
PA	LT	A	BAC 7	T0	0.16 +/- 0.011	0.993 +/- 0.045	14.975 +/- 0.87	0.251 +/- 0.015	0.221 +/- 0.038
PA	LT	B	BAC 6	T0	0.079 +/- 0.005	0.043 +/- 0.002	1.547 +/- 0.049	0.248 +/- 0.007	nd
PA	LT	B	BAC 6	T1	0.09 +/- 0.01	0.256 +/- 0.038	2.185 +/- 0.294	0.364 +/- 0.048	0.277 +/- 0.168
PA	LT	B	BAC 6	T2	0.115 +/- 0.01	0.198 +/- 0.033	2.094 +/- 0.161	0.219 +/- 0.058	nd
PA	ST	A	BAC 2	T0	0.223 +/- 0.01	1.166 +/- 0.061	12.867 +/- 0.286	0.461 +/- 0.093	0.353 +/- 0.017
PA	ST	B	BAC 3	T0	0.116 +/- 0.003	0.002 +/- 0.001	2.044 +/- 0.068	0.236 +/- 0.032	nd
PA	ST	B	BAC 3	T1	0.095 +/- 0.01	0.091 +/- 0.009	1.226 +/- 0.125	0.508 +/- 0.107	0.678 +/- 0.168
PA	ST	B	BAC 3	T2	0.21 +/- 0.015	0.251 +/- 0.022	2.074 +/- 0.193	0.292 +/- 0.048	nd
PAT	LT	A	BAC 6	T0	0.289 +/- 0.057	1.617 +/- 0.373	15.718 +/- 2.455	0.366 +/- 0.042	1.493 +/- 0.15
PAT	LT	B	BAC 5	T0	0.104 +/- 0.012	0.008 +/- 0.005	0.903 +/- 0.109	0.042 +/- 0.041	0.557 +/- 0.062
PAT	LT	B	BAC 5	T1	0.137 +/- 0.014	0.283 +/- 0.011	2.212 +/- 0.227	0.208 +/- 0.047	0.977 +/- 0.101
PAT	LT	B	BAC 5	T2	0.183 +/- 0.036	0.472 +/- 0.095	2.86 +/- 0.607	0.436 +/- 0.042	0.504 +/- 0.093
PAT	ST	A	BAC 1	T0	0.41 +/- 0.06	1.842 +/- 0.336	14.495 +/- 1.864	0.62 +/- 0.041	3.016 +/- 0.228
PAT	ST	B	BAC 4	T0	0.145 +/- 0.01	0.006 +/- 0.004	1.302 +/- 0.156	0.056 +/- 0.028	0.503 +/- 0.033
PAT	ST	B	BAC 4	T1	0.224 +/- 0.033	0.331 +/- 0.023	1.348 +/- 0.237	0.571 +/- 0.12	3.859 +/- 0.437
T	LT	A	BAC 5	T0	0.217 +/- 0.021	1.213 +/- 0.122	15.533 +/- 0.332	0.322 +/- 0.04	1.059 +/- 0.044
T	LT	B	BAC 8	T0	0.106 +/- 0.005	0.065 +/- 0.008	1.649 +/- 0.09	0.191 +/- 0.009	0.468 +/- 0.38
T	LT	B	BAC 8	T1	0.059 +/- 0.004	0.13 +/- 0.01	1.105 +/- 0.047	0.093 +/- 0.024	0.181 +/- 0.016
T	LT	B	BAC 8	T2	0.094 +/- 0.007	0.302 +/- 0.121	1.546 +/- 0.164	0.344 +/- 0.015	0.41 +/- 0.255
T	ST	A	BAC 4	T0	0.285 +/- 0.024	1.244 +/- 0.119	13.459 +/- 1.124	0.685 +/- 0.027	1.287 +/- 0.149
T	ST	B	BAC 1	T0	0.131 +/- 0.005	0.026 +/- 0.009	2.218 +/- 0.06	0.135 +/- 0.021	1.097 +/- 0.315
T	ST	B	BAC 1	T1	0.091 +/- 0.008	0.223 +/- 0.03	1.781 +/- 0.211	0.228 +/- 0.024	1.164 +/- 0.209
T	ST	B	BAC 1	T2	0.139 +/- 0.004	0.266 +/- 0.016	2.605 +/- 0.112	0.03 +/- 0.016	nd
W	LT	B	Entrance	T0	0.159 +/- 0.01	0.245 +/- 0.022	3.12 +/- 0.226	0.123 +/- 0.028	nd
W	LT	B	Entrance	T1	0.11 +/- 0.017	0.556 +/- 0.053	2.95 +/- 0.495	0.162 +/- 0.042	nd
W	LT	B	Entrance	T2	0.258 +/- 0.02	0.72 +/- 0.067	3.817 +/- 0.346	0.286 +/- 0.023	0.068 +/- 0.117
W	LT	C	Entrance	T0	0.193 +/- 0.013	0.583 +/- 0.048	5.197 +/- 0.575	0.55 +/- 0.027	0.306 +/- 0.422
W	LT	C	Entrance	T2	0.469 +/- 0.05	1.065 +/- 0.095	2.357 +/- 0.245	0.426 +/- 0.042	0.292 +/- 0.085
Table legend
LT	Lagoon Temperature
ST	Stress Temperature
NO2	Nitrite
NO3	Nitrate
SI(OH)4	Silicate
PO4	Posphate
NH4	Ammonium
