# Supplementary material for: Differential effects of coral-giant clam assemblages on biofouling formation
Source: Sci Rep. 2019 Feb 25;9:2675. doi: 10.1038/s41598-019-39268-1 (PMC6389951; doi:10.1038/s41598-019-39268-1)
Supplement: Supplementary file 4 — Supplementary S4 [file 41598_2019_39268_MOESM4_ESM.xlsx]

## Sheet: stability.trim.contigs.good.tri
Supplementary S4 - Metabarcoding results of bacteria (16S) Differential effects of coral-giant clam assemblages on biofouling formation Isis Guibert, Isabelle Bonnard, Xavier Pochon, Mayalen Zubia, Christine Sidobre, Gaël Lecellier and Véronique Berteaux-Lecellier PAT: P. damicornis, A. cytherea and T. maxima; PA: P. damicornis and A. cytherea; P: P. damicornis; T: T. maxima; W: water; L: lagoon …
					PA.A.S	P.A.S	PA.A.L	PAT.A.L	P.A.L	P.B.S	PA.B.S	PA.A.L	P.A.L	T.A.L	PAT.B.L	PA.B.L	PA.B.L	T.B.L	W.B.L	T.A.LPAT.A.L	PA.A.L	P.A.L
taxlevel	rankID	taxon	daughterlevels	total	152B	153B	154B	155B	156B	157B	158B	160B	161B	162B	163B	164B	165B	166B	168B	169B	170B	171B	Eau1B	Eau2B
0	0	Root	3	13847	1684	1823	2609	1106	2873	1314	569	443	1209	2248	2202	1671	1965	1303	881	1125	702	1435	4	1
1	0.1	Archaea	3	6	0	0	1	0	1	0	0	0	0	0	0	0	2	0	0	0	0	2	0	0
2	0.1.1	Euryarchaeota	2	3	0	0	1	0	0	0	0	0	0	0	0	0	1	0	0	0	0	1	0	0
3	0.1.1.1	Halobacteria	1	1	0	0	0	0	0	0	0	0	0	0	0	0	0	0	0	0	0	1	0	0
4	0.1.1.1.1	Halobacteriales	1	1	0	0	0	0	0	0	0	0	0	0	0	0	0	0	0	0	0	1	0	0
5	0.1.1.1.1.1	Halobacteriaceae	1	1	0	0	0	0	0	0	0	0	0	0	0	0	0	0	0	0	0	1	0	0
6	0.1.1.1.1.1.1	Halolamina	0	1	0	0	0	0	0	0	0	0	0	0	0	0	0	0	0	0	0	1	0	0
3	0.1.1.2	Methanomicrobia	1	2	0	0	1	0	0	0	0	0	0	0	0	0	1	0	0	0	0	0	0	0
4	0.1.1.2.1	Methanosarcinales	2	2	0	0	1	0	0	0	0	0	0	0	0	0	1	0	0	0	0	0	0	0
5	0.1.1.2.1.1	Methanosaetaceae	1	1	0	0	0	0	0	0	0	0	0	0	0	0	1	0	0	0	0	0	0	0
6	0.1.1.2.1.1.1	Methanosaeta	0	1	0	0	0	0	0	0	0	0	0	0	0	0	1	0	0	0	0	0	0	0
5	0.1.1.2.1.2	Methanosarcinaceae	1	1	0	0	1	0	0	0	0	0	0	0	0	0	0	0	0	0	0	0	0	0
6	0.1.1.2.1.2.1	Methanolobus	0	1	0	0	1	0	0	0	0	0	0	0	0	0	0	0	0	0	0	0	0	0
2	0.1.2	Thaumarchaeota	1	1	0	0	0	0	0	0	0	0	0	0	0	0	0	0	0	0	0	1	0	0
3	0.1.2.1	Marine_Group_I	1	1	0	0	0	0	0	0	0	0	0	0	0	0	0	0	0	0	0	1	0	0
4	0.1.2.1.1	Unknown_Order	1	1	0	0	0	0	0	0	0	0	0	0	0	0	0	0	0	0	0	1	0	0
5	0.1.2.1.1.1	Unknown_Family	1	1	0	0	0	0	0	0	0	0	0	0	0	0	0	0	0	0	0	1	0	0
6	0.1.2.1.1.1.1	Candidatus_Nitrosopumilus	0	1	0	0	0	0	0	0	0	0	0	0	0	0	0	0	0	0	0	1	0	0
2	0.1.3	Woesearchaeota_(DHVEG-6)	1	2	0	0	0	0	1	0	0	0	0	0	0	0	1	0	0	0	0	0	0	0
3	0.1.3.1	Woesearchaeota_(DHVEG-6)_cl	1	2	0	0	0	0	1	0	0	0	0	0	0	0	1	0	0	0	0	0	0	0
4	0.1.3.1.1	Woesearchaeota_(DHVEG-6)_or	1	2	0	0	0	0	1	0	0	0	0	0	0	0	1	0	0	0	0	0	0	0
5	0.1.3.1.1.1	Woesearchaeota_(DHVEG-6)_fa	1	2	0	0	0	0	1	0	0	0	0	0	0	0	1	0	0	0	0	0	0	0
6	0.1.3.1.1.1.1	Woesearchaeota_(DHVEG-6)_ge	0	2	0	0	0	0	1	0	0	0	0	0	0	0	1	0	0	0	0	0	0	0
1	0.2	Bacteria	44	13752	1682	1819	2601	1105	2866	1314	559	440	1206	2247	2201	1671	1963	1301	881	1092	693	1419	4	1
2	0.2.1	Acetothermia	1	1	0	0	0	0	0	0	0	0	0	0	0	0	0	0	0	0	1	0	0	0
3	0.2.1.1	Acetothermia_unclassified	1	1	0	0	0	0	0	0	0	0	0	0	0	0	0	0	0	0	1	0	0	0
4	0.2.1.1.1	Acetothermia_unclassified	1	1	0	0	0	0	0	0	0	0	0	0	0	0	0	0	0	0	1	0	0	0
5	0.2.1.1.1.1	Acetothermia_unclassified	1	1	0	0	0	0	0	0	0	0	0	0	0	0	0	0	0	0	1	0	0	0
6	0.2.1.1.1.1.1	Acetothermia_unclassified	0	1	0	0	0	0	0	0	0	0	0	0	0	0	0	0	0	0	1	0	0	0
2	0.2.2	Acidobacteria	17	321	18	37	64	8	82	30	2	6	34	32	31	20	24	15	2	12	10	23	0	0
3	0.2.2.1	Acidobacteria	1	7	2	1	0	0	1	0	0	0	1	1	0	0	0	0	0	1	0	0	0	0
4	0.2.2.1.1	Acidobacteriales	1	7	2	1	0	0	1	0	0	0	1	1	0	0	0	0	0	1	0	0	0	0
5	0.2.2.1.1.1	Acidobacteriaceae_(Subgroup_1)	3	7	2	1	0	0	1	0	0	0	1	1	0	0	0	0	0	1	0	0	0	0
6	0.2.2.1.1.1.1	Acidobacteriaceae_(Subgroup_1)_unclassified	0	1	0	0	0	0	0	0	0	0	0	0	0	0	0	0	0	1	0	0	0	0
6	0.2.2.1.1.1.2	Candidatus_Koribacter	0	2	0	1	0	0	0	0	0	0	1	0	0	0	0	0	0	0	0	0	0	0
6	0.2.2.1.1.1.3	uncultured	0	4	2	0	0	0	1	0	0	0	0	1	0	0	0	0	0	0	0	0	0	0
3	0.2.2.2	Acidobacteria_unclassified	1	7	0	0	2	0	2	1	0	0	0	1	0	0	0	0	0	0	0	1	0	0
4	0.2.2.2.1	Acidobacteria_unclassified	1	7	0	0	2	0	2	1	0	0	0	1	0	0	0	0	0	0	0	1	0	0
5	0.2.2.2.1.1	Acidobacteria_unclassified	1	7	0	0	2	0	2	1	0	0	0	1	0	0	0	0	0	0	0	1	0	0
6	0.2.2.2.1.1.1	Acidobacteria_unclassified	0	7	0	0	2	0	2	1	0	0	0	1	0	0	0	0	0	0	0	1	0	0
3	0.2.2.3	Blastocatellia	1	16	2	5	4	0	4	3	1	0	4	2	2	1	1	1	0	0	0	0	0	0
4	0.2.2.3.1	Blastocatellales	1	16	2	5	4	0	4	3	1	0	4	2	2	1	1	1	0	0	0	0	0	0
5	0.2.2.3.1.1	Blastocatellaceae_(Subgroup_4)	6	16	2	5	4	0	4	3	1	0	4	2	2	1	1	1	0	0	0	0	0	0
6	0.2.2.3.1.1.1	Blastocatella	0	5	1	2	2	0	3	2	1	0	3	0	1	1	0	1	0	0	0	0	0	0
6	0.2.2.3.1.1.2	Blastocatellaceae_(Subgroup_4)_unclassified	0	4	1	0	0	0	0	1	0	0	0	1	1	0	1	0	0	0	0	0	0	0
6	0.2.2.3.1.1.3	DS-100	0	2	0	1	1	0	0	0	0	0	0	0	0	0	0	0	0	0	0	0	0	0
6	0.2.2.3.1.1.4	RB41	0	3	0	1	1	0	1	0	0	0	0	0	0	0	0	0	0	0	0	0	0	0
6	0.2.2.3.1.1.5	Stenotrophobacter	0	1	0	1	0	0	0	0	0	0	1	0	0	0	0	0	0	0	0	0	0	0
6	0.2.2.3.1.1.6	uncultured	0	1	0	0	0	0	0	0	0	0	0	1	0	0	0	0	0	0	0	0	0	0
3	0.2.2.4	Holophagae	5	139	11	13	36	2	24	13	0	4	8	16	21	12	10	10	2	4	4	8	0	0
4	0.2.2.4.1	Acanthopleuribacterales	1	34	5	5	6	1	7	3	0	0	1	8	4	4	2	1	0	1	0	0	0	0
5	0.2.2.4.1.1	Acanthopleuribacteraceae	1	34	5	5	6	1	7	3	0	0	1	8	4	4	2	1	0	1	0	0	0	0
6	0.2.2.4.1.1.1	Acanthopleuribacter	0	34	5	5	6	1	7	3	0	0	1	8	4	4	2	1	0	1	0	0	0	0
4	0.2.2.4.2	Holophagae_unclassified	1	2	0	0	0	0	0	0	0	0	0	0	0	0	0	2	0	0	0	0	0	0
5	0.2.2.4.2.1	Holophagae_unclassified	1	2	0	0	0	0	0	0	0	0	0	0	0	0	0	2	0	0	0	0	0	0
6	0.2.2.4.2.1.1	Holophagae_unclassified	0	2	0	0	0	0	0	0	0	0	0	0	0	0	0	2	0	0	0	0	0	0
4	0.2.2.4.3	Subgroup_10	5	86	6	8	29	1	16	10	0	0	6	6	16	8	8	7	1	3	3	3	0	0
5	0.2.2.4.3.1	CA002	1	46	5	5	19	1	8	3	0	0	2	4	7	5	2	3	0	1	0	3	0	0
6	0.2.2.4.3.1.1	CA002_ge	0	46	5	5	19	1	8	3	0	0	2	4	7	5	2	3	0	1	0	3	0	0
5	0.2.2.4.3.2	NS72	1	1	0	0	0	0	0	1	0	0	0	0	0	0	0	0	0	0	0	0	0	0
6	0.2.2.4.3.2.1	NS72_ge	0	1	0	0	0	0	0	1	0	0	0	0	0	0	0	0	0	0	0	0	0	0
5	0.2.2.4.3.3	Subgroup_10_unclassified	1	16	0	2	5	0	3	1	0	0	1	1	3	1	2	0	0	0	0	0	0	0
6	0.2.2.4.3.3.1	Subgroup_10_unclassified	0	16	0	2	5	0	3	1	0	0	1	1	3	1	2	0	0	0	0	0	0	0
5	0.2.2.4.3.4	Sva0725	1	16	1	1	3	0	4	2	0	0	3	0	2	0	2	0	1	2	2	0	0	0
6	0.2.2.4.3.4.1	Sva0725_ge	0	16	1	1	3	0	4	2	0	0	3	0	2	0	2	0	1	2	2	0	0	0
5	0.2.2.4.3.5	TK85	1	7	0	0	2	0	1	3	0	0	0	1	4	2	2	4	0	0	1	0	0	0
6	0.2.2.4.3.5.1	TK85_ge	0	7	0	0	2	0	1	3	0	0	0	1	4	2	2	4	0	0	1	0	0	0
4	0.2.2.4.4	Subgroup_23	1	8	0	0	0	0	0	0	0	4	0	1	1	0	0	0	1	0	1	0	0	0
5	0.2.2.4.4.1	Subgroup_23_fa	1	8	0	0	0	0	0	0	0	4	0	1	1	0	0	0	1	0	1	0	0	0
6	0.2.2.4.4.1.1	Subgroup_23_ge	0	8	0	0	0	0	0	0	0	4	0	1	1	0	0	0	1	0	1	0	0	0
4	0.2.2.4.5	Subgroup_7	1	9	0	0	1	0	1	0	0	0	1	1	0	0	0	0	0	0	0	5	0	0
5	0.2.2.4.5.1	Subgroup_7_fa	1	9	0	0	1	0	1	0	0	0	1	1	0	0	0	0	0	0	0	5	0	0
6	0.2.2.4.5.1.1	Subgroup_7_ge	0	9	0	0	1	0	1	0	0	0	1	1	0	0	0	0	0	0	0	5	0	0
3	0.2.2.5	Solibacteres	1	14	1	2	2	0	7	1	0	0	2	0	0	0	0	0	0	0	1	1	0	0
4	0.2.2.5.1	Solibacterales	1	14	1	2	2	0	7	1	0	0	2	0	0	0	0	0	0	0	1	1	0	0
5	0.2.2.5.1.1	Solibacteraceae_(Subgroup_3)	5	14	1	2	2	0	7	1	0	0	2	0	0	0	0	0	0	0	1	1	0	0
6	0.2.2.5.1.1.1	Bryobacter	0	4	0	0	1	0	2	0	0	0	0	0	0	0	0	0	0	0	1	0	0	0
6	0.2.2.5.1.1.2	Candidatus_Solibacter	0	2	0	0	0	0	2	0	0	0	0	0	0	0	0	0	0	0	0	0	0	0
6	0.2.2.5.1.1.3	PAUC26f	0	4	1	2	0	0	1	1	0	0	1	0	0	0	0	0	0	0	0	0	0	0
6	0.2.2.5.1.1.4	Paludibaculum	0	2	0	0	1	0	1	0	0	0	0	0	0	0	0	0	0	0	0	1	0	0
6	0.2.2.5.1.1.5	Solibacteraceae_(Subgroup_3)_unclassified	0	2	0	0	0	0	1	0	0	0	1	0	0	0	0	0	0	0	0	0	0	0
3	0.2.2.6	Subgroup_11	1	2	0	0	0	1	0	0	0	0	0	1	0	0	0	0	0	0	0	0	0	0
4	0.2.2.6.1	Subgroup_11_or	1	2	0	0	0	1	0	0	0	0	0	1	0	0	0	0	0	0	0	0	0	0
5	0.2.2.6.1.1	Subgroup_11_fa	1	2	0	0	0	1	0	0	0	0	0	1	0	0	0	0	0	0	0	0	0	0
6	0.2.2.6.1.1.1	Subgroup_11_ge	0	2	0	0	0	1	0	0	0	0	0	1	0	0	0	0	0	0	0	0	0	0
3	0.2.2.7	Subgroup_13	1	1	0	0	0	0	0	0	0	0	0	1	0	0	0	0	0	0	0	0	0	0
4	0.2.2.7.1	Subgroup_13_or	1	1	0	0	0	0	0	0	0	0	0	1	0	0	0	0	0	0	0	0	0	0
5	0.2.2.7.1.1	Subgroup_13_fa	1	1	0	0	0	0	0	0	0	0	0	1	0	0	0	0	0	0	0	0	0	0
6	0.2.2.7.1.1.1	Subgroup_13_ge	0	1	0	0	0	0	0	0	0	0	0	1	0	0	0	0	0	0	0	0	0	0
3	0.2.2.8	Subgroup_17	1	11	0	0	2	0	5	0	0	0	3	0	0	0	1	0	0	0	0	0	0	0
4	0.2.2.8.1	Subgroup_17_or	1	11	0	0	2	0	5	0	0	0	3	0	0	0	1	0	0	0	0	0	0	0
5	0.2.2.8.1.1	Subgroup_17_fa	1	11	0	0	2	0	5	0	0	0	3	0	0	0	1	0	0	0	0	0	0	0
6	0.2.2.8.1.1.1	Subgroup_17_ge	0	11	0	0	2	0	5	0	0	0	3	0	0	0	1	0	0	0	0	0	0	0
3	0.2.2.9	Subgroup_18	1	2	0	0	0	0	0	0	0	0	1	0	0	0	0	0	0	0	0	1	0	0
4	0.2.2.9.1	Subgroup_18_or	1	2	0	0	0	0	0	0	0	0	1	0	0	0	0	0	0	0	0	1	0	0
5	0.2.2.9.1.1	Subgroup_18_fa	1	2	0	0	0	0	0	0	0	0	1	0	0	0	0	0	0	0	0	1	0	0
6	0.2.2.9.1.1.1	Subgroup_18_ge	0	2	0	0	0	0	0	0	0	0	1	0	0	0	0	0	0	0	0	1	0	0
3	0.2.2.10	Subgroup_2	1	1	0	0	0	0	1	0	0	0	0	0	0	0	0	0	0	0	0	0	0	0
4	0.2.2.10.1	Subgroup_2_or	1	1	0	0	0	0	1	0	0	0	0	0	0	0	0	0	0	0	0	0	0	0
5	0.2.2.10.1.1	Subgroup_2_fa	1	1	0	0	0	0	1	0	0	0	0	0	0	0	0	0	0	0	0	0	0	0
6	0.2.2.10.1.1.1	Subgroup_2_ge	0	1	0	0	0	0	1	0	0	0	0	0	0	0	0	0	0	0	0	0	0	0
3	0.2.2.11	Subgroup_21	1	8	0	1	2	0	1	0	0	0	1	0	0	0	2	0	0	0	0	1	0	0
4	0.2.2.11.1	Subgroup_21_or	1	8	0	1	2	0	1	0	0	0	1	0	0	0	2	0	0	0	0	1	0	0
5	0.2.2.11.1.1	Subgroup_21_fa	1	8	0	1	2	0	1	0	0	0	1	0	0	0	2	0	0	0	0	1	0	0
6	0.2.2.11.1.1.1	Subgroup_21_ge	0	8	0	1	2	0	1	0	0	0	1	0	0	0	2	0	0	0	0	1	0	0
3	0.2.2.12	Subgroup_22	1	48	0	6	5	1	12	11	1	2	8	2	4	6	5	1	0	3	1	5	0	0
4	0.2.2.12.1	Subgroup_22_or	1	48	0	6	5	1	12	11	1	2	8	2	4	6	5	1	0	3	1	5	0	0
5	0.2.2.12.1.1	Subgroup_22_fa	1	48	0	6	5	1	12	11	1	2	8	2	4	6	5	1	0	3	1	5	0	0
6	0.2.2.12.1.1.1	Subgroup_22_ge	0	48	0	6	5	1	12	11	1	2	8	2	4	6	5	1	0	3	1	5	0	0
3	0.2.2.13	Subgroup_25	1	2	0	0	0	0	1	0	0	0	0	0	0	0	0	0	0	0	0	1	0	0
4	0.2.2.13.1	Subgroup_25_or	1	2	0	0	0	0	1	0	0	0	0	0	0	0	0	0	0	0	0	1	0	0
5	0.2.2.13.1.1	Subgroup_25_fa	1	2	0	0	0	0	1	0	0	0	0	0	0	0	0	0	0	0	0	1	0	0
6	0.2.2.13.1.1.1	Subgroup_25_ge	0	2	0	0	0	0	1	0	0	0	0	0	0	0	0	0	0	0	0	1	0	0
3	0.2.2.14	Subgroup_26	1	4	0	1	0	0	0	0	0	0	0	1	2	0	0	0	0	0	0	0	0	0
4	0.2.2.14.1	Subgroup_26_or	1	4	0	1	0	0	0	0	0	0	0	1	2	0	0	0	0	0	0	0	0	0
5	0.2.2.14.1.1	Subgroup_26_fa	1	4	0	1	0	0	0	0	0	0	0	1	2	0	0	0	0	0	0	0	0	0
6	0.2.2.14.1.1.1	Subgroup_26_ge	0	4	0	1	0	0	0	0	0	0	0	1	2	0	0	0	0	0	0	0	0	0
3	0.2.2.15	Subgroup_5	1	7	0	0	1	0	3	0	0	0	1	1	0	0	1	1	0	1	0	0	0	0
4	0.2.2.15.1	Subgroup_5_or	1	7	0	0	1	0	3	0	0	0	1	1	0	0	1	1	0	1	0	0	0	0
5	0.2.2.15.1.1	Subgroup_5_fa	1	7	0	0	1	0	3	0	0	0	1	1	0	0	1	1	0	1	0	0	0	0
6	0.2.2.15.1.1.1	Subgroup_5_ge	0	7	0	0	1	0	3	0	0	0	1	1	0	0	1	1	0	1	0	0	0	0
3	0.2.2.16	Subgroup_6	2	44	1	7	8	3	20	1	0	0	4	5	1	1	0	1	0	3	3	4	0	0
4	0.2.2.16.1	Subgroup_6_or	1	43	1	7	8	3	19	1	0	0	4	5	1	1	0	1	0	3	3	4	0	0
5	0.2.2.16.1.1	Subgroup_6_fa	1	43	1	7	8	3	19	1	0	0	4	5	1	1	0	1	0	3	3	4	0	0
6	0.2.2.16.1.1.1	Subgroup_6_ge	0	43	1	7	8	3	19	1	0	0	4	5	1	1	0	1	0	3	3	4	0	0
4	0.2.2.16.2	Subgroup_6_unclassified	1	1	0	0	0	0	1	0	0	0	0	0	0	0	0	0	0	0	0	0	0	0
5	0.2.2.16.2.1	Subgroup_6_unclassified	1	1	0	0	0	0	1	0	0	0	0	0	0	0	0	0	0	0	0	0	0	0
6	0.2.2.16.2.1.1	Subgroup_6_unclassified	0	1	0	0	0	0	1	0	0	0	0	0	0	0	0	0	0	0	0	0	0	0
3	0.2.2.17	Subgroup_9	1	8	1	1	2	1	1	0	0	0	1	1	1	0	4	1	0	0	1	1	0	0
4	0.2.2.17.1	Subgroup_9_or	1	8	1	1	2	1	1	0	0	0	1	1	1	0	4	1	0	0	1	1	0	0
5	0.2.2.17.1.1	Subgroup_9_fa	1	8	1	1	2	1	1	0	0	0	1	1	1	0	4	1	0	0	1	1	0	0
6	0.2.2.17.1.1.1	Subgroup_9_ge	0	8	1	1	2	1	1	0	0	0	1	1	1	0	4	1	0	0	1	1	0	0
2	0.2.3	Actinobacteria	8	171	17	21	37	34	50	25	18	13	24	31	18	17	17	30	1	21	12	27	0	0
3	0.2.3.1	Acidimicrobiia	1	105	13	16	31	28	39	21	14	8	17	25	18	17	16	26	1	14	12	21	0	0
4	0.2.3.1.1	Acidimicrobiales	5	105	13	16	31	28	39	21	14	8	17	25	18	17	16	26	1	14	12	21	0	0
5	0.2.3.1.1.1	Acidimicrobiaceae	4	21	3	4	5	5	9	4	4	2	6	7	4	3	3	7	0	2	3	2	0	0
6	0.2.3.1.1.1.1	Acidimicrobiaceae_unclassified	0	1	0	0	0	0	1	0	0	0	0	0	0	0	0	0	0	0	0	0	0	0
6	0.2.3.1.1.1.2	CL500-29_marine_group	0	2	0	0	1	0	1	0	0	0	0	0	0	0	0	0	0	0	0	0	0	0
6	0.2.3.1.1.1.3	Ilumatobacter	0	13	2	2	3	4	5	2	3	1	4	6	3	2	2	6	0	1	2	1	0	0
6	0.2.3.1.1.1.4	uncultured	0	5	1	2	1	1	2	2	1	1	2	1	1	1	1	1	0	1	1	1	0	0
5	0.2.3.1.1.2	Acidimicrobiales_unclassified	1	23	2	1	4	7	3	3	3	1	0	3	4	2	3	4	0	4	1	3	0	0
6	0.2.3.1.1.2.1	Acidimicrobiales_unclassified	0	23	2	1	4	7	3	3	3	1	0	3	4	2	3	4	0	4	1	3	0	0
5	0.2.3.1.1.3	OM1_clade	2	23	2	4	8	5	9	3	0	0	4	6	2	2	3	5	0	2	2	7	0	0
6	0.2.3.1.1.3.1	Candidatus_Actinomarina	0	1	1	0	0	0	0	0	0	0	0	0	0	0	0	0	0	0	0	0	0	0
6	0.2.3.1.1.3.2	OM1_clade_ge	0	22	1	4	8	5	9	3	0	0	4	6	2	2	3	5	0	2	2	7	0	0
5	0.2.3.1.1.4	Sva0996_marine_group	1	25	4	6	10	7	12	9	4	2	5	6	6	7	6	7	1	3	4	9	0	0
6	0.2.3.1.1.4.1	Sva0996_marine_group_ge	0	25	4	6	10	7	12	9	4	2	5	6	6	7	6	7	1	3	4	9	0	0
5	0.2.3.1.1.5	uncultured	1	13	2	1	4	4	6	2	3	3	2	3	2	3	1	3	0	3	2	0	0	0
6	0.2.3.1.1.5.1	uncultured_ge	0	13	2	1	4	4	6	2	3	3	2	3	2	3	1	3	0	3	2	0	0	0
3	0.2.3.2	Actinobacteria	9	33	3	2	2	3	9	1	2	1	3	2	0	0	0	2	0	3	0	2	0	0
4	0.2.3.2.1	Actinobacteria_unclassified	1	5	0	0	0	1	0	1	0	0	1	2	0	0	0	0	0	0	0	0	0	0
5	0.2.3.2.1.1	Actinobacteria_unclassified	1	5	0	0	0	1	0	1	0	0	1	2	0	0	0	0	0	0	0	0	0	0
6	0.2.3.2.1.1.1	Actinobacteria_unclassified	0	5	0	0	0	1	0	1	0	0	1	2	0	0	0	0	0	0	0	0	0	0
4	0.2.3.2.2	Corynebacteriales	4	8	3	0	0	0	2	0	2	1	0	0	0	0	0	1	0	1	0	0	0	0
5	0.2.3.2.2.1	Corynebacteriaceae	2	3	1	0	0	0	0	0	2	0	0	0	0	0	0	1	0	1	0	0	0	0
6	0.2.3.2.2.1.1	Corynebacterium_1	0	2	1	0	0	0	0	0	1	0	0	0	0	0	0	1	0	1	0	0	0	0
6	0.2.3.2.2.1.2	Lawsonella	0	1	0	0	0	0	0	0	1	0	0	0	0	0	0	0	0	0	0	0	0	0
5	0.2.3.2.2.2	Mycobacteriaceae	2	3	1	0	0	0	2	0	0	0	0	0	0	0	0	0	0	0	0	0	0	0
6	0.2.3.2.2.2.1	Mycobacteriaceae_unclassified	0	1	0	0	0	0	1	0	0	0	0	0	0	0	0	0	0	0	0	0	0	0
6	0.2.3.2.2.2.2	Mycobacterium	0	2	1	0	0	0	1	0	0	0	0	0	0	0	0	0	0	0	0	0	0	0
5	0.2.3.2.2.3	Nocardiaceae	1	1	0	0	0	0	0	0	0	1	0	0	0	0	0	0	0	0	0	0	0	0
6	0.2.3.2.2.3.1	Rhodococcus	0	1	0	0	0	0	0	0	0	1	0	0	0	0	0	0	0	0	0	0	0	0
5	0.2.3.2.2.4	nbr16a11	1	1	1	0	0	0	0	0	0	0	0	0	0	0	0	0	0	0	0	0	0	0
6	0.2.3.2.2.4.1	nbr16a11_ge	0	1	1	0	0	0	0	0	0	0	0	0	0	0	0	0	0	0	0	0	0	0
4	0.2.3.2.3	Frankiales	4	5	0	0	1	0	3	0	0	0	0	0	0	0	0	0	0	1	0	0	0	0
5	0.2.3.2.3.1	Acidothermaceae	1	1	0	0	0	0	0	0	0	0	0	0	0	0	0	0	0	1	0	0	0	0
6	0.2.3.2.3.1.1	Acidothermus	0	1	0	0	0	0	0	0	0	0	0	0	0	0	0	0	0	1	0	0	0	0
5	0.2.3.2.3.2	Frankiaceae	1	1	0	0	0	0	1	0	0	0	0	0	0	0	0	0	0	0	0	0	0	0
6	0.2.3.2.3.2.1	Frankia	0	1	0	0	0	0	1	0	0	0	0	0	0	0	0	0	0	0	0	0	0	0
5	0.2.3.2.3.3	Frankiales_unclassified	1	2	0	0	1	0	1	0	0	0	0	0	0	0	0	0	0	0	0	0	0	0
6	0.2.3.2.3.3.1	Frankiales_unclassified	0	2	0	0	1	0	1	0	0	0	0	0	0	0	0	0	0	0	0	0	0	0
5	0.2.3.2.3.4	Sporichthyaceae	1	1	0	0	0	0	1	0	0	0	0	0	0	0	0	0	0	0	0	0	0	0
6	0.2.3.2.3.4.1	uncultured	0	1	0	0	0	0	1	0	0	0	0	0	0	0	0	0	0	0	0	0	0	0
4	0.2.3.2.4	Kineosporiales	1	1	0	0	0	0	0	0	0	0	0	0	0	0	0	0	0	0	0	1	0	0
5	0.2.3.2.4.1	Kineosporiaceae	1	1	0	0	0	0	0	0	0	0	0	0	0	0	0	0	0	0	0	1	0	0
6	0.2.3.2.4.1.1	Quadrisphaera	0	1	0	0	0	0	0	0	0	0	0	0	0	0	0	0	0	0	0	1	0	0
4	0.2.3.2.5	Micrococcales	3	3	0	1	1	0	0	0	0	0	0	0	0	0	0	0	0	0	0	1	0	0
5	0.2.3.2.5.1	Beutenbergiaceae	1	1	0	0	1	0	0	0	0	0	0	0	0	0	0	0	0	0	0	0	0	0
6	0.2.3.2.5.1.1	Salana	0	1	0	0	1	0	0	0	0	0	0	0	0	0	0	0	0	0	0	0	0	0
5	0.2.3.2.5.2	Intrasporangiaceae	1	1	0	0	0	0	0	0	0	0	0	0	0	0	0	0	0	0	0	1	0	0
6	0.2.3.2.5.2.1	Intrasporangiaceae_unclassified	0	1	0	0	0	0	0	0	0	0	0	0	0	0	0	0	0	0	0	1	0	0
5	0.2.3.2.5.3	Microbacteriaceae	1	1	0	1	0	0	0	0	0	0	0	0	0	0	0	0	0	0	0	0	0	0
6	0.2.3.2.5.3.1	Microbacteriaceae_unclassified	0	1	0	1	0	0	0	0	0	0	0	0	0	0	0	0	0	0	0	0	0	0
4	0.2.3.2.6	Micromonosporales	1	2	0	0	0	1	1	0	0	0	0	0	0	0	0	0	0	0	0	0	0	0
5	0.2.3.2.6.1	Micromonosporaceae	1	2	0	0	0	1	1	0	0	0	0	0	0	0	0	0	0	0	0	0	0	0
6	0.2.3.2.6.1.1	Micromonosporaceae_unclassified	0	2	0	0	0	1	1	0	0	0	0	0	0	0	0	0	0	0	0	0	0	0
4	0.2.3.2.7	PeM15	1	1	0	0	0	0	1	0	0	0	0	0	0	0	0	0	0	0	0	0	0	0
5	0.2.3.2.7.1	PeM15_fa	1	1	0	0	0	0	1	0	0	0	0	0	0	0	0	0	0	0	0	0	0	0
6	0.2.3.2.7.1.1	PeM15_ge	0	1	0	0	0	0	1	0	0	0	0	0	0	0	0	0	0	0	0	0	0	0
4	0.2.3.2.8	Propionibacteriales	2	5	0	0	0	1	1	0	0	0	1	0	0	0	0	1	0	1	0	0	0	0
5	0.2.3.2.8.1	Nocardioidaceae	2	4	0	0	0	1	1	0	0	0	1	0	0	0	0	1	0	0	0	0	0	0
6	0.2.3.2.8.1.1	Nocardioidaceae_unclassified	0	1	0	0	0	0	0	0	0	0	0	0	0	0	0	1	0	0	0	0	0	0
6	0.2.3.2.8.1.2	Nocardioides	0	3	0	0	0	1	1	0	0	0	1	0	0	0	0	0	0	0	0	0	0	0
5	0.2.3.2.8.2	Propionibacteriaceae	1	1	0	0	0	0	0	0	0	0	0	0	0	0	0	0	0	1	0	0	0	0
6	0.2.3.2.8.2.1	Propionibacterium	0	1	0	0	0	0	0	0	0	0	0	0	0	0	0	0	0	1	0	0	0	0
4	0.2.3.2.9	Pseudonocardiales	1	3	0	1	0	0	1	0	0	0	1	0	0	0	0	0	0	0	0	0	0	0
5	0.2.3.2.9.1	Pseudonocardiaceae	1	3	0	1	0	0	1	0	0	0	1	0	0	0	0	0	0	0	0	0	0	0
6	0.2.3.2.9.1.1	Pseudonocardia	0	3	0	1	0	0	1	0	0	0	1	0	0	0	0	0	0	0	0	0	0	0
3	0.2.3.3	Actinobacteria_unclassified	1	12	0	0	2	1	0	2	2	0	0	1	0	0	1	2	0	0	0	1	0	0
4	0.2.3.3.1	Actinobacteria_unclassified	1	12	0	0	2	1	0	2	2	0	0	1	0	0	1	2	0	0	0	1	0	0
5	0.2.3.3.1.1	Actinobacteria_unclassified	1	12	0	0	2	1	0	2	2	0	0	1	0	0	1	2	0	0	0	1	0	0
6	0.2.3.3.1.1.1	Actinobacteria_unclassified	0	12	0	0	2	1	0	2	2	0	0	1	0	0	1	2	0	0	0	1	0	0
3	0.2.3.4	Coriobacteriia	1	2	0	0	0	0	0	0	0	0	1	0	0	0	0	0	0	1	0	0	0	0
4	0.2.3.4.1	Coriobacteriales	1	2	0	0	0	0	0	0	0	0	1	0	0	0	0	0	0	1	0	0	0	0
5	0.2.3.4.1.1	Coriobacteriaceae	2	2	0	0	0	0	0	0	0	0	1	0	0	0	0	0	0	1	0	0	0	0
6	0.2.3.4.1.1.1	Coriobacteriaceae_unclassified	0	1	0	0	0	0	0	0	0	0	1	0	0	0	0	0	0	0	0	0	0	0
6	0.2.3.4.1.1.2	uncultured	0	1	0	0	0	0	0	0	0	0	0	0	0	0	0	0	0	1	0	0	0	0
3	0.2.3.5	MB-A2-108	1	4	0	0	1	0	0	0	0	0	0	1	0	0	0	0	0	2	0	1	0	0
4	0.2.3.5.1	MB-A2-108_or	1	4	0	0	1	0	0	0	0	0	0	1	0	0	0	0	0	2	0	1	0	0
5	0.2.3.5.1.1	MB-A2-108_fa	1	4	0	0	1	0	0	0	0	0	0	1	0	0	0	0	0	2	0	1	0	0
6	0.2.3.5.1.1.1	MB-A2-108_ge	0	4	0	0	1	0	0	0	0	0	0	1	0	0	0	0	0	2	0	1	0	0
3	0.2.3.6	Nitriliruptoria	1	1	0	0	0	0	0	1	0	0	0	0	0	0	0	0	0	0	0	0	0	0
4	0.2.3.6.1	Nitriliruptorales	1	1	0	0	0	0	0	1	0	0	0	0	0	0	0	0	0	0	0	0	0	0
5	0.2.3.6.1.1	Nitriliruptoraceae	1	1	0	0	0	0	0	1	0	0	0	0	0	0	0	0	0	0	0	0	0	0
6	0.2.3.6.1.1.1	Nitriliruptoraceae_unclassified	0	1	0	0	0	0	0	1	0	0	0	0	0	0	0	0	0	0	0	0	0	0
3	0.2.3.7	Rubrobacteria	1	1	1	0	0	0	0	0	0	0	0	0	0	0	0	0	0	0	0	0	0	0
4	0.2.3.7.1	Rubrobacterales	1	1	1	0	0	0	0	0	0	0	0	0	0	0	0	0	0	0	0	0	0	0
5	0.2.3.7.1.1	Rubrobacteriaceae	1	1	1	0	0	0	0	0	0	0	0	0	0	0	0	0	0	0	0	0	0	0
6	0.2.3.7.1.1.1	Rubrobacter	0	1	1	0	0	0	0	0	0	0	0	0	0	0	0	0	0	0	0	0	0	0
3	0.2.3.8	Thermoleophilia	2	13	0	3	1	2	2	0	0	4	3	2	0	0	0	0	0	1	0	2	0	0
4	0.2.3.8.1	Gaiellales	3	7	0	2	1	2	2	0	0	0	3	2	0	0	0	0	0	0	0	2	0	0
5	0.2.3.8.1.1	Gaiellaceae	1	2	0	1	0	1	1	0	0	0	1	0	0	0	0	0	0	0	0	1	0	0
6	0.2.3.8.1.1.1	Gaiella	0	2	0	1	0	1	1	0	0	0	1	0	0	0	0	0	0	0	0	1	0	0
5	0.2.3.8.1.2	Gaiellales_unclassified	1	1	0	0	1	0	0	0	0	0	0	1	0	0	0	0	0	0	0	1	0	0
6	0.2.3.8.1.2.1	Gaiellales_unclassified	0	1	0	0	1	0	0	0	0	0	0	1	0	0	0	0	0	0	0	1	0	0
5	0.2.3.8.1.3	uncultured	1	4	0	1	0	1	1	0	0	0	2	1	0	0	0	0	0	0	0	0	0	0
6	0.2.3.8.1.3.1	uncultured_ge	0	4	0	1	0	1	1	0	0	0	2	1	0	0	0	0	0	0	0	0	0	0
4	0.2.3.8.2	Solirubrobacterales	3	6	0	1	0	0	0	0	0	4	0	0	0	0	0	0	0	1	0	0	0	0
5	0.2.3.8.2.1	Elev-16S-1332	1	1	0	1	0	0	0	0	0	0	0	0	0	0	0	0	0	0	0	0	0	0
6	0.2.3.8.2.1.1	Elev-16S-1332_ge	0	1	0	1	0	0	0	0	0	0	0	0	0	0	0	0	0	0	0	0	0	0
5	0.2.3.8.2.2	Parviterribacteraceae	1	1	0	0	0	0	0	0	0	0	0	0	0	0	0	0	0	1	0	0	0	0
6	0.2.3.8.2.2.1	Parviterribacter	0	1	0	0	0	0	0	0	0	0	0	0	0	0	0	0	0	1	0	0	0	0
5	0.2.3.8.2.3	Solirubrobacterales_unclassified	1	4	0	0	0	0	0	0	0	4	0	0	0	0	0	0	0	0	0	0	0	0
6	0.2.3.8.2.3.1	Solirubrobacterales_unclassified	0	4	0	0	0	0	0	0	0	4	0	0	0	0	0	0	0	0	0	0	0	0
2	0.2.4	Aminicenantes	1	2	1	0	0	0	0	1	0	0	0	0	0	0	0	0	0	0	0	0	0	0
3	0.2.4.1	Aminicenantes_cl	1	2	1	0	0	0	0	1	0	0	0	0	0	0	0	0	0	0	0	0	0	0
4	0.2.4.1.1	Aminicenantes_or	1	2	1	0	0	0	0	1	0	0	0	0	0	0	0	0	0	0	0	0	0	0
5	0.2.4.1.1.1	Aminicenantes_fa	1	2	1	0	0	0	0	1	0	0	0	0	0	0	0	0	0	0	0	0	0	0
6	0.2.4.1.1.1.1	Aminicenantes_ge	0	2	1	0	0	0	0	1	0	0	0	0	0	0	0	0	0	0	0	0	0	0
2	0.2.5	Armatimonadetes	1	3	0	1	0	0	2	0	0	0	0	0	0	0	0	0	0	0	0	0	0	0
3	0.2.5.1	Fimbriimonadia	1	3	0	1	0	0	2	0	0	0	0	0	0	0	0	0	0	0	0	0	0	0
4	0.2.5.1.1	Fimbriimonadales	1	3	0	1	0	0	2	0	0	0	0	0	0	0	0	0	0	0	0	0	0	0
5	0.2.5.1.1.1	Fimbriimonadaceae	1	3	0	1	0	0	2	0	0	0	0	0	0	0	0	0	0	0	0	0	0	0
6	0.2.5.1.1.1.1	Fimbriimonadaceae_ge	0	3	0	1	0	0	2	0	0	0	0	0	0	0	0	0	0	0	0	0	0	0
2	0.2.6	BRC1	1	3	0	0	1	0	0	0	0	0	0	0	0	1	1	0	0	0	0	0	0	0
3	0.2.6.1	BRC1_cl	1	3	0	0	1	0	0	0	0	0	0	0	0	1	1	0	0	0	0	0	0	0
4	0.2.6.1.1	BRC1_or	1	3	0	0	1	0	0	0	0	0	0	0	0	1	1	0	0	0	0	0	0	0
5	0.2.6.1.1.1	BRC1_fa	1	3	0	0	1	0	0	0	0	0	0	0	0	1	1	0	0	0	0	0	0	0
6	0.2.6.1.1.1.1	BRC1_ge	0	3	0	0	1	0	0	0	0	0	0	0	0	1	1	0	0	0	0	0	0	0
2	0.2.7	Bacteria_unclassified	1	372	28	37	60	7	48	25	4	3	14	29	45	45	38	21	2	34	13	23	0	0
3	0.2.7.1	Bacteria_unclassified	1	372	28	37	60	7	48	25	4	3	14	29	45	45	38	21	2	34	13	23	0	0
4	0.2.7.1.1	Bacteria_unclassified	1	372	28	37	60	7	48	25	4	3	14	29	45	45	38	21	2	34	13	23	0	0
5	0.2.7.1.1.1	Bacteria_unclassified	1	372	28	37	60	7	48	25	4	3	14	29	45	45	38	21	2	34	13	23	0	0
6	0.2.7.1.1.1.1	Bacteria_unclassified	0	372	28	37	60	7	48	25	4	3	14	29	45	45	38	21	2	34	13	23	0	0
2	0.2.8	Bacteroidetes	8	1627	198	248	435	137	437	143	75	37	157	418	274	267	269	83	97	151	92	225	0	0
3	0.2.8.1	Bacteroidetes_BD2-2	1	6	0	0	0	0	0	0	0	1	2	0	0	0	1	0	0	1	3	1	0	0
4	0.2.8.1.1	Bacteroidetes_BD2-2_or	1	6	0	0	0	0	0	0	0	1	2	0	0	0	1	0	0	1	3	1	0	0
5	0.2.8.1.1.1	Bacteroidetes_BD2-2_fa	1	6	0	0	0	0	0	0	0	1	2	0	0	0	1	0	0	1	3	1	0	0
6	0.2.8.1.1.1.1	Bacteroidetes_BD2-2_ge	0	6	0	0	0	0	0	0	0	1	2	0	0	0	1	0	0	1	3	1	0	0
3	0.2.8.2	Bacteroidetes_Incertae_Sedis	2	32	4	6	5	1	3	3	0	1	2	6	3	4	3	2	0	2	0	5	0	0
4	0.2.8.2.1	Order_II	1	21	2	4	3	0	3	3	0	0	1	4	2	2	1	2	0	2	0	3	0	0
5	0.2.8.2.1.1	Rhodothermaceae	3	21	2	4	3	0	3	3	0	0	1	4	2	2	1	2	0	2	0	3	0	0
6	0.2.8.2.1.1.1	Rhodothermaceae_unclassified	0	2	0	0	0	0	0	0	0	0	0	0	0	1	0	1	0	0	0	0	0	0
6	0.2.8.2.1.1.2	Rubrivirga	0	1	0	0	0	0	0	0	0	0	0	0	0	0	1	0	0	0	0	0	0	0
6	0.2.8.2.1.1.3	uncultured	0	18	2	4	3	0	3	3	0	0	1	4	2	1	0	1	0	2	0	3	0	0
4	0.2.8.2.2	Order_III	2	11	2	2	2	1	0	0	0	1	1	2	1	2	2	0	0	0	0	2	0	0
5	0.2.8.2.2.1	B2706-C7	1	1	0	0	0	0	0	0	0	0	0	1	0	0	0	0	0	0	0	0	0	0
6	0.2.8.2.2.1.1	B2706-C7_ge	0	1	0	0	0	0	0	0	0	0	0	1	0	0	0	0	0	0	0	0	0	0
5	0.2.8.2.2.2	Unknown_Family	3	10	2	2	2	1	0	0	0	1	1	1	1	2	2	0	0	0	0	2	0	0
6	0.2.8.2.2.2.1	Balneola	0	7	1	1	2	1	0	0	0	0	1	1	1	2	1	0	0	0	0	2	0	0
6	0.2.8.2.2.2.2	Unknown_Family_unclassified	0	2	1	1	0	0	0	0	0	0	0	0	0	0	1	0	0	0	0	0	0	0
6	0.2.8.2.2.2.3	uncultured	0	1	0	0	0	0	0	0	0	1	0	0	0	0	0	0	0	0	0	0	0	0
3	0.2.8.3	Bacteroidetes_VC21_Bac22	1	1	0	0	0	0	0	0	0	0	0	1	0	0	0	0	0	0	0	0	0	0
4	0.2.8.3.1	Bacteroidetes_VC21_Bac22_or	1	1	0	0	0	0	0	0	0	0	0	1	0	0	0	0	0	0	0	0	0	0
5	0.2.8.3.1.1	Bacteroidetes_VC21_Bac22_fa	1	1	0	0	0	0	0	0	0	0	0	1	0	0	0	0	0	0	0	0	0	0
6	0.2.8.3.1.1.1	Bacteroidetes_VC21_Bac22_ge	0	1	0	0	0	0	0	0	0	0	0	1	0	0	0	0	0	0	0	0	0	0
3	0.2.8.4	Bacteroidetes_unclassified	1	265	22	32	76	15	65	16	10	4	15	52	20	27	26	6	6	7	3	17	0	0
4	0.2.8.4.1	Bacteroidetes_unclassified	1	265	22	32	76	15	65	16	10	4	15	52	20	27	26	6	6	7	3	17	0	0
5	0.2.8.4.1.1	Bacteroidetes_unclassified	1	265	22	32	76	15	65	16	10	4	15	52	20	27	26	6	6	7	3	17	0	0
6	0.2.8.4.1.1.1	Bacteroidetes_unclassified	0	265	22	32	76	15	65	16	10	4	15	52	20	27	26	6	6	7	3	17	0	0
3	0.2.8.5	Bacteroidia	2	17	0	1	0	1	1	1	0	1	4	5	2	0	1	1	1	4	2	3	0	0
4	0.2.8.5.1	Bacteroidales	2	6	0	1	0	0	0	1	0	1	2	0	0	0	1	1	0	1	1	1	0	0
5	0.2.8.5.1.1	Marinilabiaceae	3	4	0	1	0	0	0	1	0	1	2	0	0	0	1	0	0	0	1	0	0	0
6	0.2.8.5.1.1.1	Carboxylicivirga	0	2	0	0	0	0	0	1	0	1	0	0	0	0	0	0	0	0	0	0	0	0
6	0.2.8.5.1.1.2	Marinifilum	0	1	0	0	0	0	0	0	0	0	1	0	0	0	0	0	0	0	0	0	0	0
6	0.2.8.5.1.1.3	uncultured	0	1	0	1	0	0	0	0	0	0	1	0	0	0	1	0	0	0	1	0	0	0
5	0.2.8.5.1.2	Prolixibacteraceae	2	2	0	0	0	0	0	0	0	0	0	0	0	0	0	1	0	1	0	1	0	0
6	0.2.8.5.1.2.1	BSV13	0	1	0	0	0	0	0	0	0	0	0	0	0	0	0	1	0	0	0	0	0	0
6	0.2.8.5.1.2.2	Prolixibacter	0	1	0	0	0	0	0	0	0	0	0	0	0	0	0	0	0	1	0	1	0	0
4	0.2.8.5.2	Bacteroidia_Incertae_Sedis	1	11	0	0	0	1	1	0	0	0	2	5	2	0	0	0	1	3	1	2	0	0
5	0.2.8.5.2.1	Draconibacteriaceae	2	11	0	0	0	1	1	0	0	0	2	5	2	0	0	0	1	3	1	2	0	0
6	0.2.8.5.2.1.1	Draconibacteriaceae_unclassified	0	3	0	0	0	0	0	0	0	0	0	1	0	0	0	0	0	1	1	2	0	0
6	0.2.8.5.2.1.2	Draconibacterium	0	8	0	0	0	1	1	0	0	0	2	4	2	0	0	0	1	2	0	0	0	0
3	0.2.8.6	Cytophagia	2	190	20	33	45	11	60	13	7	2	24	53	32	26	20	15	4	16	6	24	0	0
4	0.2.8.6.1	Cytophagales	4	188	20	33	45	11	60	13	7	2	24	53	30	26	20	15	4	16	6	24	0	0
5	0.2.8.6.1.1	Cytophagaceae	4	4	0	1	0	1	3	0	0	0	1	1	0	0	0	0	0	0	0	0	0	0
6	0.2.8.6.1.1.1	Adhaeribacter	0	1	0	0	0	0	1	0	0	0	0	0	0	0	0	0	0	0	0	0	0	0
6	0.2.8.6.1.1.2	Cytophagaceae_unclassified	0	1	0	0	0	0	1	0	0	0	1	1	0	0	0	0	0	0	0	0	0	0
6	0.2.8.6.1.1.3	Microscilla	0	1	0	1	0	0	1	0	0	0	0	0	0	0	0	0	0	0	0	0	0	0
6	0.2.8.6.1.1.4	uncultured	0	1	0	0	0	1	0	0	0	0	0	0	0	0	0	0	0	0	0	0	0	0
5	0.2.8.6.1.2	Cytophagales_unclassified	1	32	0	4	5	0	6	2	2	1	2	12	5	4	1	1	0	2	0	2	0	0
6	0.2.8.6.1.2.1	Cytophagales_unclassified	0	32	0	4	5	0	6	2	2	1	2	12	5	4	1	1	0	2	0	2	0	0
5	0.2.8.6.1.3	Flammeovirgaceae	11	151	20	28	40	10	51	11	5	1	21	39	25	22	19	14	3	14	6	22	0	0
6	0.2.8.6.1.3.1	Candidatus_Amoebophilus	0	20	4	4	2	1	9	1	2	1	2	2	6	4	4	4	1	2	2	6	0	0
6	0.2.8.6.1.3.2	Ekhidna	0	11	3	6	3	0	5	1	0	0	2	4	1	3	2	0	0	0	0	3	0	0
6	0.2.8.6.1.3.3	Fabibacter	0	6	1	1	1	1	3	1	1	0	2	4	2	2	3	0	0	1	1	2	0	0
6	0.2.8.6.1.3.4	Flammeovirga	0	1	0	0	0	0	0	0	0	0	0	0	0	0	0	0	0	1	0	0	0	0
6	0.2.8.6.1.3.5	Flammeovirgaceae_unclassified	0	53	3	8	13	2	13	2	0	0	3	12	8	4	3	4	2	1	1	3	0	0
6	0.2.8.6.1.3.6	Flexithrix	0	3	1	0	1	1	1	1	0	0	1	1	1	1	1	2	0	0	0	0	0	0
6	0.2.8.6.1.3.7	Fulvivirga	0	3	0	0	0	0	1	0	0	0	0	0	0	1	1	0	0	0	0	0	0	0
6	0.2.8.6.1.3.8	Marinoscillum	0	4	1	2	3	0	2	0	0	0	1	2	1	0	2	0	0	0	0	1	0	0
6	0.2.8.6.1.3.9	Reichenbachiella	0	13	2	3	6	0	4	0	0	0	2	5	1	1	0	0	0	2	1	2	0	0
6	0.2.8.6.1.3.10	Roseivirga	0	1	0	0	0	0	0	0	0	0	0	1	0	0	0	0	0	0	0	0	0	0
6	0.2.8.6.1.3.11	uncultured	0	36	5	4	11	5	13	5	2	0	8	8	5	6	3	4	0	7	1	5	0	0
5	0.2.8.6.1.4	SGUS1108	1	1	0	0	0	0	0	0	0	0	0	1	0	0	0	0	1	0	0	0	0	0
6	0.2.8.6.1.4.1	SGUS1108_ge	0	1	0	0	0	0	0	0	0	0	0	1	0	0	0	0	1	0	0	0	0	0
4	0.2.8.6.2	Cytophagia_unclassified	1	2	0	0	0	0	0	0	0	0	0	0	2	0	0	0	0	0	0	0	0	0
5	0.2.8.6.2.1	Cytophagia_unclassified	1	2	0	0	0	0	0	0	0	0	0	0	2	0	0	0	0	0	0	0	0	0
6	0.2.8.6.2.1.1	Cytophagia_unclassified	0	2	0	0	0	0	0	0	0	0	0	0	2	0	0	0	0	0	0	0	0	0
3	0.2.8.7	Flavobacteriia	1	595	106	82	153	58	152	60	33	17	61	161	118	106	135	43	59	78	42	103	0	0
4	0.2.8.7.1	Flavobacteriales	7	595	106	82	153	58	152	60	33	17	61	161	118	106	135	43	59	78	42	103	0	0
5	0.2.8.7.1.1	Blattabacteriaceae	1	1	0	0	0	0	0	0	1	0	0	0	0	1	0	0	0	0	0	0	0	0
6	0.2.8.7.1.1.1	CN77	0	1	0	0	0	0	0	0	1	0	0	0	0	1	0	0	0	0	0	0	0	0
5	0.2.8.7.1.2	Cryomorphaceae	8	100	8	11	29	5	26	2	4	1	11	43	9	10	9	2	10	12	2	14	0	0
6	0.2.8.7.1.2.1	Crocinitomix	0	15	2	5	7	1	6	0	1	0	1	6	4	1	2	0	4	1	0	3	0	0
6	0.2.8.7.1.2.2	Cryomorpha	0	2	0	0	1	1	0	0	0	0	0	1	0	1	0	0	0	0	0	0	0	0
6	0.2.8.7.1.2.3	Cryomorphaceae_unclassified	0	30	3	3	7	0	8	0	1	0	6	8	2	1	0	1	1	6	2	4	0	0
6	0.2.8.7.1.2.4	NS10_marine_group	0	2	0	0	1	1	0	0	0	0	0	0	1	0	0	0	0	1	0	0	0	0
6	0.2.8.7.1.2.5	Owenweeksia	0	5	0	0	1	0	2	0	0	0	0	3	2	1	0	0	2	0	0	1	0	0
6	0.2.8.7.1.2.6	Phaeocystidibacter	0	3	0	0	0	0	0	0	0	0	1	1	0	1	0	0	0	0	0	1	0	0
6	0.2.8.7.1.2.7	Salinirepens	0	7	1	2	1	1	2	0	0	0	0	3	0	0	0	0	1	3	0	4	0	0
6	0.2.8.7.1.2.8	uncultured	0	36	2	1	11	1	8	2	2	1	3	21	0	5	7	1	2	1	0	1	0	0
5	0.2.8.7.1.3	Flavobacteriaceae	42	446	89	66	111	47	118	55	26	15	44	101	100	91	113	40	45	58	38	75	0	0
6	0.2.8.7.1.3.1	Actibacter	0	3	1	1	1	2	1	1	0	1	1	1	1	2	1	0	0	1	1	1	0	0
6	0.2.8.7.1.3.2	Aquibacter	0	15	2	5	3	1	3	3	1	0	1	5	3	3	6	1	3	5	2	2	0	0
6	0.2.8.7.1.3.3	Aquimarina	0	5	3	2	4	1	4	0	0	0	0	1	2	1	1	0	0	0	1	1	0	0
6	0.2.8.7.1.3.4	Aureicoccus	0	3	1	1	1	1	1	2	1	1	2	1	1	1	1	1	1	1	1	1	0	0
6	0.2.8.7.1.3.5	Aureisphaera	0	4	1	1	1	0	1	1	0	0	1	3	2	1	1	0	1	1	0	1	0	0
6	0.2.8.7.1.3.6	Chryseobacterium	0	1	0	0	0	0	1	0	0	0	0	0	0	0	0	0	0	0	0	0	0	0
6	0.2.8.7.1.3.7	Costertonia	0	1	0	0	0	0	0	0	0	0	0	1	0	0	0	0	0	0	0	0	0	0
6	0.2.8.7.1.3.8	Croceibacter	0	1	1	0	0	0	0	0	1	0	0	0	0	0	0	1	0	0	0	0	0	0
6	0.2.8.7.1.3.9	Croceitalea	0	2	1	0	1	0	1	0	0	0	0	1	0	0	1	0	0	0	0	0	0	0
6	0.2.8.7.1.3.10	Dokdonia	0	7	1	2	2	2	1	1	0	0	1	1	1	1	3	1	1	3	1	3	0	0
6	0.2.8.7.1.3.11	Euzebyella	0	1	0	0	0	1	0	0	0	0	0	0	0	0	0	0	0	0	0	0	0	0
6	0.2.8.7.1.3.12	Flagellimonas	0	4	1	2	0	1	2	1	1	0	0	3	1	1	1	0	0	0	0	1	0	0
6	0.2.8.7.1.3.13	Flavobacteriaceae_unclassified	0	260	36	25	50	16	56	24	11	6	19	43	50	49	68	16	19	17	21	33	0	0
6	0.2.8.7.1.3.14	Flavobacterium	0	6	1	1	0	0	3	0	0	0	0	1	0	0	0	0	0	0	0	2	0	0
6	0.2.8.7.1.3.15	Gilvibacter	0	11	2	3	5	1	2	2	1	1	1	2	3	2	3	0	2	1	0	2	0	0
6	0.2.8.7.1.3.16	Hoppeia	0	1	1	0	0	0	0	0	0	0	0	0	0	0	0	0	0	0	0	0	0	0
6	0.2.8.7.1.3.17	Hyunsoonleella	0	1	0	0	0	0	0	1	0	0	0	1	0	0	1	1	0	1	0	0	0	0
6	0.2.8.7.1.3.18	Kordia	0	5	1	0	1	0	0	0	1	0	0	1	2	2	1	0	2	2	0	1	0	0
6	0.2.8.7.1.3.19	Kriegella	0	1	0	0	1	0	0	0	0	0	0	0	0	0	0	0	0	0	0	0	0	0
6	0.2.8.7.1.3.20	Leeuwenhoekiella	0	1	0	0	0	0	0	0	0	0	0	0	1	1	0	0	0	0	0	0	0	0
6	0.2.8.7.1.3.21	Lutibacter	0	3	0	1	2	1	1	0	0	0	1	1	0	0	0	0	1	1	2	1	0	0
6	0.2.8.7.1.3.22	Maribacter	0	1	1	0	0	0	0	0	0	0	0	0	0	0	0	0	0	0	0	0	0	0
6	0.2.8.7.1.3.23	Marixanthomonas	0	2	0	0	0	0	1	0	0	1	0	0	0	1	0	0	0	0	0	0	0	0
6	0.2.8.7.1.3.24	Meridianimaribacter	0	1	0	0	0	0	0	0	0	0	0	0	0	0	0	0	0	1	0	0	0	0
6	0.2.8.7.1.3.25	Mesoflavibacter	0	1	1	0	1	1	1	0	0	0	0	1	0	1	0	1	0	1	0	0	0	0
6	0.2.8.7.1.3.26	Mesonia	0	2	0	0	0	2	0	0	0	0	0	0	0	1	0	0	0	0	0	0	0	0
6	0.2.8.7.1.3.27	Muricauda	0	39	12	7	11	8	12	8	4	5	8	15	9	9	9	5	4	12	7	6	0	0
6	0.2.8.7.1.3.28	Muriicola	0	1	0	0	0	0	1	0	0	0	0	0	0	0	0	0	0	0	0	0	0	0
6	0.2.8.7.1.3.29	NS4_marine_group	0	1	0	0	1	0	0	0	0	0	0	0	0	0	0	0	0	0	0	0	0	0
6	0.2.8.7.1.3.30	Nonlabens	0	1	1	0	0	0	0	0	0	0	0	1	0	0	0	0	0	0	0	0	0	0
6	0.2.8.7.1.3.31	Polaribacter_4	0	1	0	0	1	0	0	0	0	0	0	0	0	0	0	0	0	0	0	0	0	0
6	0.2.8.7.1.3.32	Pseudofulvibacter	0	1	0	0	0	1	0	0	0	0	0	0	0	0	0	0	0	0	0	0	0	0
6	0.2.8.7.1.3.33	Psychroflexus	0	1	0	0	0	0	0	0	0	0	0	0	1	0	0	1	0	0	0	0	0	0
6	0.2.8.7.1.3.34	Psychroserpens	0	1	0	0	0	1	0	0	0	0	0	1	1	1	1	1	1	0	0	1	0	0
6	0.2.8.7.1.3.35	Robiginitalea	0	6	3	3	4	1	2	2	1	0	2	3	2	2	3	2	0	3	1	3	0	0
6	0.2.8.7.1.3.36	Seonamhaeicola	0	5	2	0	3	0	0	1	0	0	1	2	0	0	1	1	0	0	0	1	0	0
6	0.2.8.7.1.3.37	Tamlana	0	1	0	0	0	0	0	0	0	0	0	0	0	0	0	0	0	1	0	0	0	0
6	0.2.8.7.1.3.38	Tenacibaculum	0	24	11	7	9	3	14	3	2	0	3	4	8	5	4	3	5	4	0	9	0	0
6	0.2.8.7.1.3.39	Wenyingzhuangia	0	2	0	0	0	0	0	0	0	0	0	0	1	0	0	0	0	0	1	0	0	0
6	0.2.8.7.1.3.40	Winogradskyella	0	15	5	5	8	3	7	5	2	0	2	6	11	5	7	5	5	3	0	5	0	0
6	0.2.8.7.1.3.41	Zeaxanthinibacter	0	2	0	0	1	0	2	0	0	0	1	1	0	2	0	0	0	0	0	0	0	0
6	0.2.8.7.1.3.42	uncultured	0	2	0	0	0	0	1	0	0	0	0	1	0	0	0	0	0	0	0	1	0	0
5	0.2.8.7.1.4	Flavobacteriales_fa	1	1	0	0	1	0	0	0	0	0	0	0	1	0	1	0	0	0	0	1	0	0
6	0.2.8.7.1.4.1	Flavobacteriales_ge	0	1	0	0	1	0	0	0	0	0	0	0	1	0	1	0	0	0	0	1	0	0
5	0.2.8.7.1.5	Flavobacteriales_unclassified	1	34	5	3	6	1	4	1	1	0	2	11	3	3	7	1	3	6	1	10	0	0
6	0.2.8.7.1.5.1	Flavobacteriales_unclassified	0	34	5	3	6	1	4	1	1	0	2	11	3	3	7	1	3	6	1	10	0	0
5	0.2.8.7.1.6	NS9_marine_group	1	7	3	2	4	2	4	0	0	0	3	4	3	0	3	0	1	1	1	3	0	0
6	0.2.8.7.1.6.1	NS9_marine_group_ge	0	7	3	2	4	2	4	0	0	0	3	4	3	0	3	0	1	1	1	3	0	0
5	0.2.8.7.1.7	Schleiferiaceae	1	6	1	0	2	3	0	2	1	1	1	2	2	1	2	0	0	1	0	0	0	0
6	0.2.8.7.1.7.1	Schleiferia	0	6	1	0	2	3	0	2	1	1	1	2	2	1	2	0	0	1	0	0	0	0
3	0.2.8.8	Sphingobacteriia	1	521	46	94	156	51	156	50	25	11	49	140	99	104	83	16	27	43	36	72	0	0
4	0.2.8.8.1	Sphingobacteriales	8	521	46	94	156	51	156	50	25	11	49	140	99	104	83	16	27	43	36	72	0	0
5	0.2.8.8.1.1	Chitinophagaceae	6	8	1	0	0	0	5	0	0	0	0	0	1	0	0	0	1	1	0	0	0	0
6	0.2.8.8.1.1.1	Chitinophagaceae_unclassified	0	3	1	0	0	0	1	0	0	0	0	0	1	0	0	0	0	0	0	0	0	0
6	0.2.8.8.1.1.2	Dinghuibacter	0	1	0	0	0	0	1	0	0	0	0	0	0	0	0	0	1	0	0	0	0	0
6	0.2.8.8.1.1.3	Ferruginibacter	0	1	0	0	0	0	1	0	0	0	0	0	0	0	0	0	0	0	0	0	0	0
6	0.2.8.8.1.1.4	Flavihumibacter	0	1	0	0	0	0	1	0	0	0	0	0	0	0	0	0	0	0	0	0	0	0
6	0.2.8.8.1.1.5	Flavisolibacter	0	1	0	0	0	0	0	0	0	0	0	0	0	0	0	0	0	1	0	0	0	0
6	0.2.8.8.1.1.6	uncultured	0	1	0	0	0	0	1	0	0	0	0	0	0	0	0	0	0	0	0	0	0	0
5	0.2.8.8.1.2	Lentimicrobiaceae	1	1	0	0	0	0	0	0	0	0	0	0	0	0	1	0	0	0	0	1	0	0
6	0.2.8.8.1.2.1	Lentimicrobiaceae_ge	0	1	0	0	0	0	0	0	0	0	0	0	0	0	1	0	0	0	0	1	0	0
5	0.2.8.8.1.3	NS11-12_marine_group	1	12	0	0	0	3	1	0	0	0	1	5	2	0	0	0	0	3	0	0	0	0
6	0.2.8.8.1.3.1	NS11-12_marine_group_ge	0	12	0	0	0	3	1	0	0	0	1	5	2	0	0	0	0	3	0	0	0	0
5	0.2.8.8.1.4	PHOS-HE51	1	2	0	1	0	0	0	0	0	0	0	0	0	0	0	0	0	0	0	1	0	0
6	0.2.8.8.1.4.1	PHOS-HE51_ge	0	2	0	1	0	0	0	0	0	0	0	0	0	0	0	0	0	0	0	1	0	0
5	0.2.8.8.1.5	Saprospiraceae	9	458	43	89	147	46	139	49	25	11	46	124	93	102	79	15	25	37	34	63	0	0
6	0.2.8.8.1.5.1	Aureispira	0	6	0	0	3	3	3	0	0	0	0	1	1	0	0	0	0	0	0	1	0	0
6	0.2.8.8.1.5.2	Lewinella	0	35	4	8	15	6	13	8	3	2	2	6	10	14	7	4	3	4	5	5	0	0
6	0.2.8.8.1.5.3	Phaeodactylibacter	0	3	0	2	1	0	2	0	0	0	1	1	0	1	0	0	0	0	1	0	0	0
6	0.2.8.8.1.5.4	Portibacter	0	49	4	11	19	7	19	4	3	4	9	11	5	5	3	0	2	5	5	8	0	0
6	0.2.8.8.1.5.5	Rubidimonas	0	7	3	0	2	0	2	1	0	0	0	5	3	1	5	0	0	2	1	1	0	0
6	0.2.8.8.1.5.6	Saprospira	0	1	0	0	1	0	0	0	0	0	0	1	0	0	0	0	0	0	0	0	0	0
6	0.2.8.8.1.5.7	Saprospiraceae_ge	0	1	0	0	0	0	0	0	0	0	0	0	0	1	0	0	0	0	0	0	0	0
6	0.2.8.8.1.5.8	Saprospiraceae_unclassified	0	202	15	37	54	18	55	23	12	4	12	40	39	41	26	7	6	8	7	19	0	0
6	0.2.8.8.1.5.9	uncultured	0	154	17	31	52	12	45	13	7	1	22	59	35	39	38	4	14	18	15	29	0	0
5	0.2.8.8.1.6	Sphingobacteriales_unclassified	1	30	1	4	6	1	7	1	0	0	1	6	1	0	2	1	1	2	2	5	0	0
6	0.2.8.8.1.6.1	Sphingobacteriales_unclassified	0	30	1	4	6	1	7	1	0	0	1	6	1	0	2	1	1	2	2	5	0	0
5	0.2.8.8.1.7	envOPS_17	1	1	0	0	0	0	0	0	0	0	0	1	0	0	0	0	0	0	0	0	0	0
6	0.2.8.8.1.7.1	envOPS_17_ge	0	1	0	0	0	0	0	0	0	0	0	1	0	0	0	0	0	0	0	0	0	0
5	0.2.8.8.1.8	uncultured	1	9	1	0	3	1	4	0	0	0	1	4	2	2	1	0	0	0	0	2	0	0
6	0.2.8.8.1.8.1	uncultured_ge	0	9	1	0	3	1	4	0	0	0	1	4	2	2	1	0	0	0	0	2	0	0
2	0.2.9	Chlamydiae	1	69	1	5	7	1	3	2	8	2	1	8	4	9	12	17	0	1	0	4	0	0
3	0.2.9.1	Chlamydiae	1	69	1	5	7	1	3	2	8	2	1	8	4	9	12	17	0	1	0	4	0	0
4	0.2.9.1.1	Chlamydiales	5	69	1	5	7	1	3	2	8	2	1	8	4	9	12	17	0	1	0	4	0	0
5	0.2.9.1.1.1	Chlamydiaceae	1	8	0	1	3	0	0	0	0	0	0	1	0	1	1	1	0	0	0	0	0	0
6	0.2.9.1.1.1.1	uncultured	0	8	0	1	3	0	0	0	0	0	0	1	0	1	1	1	0	0	0	0	0	0
5	0.2.9.1.1.2	Chlamydiales_Incertae_Sedis	1	1	0	0	0	0	0	0	0	0	0	0	0	0	0	1	0	0	0	0	0	0
6	0.2.9.1.1.2.1	Chlamydiales_Incertae_Sedis_ge	0	1	0	0	0	0	0	0	0	0	0	0	0	0	0	1	0	0	0	0	0	0
5	0.2.9.1.1.3	Chlamydiales_unclassified	1	54	1	2	3	1	3	2	7	2	1	7	4	8	10	12	0	1	0	4	0	0
6	0.2.9.1.1.3.1	Chlamydiales_unclassified	0	54	1	2	3	1	3	2	7	2	1	7	4	8	10	12	0	1	0	4	0	0
5	0.2.9.1.1.4	Simkaniaceae	2	5	0	1	1	0	0	0	1	0	0	0	0	0	1	3	0	0	0	0	0	0
6	0.2.9.1.1.4.1	Candidatus_Fritschea	0	3	0	1	1	0	0	0	1	0	0	0	0	0	1	1	0	0	0	0	0	0
6	0.2.9.1.1.4.2	Simkaniaceae_unclassified	0	2	0	0	0	0	0	0	0	0	0	0	0	0	0	2	0	0	0	0	0	0
5	0.2.9.1.1.5	cvE6	1	1	0	1	0	0	0	0	0	0	0	0	0	0	0	0	0	0	0	0	0	0
6	0.2.9.1.1.5.1	cvE6_ge	0	1	0	1	0	0	0	0	0	0	0	0	0	0	0	0	0	0	0	0	0	0
2	0.2.10	Chlorobi	1	2	0	1	0	0	0	0	0	0	0	0	0	0	0	0	0	0	0	1	0	0
3	0.2.10.1	Chlorobia	1	2	0	1	0	0	0	0	0	0	0	0	0	0	0	0	0	0	0	1	0	0
4	0.2.10.1.1	Chlorobiales	2	2	0	1	0	0	0	0	0	0	0	0	0	0	0	0	0	0	0	1	0	0
5	0.2.10.1.1.1	OC31	1	1	0	0	0	0	0	0	0	0	0	0	0	0	0	0	0	0	0	1	0	0
6	0.2.10.1.1.1.1	OC31_ge	0	1	0	0	0	0	0	0	0	0	0	0	0	0	0	0	0	0	0	1	0	0
5	0.2.10.1.1.2	OPB56	1	1	0	1	0	0	0	0	0	0	0	0	0	0	0	0	0	0	0	0	0	0
6	0.2.10.1.1.2.1	OPB56_ge	0	1	0	1	0	0	0	0	0	0	0	0	0	0	0	0	0	0	0	0	0	0
2	0.2.11	Chloroflexi	14	84	7	11	14	6	18	6	1	7	11	11	6	4	7	5	0	4	2	5	0	0
3	0.2.11.1	Anaerolineae	1	23	0	2	3	1	7	1	0	0	4	2	0	0	3	0	0	0	0	2	0	0
4	0.2.11.1.1	Anaerolineales	1	23	0	2	3	1	7	1	0	0	4	2	0	0	3	0	0	0	0	2	0	0
5	0.2.11.1.1.1	Anaerolineaceae	3	23	0	2	3	1	7	1	0	0	4	2	0	0	3	0	0	0	0	2	0	0
6	0.2.11.1.1.1.1	Anaerolineaceae_unclassified	0	1	0	0	0	0	0	0	0	0	0	1	0	0	0	0	0	0	0	0	0	0
6	0.2.11.1.1.1.2	Pelolinea	0	1	0	0	0	0	1	0	0	0	0	0	0	0	0	0	0	0	0	0	0	0
6	0.2.11.1.1.1.3	uncultured	0	21	0	2	3	1	6	1	0	0	4	1	0	0	3	0	0	0	0	2	0	0
3	0.2.11.2	Ardenticatenia	2	10	2	1	2	2	2	1	0	0	0	2	3	2	1	1	0	0	0	1	0	0
4	0.2.11.2.1	Ardenticatenales	1	6	1	1	1	1	1	0	0	0	0	2	3	2	0	0	0	0	0	0	0	0
5	0.2.11.2.1.1	Ardenticatenales_fa	1	6	1	1	1	1	1	0	0	0	0	2	3	2	0	0	0	0	0	0	0	0
6	0.2.11.2.1.1.1	Ardenticatenales_ge	0	6	1	1	1	1	1	0	0	0	0	2	3	2	0	0	0	0	0	0	0	0
4	0.2.11.2.2	uncultured	1	4	1	0	1	1	1	1	0	0	0	0	0	0	1	1	0	0	0	1	0	0
5	0.2.11.2.2.1	uncultured_fa	1	4	1	0	1	1	1	1	0	0	0	0	0	0	1	1	0	0	0	1	0	0
6	0.2.11.2.2.1.1	uncultured_ge	0	4	1	0	1	1	1	1	0	0	0	0	0	0	1	1	0	0	0	1	0	0
3	0.2.11.3	Caldilineae	1	12	2	3	4	2	1	3	0	0	0	3	2	2	0	2	0	0	1	0	0	0
4	0.2.11.3.1	Caldilineales	1	12	2	3	4	2	1	3	0	0	0	3	2	2	0	2	0	0	1	0	0	0
5	0.2.11.3.1.1	Caldilineaceae	1	12	2	3	4	2	1	3	0	0	0	3	2	2	0	2	0	0	1	0	0	0
6	0.2.11.3.1.1.1	uncultured	0	12	2	3	4	2	1	3	0	0	0	3	2	2	0	2	0	0	1	0	0	0
3	0.2.11.4	Chloroflexi_unclassified	1	6	1	1	1	0	2	1	0	0	1	0	0	0	0	1	0	1	0	1	0	0
4	0.2.11.4.1	Chloroflexi_unclassified	1	6	1	1	1	0	2	1	0	0	1	0	0	0	0	1	0	1	0	1	0	0
5	0.2.11.4.1.1	Chloroflexi_unclassified	1	6	1	1	1	0	2	1	0	0	1	0	0	0	0	1	0	1	0	1	0	0
6	0.2.11.4.1.1.1	Chloroflexi_unclassified	0	6	1	1	1	0	2	1	0	0	1	0	0	0	0	1	0	1	0	1	0	0
3	0.2.11.5	Dehalococcoidia	1	2	0	0	0	0	0	0	0	0	2	0	0	0	0	0	0	0	0	0	0	0
4	0.2.11.5.1	GIF3	1	2	0	0	0	0	0	0	0	0	2	0	0	0	0	0	0	0	0	0	0	0
5	0.2.11.5.1.1	GIF3_fa	1	2	0	0	0	0	0	0	0	0	2	0	0	0	0	0	0	0	0	0	0	0
6	0.2.11.5.1.1.1	GIF3_ge	0	2	0	0	0	0	0	0	0	0	2	0	0	0	0	0	0	0	0	0	0	0
3	0.2.11.6	Gitt-GS-136	1	7	0	0	0	0	0	0	0	7	0	0	0	0	0	0	0	0	0	0	0	0
4	0.2.11.6.1	Gitt-GS-136_or	1	7	0	0	0	0	0	0	0	7	0	0	0	0	0	0	0	0	0	0	0	0
5	0.2.11.6.1.1	Gitt-GS-136_fa	1	7	0	0	0	0	0	0	0	7	0	0	0	0	0	0	0	0	0	0	0	0
6	0.2.11.6.1.1.1	Gitt-GS-136_ge	0	7	0	0	0	0	0	0	0	7	0	0	0	0	0	0	0	0	0	0	0	0
3	0.2.11.7	JG30-KF-CM66	1	3	0	0	0	0	0	0	0	0	1	0	0	0	1	0	0	1	0	0	0	0
4	0.2.11.7.1	JG30-KF-CM66_or	1	3	0	0	0	0	0	0	0	0	1	0	0	0	1	0	0	1	0	0	0	0
5	0.2.11.7.1.1	JG30-KF-CM66_fa	1	3	0	0	0	0	0	0	0	0	1	0	0	0	1	0	0	1	0	0	0	0
6	0.2.11.7.1.1.1	JG30-KF-CM66_ge	0	3	0	0	0	0	0	0	0	0	1	0	0	0	1	0	0	1	0	0	0	0
3	0.2.11.8	KD4-96	1	9	2	2	1	0	2	0	1	0	2	3	1	0	1	1	0	1	0	1	0	0
4	0.2.11.8.1	KD4-96_or	1	9	2	2	1	0	2	0	1	0	2	3	1	0	1	1	0	1	0	1	0	0
5	0.2.11.8.1.1	KD4-96_fa	1	9	2	2	1	0	2	0	1	0	2	3	1	0	1	1	0	1	0	1	0	0
6	0.2.11.8.1.1.1	KD4-96_ge	0	9	2	2	1	0	2	0	1	0	2	3	1	0	1	1	0	1	0	1	0	0
3	0.2.11.9	S085	1	2	0	1	0	0	1	0	0	0	0	0	0	0	0	0	0	0	0	0	0	0
4	0.2.11.9.1	S085_or	1	2	0	1	0	0	1	0	0	0	0	0	0	0	0	0	0	0	0	0	0	0
5	0.2.11.9.1.1	S085_fa	1	2	0	1	0	0	1	0	0	0	0	0	0	0	0	0	0	0	0	0	0	0
6	0.2.11.9.1.1.1	S085_ge	0	2	0	1	0	0	1	0	0	0	0	0	0	0	0	0	0	0	0	0	0	0
3	0.2.11.10	SAR202_clade	1	2	0	0	1	0	0	0	0	0	1	1	0	0	0	0	0	0	0	0	0	0
4	0.2.11.10.1	SAR202_clade_or	1	2	0	0	1	0	0	0	0	0	1	1	0	0	0	0	0	0	0	0	0	0
5	0.2.11.10.1.1	SAR202_clade_fa	1	2	0	0	1	0	0	0	0	0	1	1	0	0	0	0	0	0	0	0	0	0
6	0.2.11.10.1.1.1	SAR202_clade_ge	0	2	0	0	1	0	0	0	0	0	1	1	0	0	0	0	0	0	0	0	0	0
3	0.2.11.11	SBR2076	1	4	0	1	2	1	1	0	0	0	0	0	0	0	1	0	0	0	0	0	0	0
4	0.2.11.11.1	SBR2076_or	1	4	0	1	2	1	1	0	0	0	0	0	0	0	1	0	0	0	0	0	0	0
5	0.2.11.11.1.1	SBR2076_fa	1	4	0	1	2	1	1	0	0	0	0	0	0	0	1	0	0	0	0	0	0	0
6	0.2.11.11.1.1.1	SBR2076_ge	0	4	0	1	2	1	1	0	0	0	0	0	0	0	1	0	0	0	0	0	0	0
3	0.2.11.12	SJA-15	1	2	0	0	0	0	1	0	0	0	0	0	0	0	0	0	0	0	1	0	0	0
4	0.2.11.12.1	SJA-15_or	1	2	0	0	0	0	1	0	0	0	0	0	0	0	0	0	0	0	1	0	0	0
5	0.2.11.12.1.1	SJA-15_fa	1	2	0	0	0	0	1	0	0	0	0	0	0	0	0	0	0	0	1	0	0	0
6	0.2.11.12.1.1.1	SJA-15_ge	0	2	0	0	0	0	1	0	0	0	0	0	0	0	0	0	0	0	1	0	0	0
3	0.2.11.13	TK10	1	1	0	0	0	0	1	0	0	0	0	0	0	0	0	0	0	0	0	0	0	0
4	0.2.11.13.1	TK10_or	1	1	0	0	0	0	1	0	0	0	0	0	0	0	0	0	0	0	0	0	0	0
5	0.2.11.13.1.1	TK10_fa	1	1	0	0	0	0	1	0	0	0	0	0	0	0	0	0	0	0	0	0	0	0
6	0.2.11.13.1.1.1	TK10_ge	0	1	0	0	0	0	1	0	0	0	0	0	0	0	0	0	0	0	0	0	0	0
3	0.2.11.14	Thermomicrobia	1	1	0	0	0	0	0	0	0	0	0	0	0	0	0	0	0	1	0	0	0	0
4	0.2.11.14.1	Thermomicrobia_unclassified	1	1	0	0	0	0	0	0	0	0	0	0	0	0	0	0	0	1	0	0	0	0
5	0.2.11.14.1.1	Thermomicrobia_unclassified	1	1	0	0	0	0	0	0	0	0	0	0	0	0	0	0	0	1	0	0	0	0
6	0.2.11.14.1.1.1	Thermomicrobia_unclassified	0	1	0	0	0	0	0	0	0	0	0	0	0	0	0	0	0	1	0	0	0	0
2	0.2.12	Cloacimonetes	1	1	0	0	0	0	1	0	0	0	0	0	0	0	0	0	0	0	0	0	0	0
3	0.2.12.1	MSBL8	1	1	0	0	0	0	1	0	0	0	0	0	0	0	0	0	0	0	0	0	0	0
4	0.2.12.1.1	MSBL8_or	1	1	0	0	0	0	1	0	0	0	0	0	0	0	0	0	0	0	0	0	0	0
5	0.2.12.1.1.1	MSBL8_fa	1	1	0	0	0	0	1	0	0	0	0	0	0	0	0	0	0	0	0	0	0	0
6	0.2.12.1.1.1.1	MSBL8_ge	0	1	0	0	0	0	1	0	0	0	0	0	0	0	0	0	0	0	0	0	0	0
2	0.2.13	Cyanobacteria	5	2918	329	391	262	122	380	108	72	152	231	456	268	221	204	91	406	284	186	351	1	1
3	0.2.13.1	Chloroplast	1	2640	302	377	244	112	361	91	63	137	210	434	228	158	175	71	397	256	169	303	0	1
4	0.2.13.1.1	Chloroplast_or	1	2640	302	377	244	112	361	91	63	137	210	434	228	158	175	71	397	256	169	303	0	1
5	0.2.13.1.1.1	Chloroplast_fa	1	2640	302	377	244	112	361	91	63	137	210	434	228	158	175	71	397	256	169	303	0	1
6	0.2.13.1.1.1.1	Chloroplast_ge	0	2640	302	377	244	112	361	91	63	137	210	434	228	158	175	71	397	256	169	303	0	1
3	0.2.13.2	Cyanobacteria	6	140	4	4	9	3	9	13	3	2	13	15	34	54	28	18	4	11	5	35	1	0
4	0.2.13.2.1	Cyanobacteria_unclassified	1	45	1	0	1	0	1	3	0	1	3	1	10	17	8	2	0	2	0	13	0	0
5	0.2.13.2.1.1	Cyanobacteria_unclassified	1	45	1	0	1	0	1	3	0	1	3	1	10	17	8	2	0	2	0	13	0	0
6	0.2.13.2.1.1.1	Cyanobacteria_unclassified	0	45	1	0	1	0	1	3	0	1	3	1	10	17	8	2	0	2	0	13	0	0
4	0.2.13.2.2	SubsectionI	1	22	1	3	3	1	2	2	0	0	1	2	7	9	6	7	0	2	2	2	0	0
5	0.2.13.2.2.1	FamilyI	7	22	1	3	3	1	2	2	0	0	1	2	7	9	6	7	0	2	2	2	0	0
6	0.2.13.2.2.1.1	Acaryochloris	0	4	0	0	0	0	0	1	0	0	0	1	2	4	1	0	0	0	0	0	0	0
6	0.2.13.2.2.1.2	Candidatus_Atelocyanobacterium_(UCYN-A)	0	1	0	0	0	0	0	0	0	0	0	0	1	0	0	1	0	0	0	0	0	0
6	0.2.13.2.2.1.3	Cyanobacterium	0	3	0	0	0	0	1	0	0	0	0	0	2	0	1	1	0	0	0	0	0	0
6	0.2.13.2.2.1.4	FamilyI_unclassified	0	5	0	0	0	0	0	0	0	0	1	0	0	0	1	1	0	2	0	0	0	0
6	0.2.13.2.2.1.5	Prochlorococcus	0	1	0	0	1	0	0	0	0	0	0	0	0	0	0	0	0	0	1	0	0	0
6	0.2.13.2.2.1.6	Synechococcus	0	4	1	2	2	1	1	0	0	0	0	0	0	2	1	3	0	0	0	1	0	0
6	0.2.13.2.2.1.7	uncultured	0	4	0	1	0	0	0	1	0	0	0	1	2	3	2	1	0	0	1	1	0	0
4	0.2.13.2.3	SubsectionII	1	8	1	0	1	0	1	0	1	0	2	0	1	5	1	1	0	2	0	1	0	0
5	0.2.13.2.3.1	FamilyII	1	8	1	0	1	0	1	0	1	0	2	0	1	5	1	1	0	2	0	1	0	0
6	0.2.13.2.3.1.1	Pleurocapsa	0	8	1	0	1	0	1	0	1	0	2	0	1	5	1	1	0	2	0	1	0	0
4	0.2.13.2.4	SubsectionIII	1	60	1	1	3	2	4	8	1	1	5	11	16	22	12	7	2	4	3	17	0	0
5	0.2.13.2.4.1	FamilyI	9	60	1	1	3	2	4	8	1	1	5	11	16	22	12	7	2	4	3	17	0	0
6	0.2.13.2.4.1.1	FamilyI_ge	0	1	0	0	0	0	0	0	0	0	0	1	0	0	0	0	0	0	0	0	0	0
6	0.2.13.2.4.1.2	FamilyI_unclassified	0	42	1	1	0	2	2	6	0	1	4	6	10	11	5	3	1	3	1	15	0	0
6	0.2.13.2.4.1.3	Leptolyngbya	0	1	0	0	0	0	1	0	0	0	0	1	1	1	1	0	0	0	0	0	0	0
6	0.2.13.2.4.1.4	Limnothrix	0	2	0	0	0	0	1	0	0	0	0	0	1	0	1	0	0	0	0	0	0	0
6	0.2.13.2.4.1.5	Lyngbya	0	2	0	0	1	0	0	0	0	0	0	0	2	2	0	1	0	1	1	0	0	0
6	0.2.13.2.4.1.6	Oscillatoria	0	2	0	0	2	0	0	0	0	0	0	0	0	1	1	1	0	0	0	0	0	0
6	0.2.13.2.4.1.7	Phormidium	0	5	0	0	0	0	0	1	0	0	0	0	1	3	2	2	0	0	1	0	0	0
6	0.2.13.2.4.1.8	Trichodesmium	0	1	0	0	0	0	0	0	0	0	0	1	0	0	0	0	0	0	0	1	0	0
6	0.2.13.2.4.1.9	uncultured	0	4	0	0	0	0	0	1	1	0	1	2	1	4	2	0	1	0	0	1	0	0
4	0.2.13.2.5	SubsectionIV	3	4	0	0	1	0	1	0	1	0	2	1	0	0	1	1	2	1	0	2	1	0
5	0.2.13.2.5.1	FamilyI	1	1	0	0	0	0	0	0	1	0	0	0	0	0	0	0	0	0	0	0	1	0
6	0.2.13.2.5.1.1	Anabaena	0	1	0	0	0	0	0	0	1	0	0	0	0	0	0	0	0	0	0	0	1	0
5	0.2.13.2.5.2	FamilyII	1	2	0	0	0	0	1	0	0	0	1	1	0	0	0	0	1	1	0	1	0	0
6	0.2.13.2.5.2.1	Rivularia	0	2	0	0	0	0	1	0	0	0	1	1	0	0	0	0	1	1	0	1	0	0
5	0.2.13.2.5.3	SubsectionIV_unclassified	1	1	0	0	1	0	0	0	0	0	1	0	0	0	1	1	1	0	0	1	0	0
6	0.2.13.2.5.3.1	SubsectionIV_unclassified	0	1	0	0	1	0	0	0	0	0	1	0	0	0	1	1	1	0	0	1	0	0
4	0.2.13.2.6	uncultured	1	1	0	0	0	0	0	0	0	0	0	0	0	1	0	0	0	0	0	0	0	0
5	0.2.13.2.6.1	uncultured_fa	1	1	0	0	0	0	0	0	0	0	0	0	0	1	0	0	0	0	0	0	0	0
6	0.2.13.2.6.1.1	uncultured_ge	0	1	0	0	0	0	0	0	0	0	0	0	0	1	0	0	0	0	0	0	0	0
3	0.2.13.3	Cyanobacteria_unclassified	1	124	20	8	5	7	6	2	6	13	6	2	6	7	0	0	5	17	12	13	0	0
4	0.2.13.3.1	Cyanobacteria_unclassified	1	124	20	8	5	7	6	2	6	13	6	2	6	7	0	0	5	17	12	13	0	0
5	0.2.13.3.1.1	Cyanobacteria_unclassified	1	124	20	8	5	7	6	2	6	13	6	2	6	7	0	0	5	17	12	13	0	0
6	0.2.13.3.1.1.1	Cyanobacteria_unclassified	0	124	20	8	5	7	6	2	6	13	6	2	6	7	0	0	5	17	12	13	0	0
3	0.2.13.4	ML635J-21	1	9	2	2	3	0	3	2	0	0	2	5	0	1	1	1	0	0	0	0	0	0
4	0.2.13.4.1	ML635J-21_or	1	9	2	2	3	0	3	2	0	0	2	5	0	1	1	1	0	0	0	0	0	0
5	0.2.13.4.1.1	ML635J-21_fa	1	9	2	2	3	0	3	2	0	0	2	5	0	1	1	1	0	0	0	0	0	0
6	0.2.13.4.1.1.1	ML635J-21_ge	0	9	2	2	3	0	3	2	0	0	2	5	0	1	1	1	0	0	0	0	0	0
3	0.2.13.5	Melainabacteria	4	5	1	0	1	0	1	0	0	0	0	0	0	1	0	1	0	0	0	0	0	0
4	0.2.13.5.1	Gastranaerophilales	1	2	1	0	0	0	0	0	0	0	0	0	0	0	0	1	0	0	0	0	0	0
5	0.2.13.5.1.1	Gastranaerophilales_fa	1	2	1	0	0	0	0	0	0	0	0	0	0	0	0	1	0	0	0	0	0	0
6	0.2.13.5.1.1.1	Gastranaerophilales_ge	0	2	1	0	0	0	0	0	0	0	0	0	0	0	0	1	0	0	0	0	0	0
4	0.2.13.5.2	Melainabacteria_unclassified	1	1	0	0	0	0	0	0	0	0	0	0	0	1	0	0	0	0	0	0	0	0
5	0.2.13.5.2.1	Melainabacteria_unclassified	1	1	0	0	0	0	0	0	0	0	0	0	0	1	0	0	0	0	0	0	0	0
6	0.2.13.5.2.1.1	Melainabacteria_unclassified	0	1	0	0	0	0	0	0	0	0	0	0	0	1	0	0	0	0	0	0	0	0
4	0.2.13.5.3	Obscuribacterales	1	1	0	0	0	0	1	0	0	0	0	0	0	0	0	0	0	0	0	0	0	0
5	0.2.13.5.3.1	Obscuribacterales_fa	1	1	0	0	0	0	1	0	0	0	0	0	0	0	0	0	0	0	0	0	0	0
6	0.2.13.5.3.1.1	Obscuribacterales_ge	0	1	0	0	0	0	1	0	0	0	0	0	0	0	0	0	0	0	0	0	0	0
4	0.2.13.5.4	Vampirovibrionales	1	1	0	0	1	0	0	0	0	0	0	0	0	0	0	0	0	0	0	0	0	0
5	0.2.13.5.4.1	Vampirovibrionales_fa	1	1	0	0	1	0	0	0	0	0	0	0	0	0	0	0	0	0	0	0	0	0
6	0.2.13.5.4.1.1	Vampirovibrionales_ge	0	1	0	0	1	0	0	0	0	0	0	0	0	0	0	0	0	0	0	0	0	0
2	0.2.14	Deferribacteres	1	7	1	2	0	0	3	3	0	0	0	1	1	1	1	1	0	1	0	1	0	0
3	0.2.14.1	Deferribacteres_Incertae_Sedis	1	7	1	2	0	0	3	3	0	0	0	1	1	1	1	1	0	1	0	1	0	0
4	0.2.14.1.1	Unknown_Order	1	7	1	2	0	0	3	3	0	0	0	1	1	1	1	1	0	1	0	1	0	0
5	0.2.14.1.1.1	Unknown_Family	1	7	1	2	0	0	3	3	0	0	0	1	1	1	1	1	0	1	0	1	0	0
6	0.2.14.1.1.1.1	Caldithrix	0	7	1	2	0	0	3	3	0	0	0	1	1	1	1	1	0	1	0	1	0	0
2	0.2.15	Deinococcus-Thermus	1	10	1	3	3	1	4	1	0	0	0	3	2	1	1	0	0	2	2	3	0	0
3	0.2.15.1	Deinococci	1	10	1	3	3	1	4	1	0	0	0	3	2	1	1	0	0	2	2	3	0	0
4	0.2.15.1.1	Deinococcales	2	10	1	3	3	1	4	1	0	0	0	3	2	1	1	0	0	2	2	3	0	0
5	0.2.15.1.1.1	Deinococcales_unclassified	1	1	0	0	0	0	0	0	0	0	0	0	1	0	0	0	0	0	0	0	0	0
6	0.2.15.1.1.1.1	Deinococcales_unclassified	0	1	0	0	0	0	0	0	0	0	0	0	1	0	0	0	0	0	0	0	0	0
5	0.2.15.1.1.2	Trueperaceae	1	9	1	3	3	1	4	1	0	0	0	3	1	1	1	0	0	2	2	3	0	0
6	0.2.15.1.1.2.1	Truepera	0	9	1	3	3	1	4	1	0	0	0	3	1	1	1	0	0	2	2	3	0	0
2	0.2.16	Elusimicrobia	1	3	0	0	1	0	1	0	0	0	0	1	0	0	0	0	0	0	0	0	0	0
3	0.2.16.1	Elusimicrobia	2	3	0	0	1	0	1	0	0	0	0	1	0	0	0	0	0	0	0	0	0	0
4	0.2.16.1.1	Lineage_IIa	1	1	0	0	0	0	1	0	0	0	0	0	0	0	0	0	0	0	0	0	0	0
5	0.2.16.1.1.1	Lineage_IIa_fa	1	1	0	0	0	0	1	0	0	0	0	0	0	0	0	0	0	0	0	0	0	0
6	0.2.16.1.1.1.1	Lineage_IIa_ge	0	1	0	0	0	0	1	0	0	0	0	0	0	0	0	0	0	0	0	0	0	0
4	0.2.16.1.2	Lineage_IIb	1	2	0	0	1	0	0	0	0	0	0	1	0	0	0	0	0	0	0	0	0	0
5	0.2.16.1.2.1	Lineage_IIb_fa	1	2	0	0	1	0	0	0	0	0	0	1	0	0	0	0	0	0	0	0	0	0
6	0.2.16.1.2.1.1	Lineage_IIb_ge	0	2	0	0	1	0	0	0	0	0	0	1	0	0	0	0	0	0	0	0	0	0
2	0.2.17	Fibrobacteres	2	3	1	0	0	0	0	1	0	1	0	2	0	0	0	0	0	0	0	1	0	0
3	0.2.17.1	Chitinivibrionia	1	1	0	0	0	0	0	0	0	0	0	1	0	0	0	0	0	0	0	0	0	0
4	0.2.17.1.1	possible_order_07	1	1	0	0	0	0	0	0	0	0	0	1	0	0	0	0	0	0	0	0	0	0
5	0.2.17.1.1.1	possible_order_07_fa	1	1	0	0	0	0	0	0	0	0	0	1	0	0	0	0	0	0	0	0	0	0
6	0.2.17.1.1.1.1	possible_order_07_ge	0	1	0	0	0	0	0	0	0	0	0	1	0	0	0	0	0	0	0	0	0	0
3	0.2.17.2	Fibrobacteria	1	2	1	0	0	0	0	1	0	1	0	1	0	0	0	0	0	0	0	1	0	0
4	0.2.17.2.1	Fibrobacterales	2	2	1	0	0	0	0	1	0	1	0	1	0	0	0	0	0	0	0	1	0	0
5	0.2.17.2.1.1	Fibrobacteraceae	1	1	0	0	0	0	0	1	0	1	0	1	0	0	0	0	0	0	0	1	0	0
6	0.2.17.2.1.1.1	uncultured	0	1	0	0	0	0	0	1	0	1	0	1	0	0	0	0	0	0	0	1	0	0
5	0.2.17.2.1.2	Fibrobacterales_unclassified	1	1	1	0	0	0	0	0	0	0	0	0	0	0	0	0	0	0	0	0	0	0
6	0.2.17.2.1.2.1	Fibrobacterales_unclassified	0	1	1	0	0	0	0	0	0	0	0	0	0	0	0	0	0	0	0	0	0	0
2	0.2.18	Firmicutes	4	33	3	2	6	6	10	3	1	0	6	4	2	3	4	5	0	4	1	1	0	0
3	0.2.18.1	Bacilli	2	5	1	0	0	0	1	0	0	0	2	0	0	0	0	0	0	2	0	0	0	0
4	0.2.18.1.1	Bacillales	3	4	1	0	0	0	1	0	0	0	2	0	0	0	0	0	0	1	0	0	0	0
5	0.2.18.1.1.1	Bacillaceae	2	2	1	0	0	0	1	0	0	0	1	0	0	0	0	0	0	0	0	0	0	0
6	0.2.18.1.1.1.1	Bacillus	0	1	0	0	0	0	1	0	0	0	0	0	0	0	0	0	0	0	0	0	0	0
6	0.2.18.1.1.1.2	Marinococcus	0	1	1	0	0	0	0	0	0	0	1	0	0	0	0	0	0	0	0	0	0	0
5	0.2.18.1.1.2	Bacillales_unclassified	1	1	0	0	0	0	0	0	0	0	1	0	0	0	0	0	0	0	0	0	0	0
6	0.2.18.1.1.2.1	Bacillales_unclassified	0	1	0	0	0	0	0	0	0	0	1	0	0	0	0	0	0	0	0	0	0	0
5	0.2.18.1.1.3	Staphylococcaceae	1	1	0	0	0	0	0	0	0	0	0	0	0	0	0	0	0	1	0	0	0	0
6	0.2.18.1.1.3.1	Staphylococcus	0	1	0	0	0	0	0	0	0	0	0	0	0	0	0	0	0	1	0	0	0	0
4	0.2.18.1.2	Bacilli_unclassified	1	1	0	0	0	0	0	0	0	0	0	0	0	0	0	0	0	1	0	0	0	0
5	0.2.18.1.2.1	Bacilli_unclassified	1	1	0	0	0	0	0	0	0	0	0	0	0	0	0	0	0	1	0	0	0	0
6	0.2.18.1.2.1.1	Bacilli_unclassified	0	1	0	0	0	0	0	0	0	0	0	0	0	0	0	0	0	1	0	0	0	0
3	0.2.18.2	Clostridia	2	26	2	2	5	6	9	3	1	0	4	4	2	3	3	5	0	2	1	1	0	0
4	0.2.18.2.1	Clostridiales	3	16	0	1	2	5	5	1	0	0	3	2	0	1	0	0	0	1	1	1	0	0
5	0.2.18.2.1.1	Clostridiaceae_1	2	2	0	0	0	0	0	0	0	0	0	0	0	1	0	0	0	1	0	0	0	0
6	0.2.18.2.1.1.1	Clostridiaceae_1_unclassified	0	1	0	0	0	0	0	0	0	0	0	0	0	0	0	0	0	1	0	0	0	0
6	0.2.18.2.1.1.2	Clostridium_sensu_stricto_1	0	1	0	0	0	0	0	0	0	0	0	0	0	1	0	0	0	0	0	0	0	0
5	0.2.18.2.1.2	Clostridiales_unclassified	1	10	0	1	1	4	3	1	0	0	2	2	0	0	0	0	0	0	1	1	0	0
6	0.2.18.2.1.2.1	Clostridiales_unclassified	0	10	0	1	1	4	3	1	0	0	2	2	0	0	0	0	0	0	1	1	0	0
5	0.2.18.2.1.3	Family_XII	1	4	0	0	1	1	2	0	0	0	1	0	0	0	0	0	0	0	0	0	0	0
6	0.2.18.2.1.3.1	Fusibacter	0	4	0	0	1	1	2	0	0	0	1	0	0	0	0	0	0	0	0	0	0	0
4	0.2.18.2.2	Halanaerobiales	1	10	2	1	3	1	4	2	1	0	1	2	2	2	3	5	0	1	0	0	0	0
5	0.2.18.2.2.1	ODP1230B823	1	10	2	1	3	1	4	2	1	0	1	2	2	2	3	5	0	1	0	0	0	0
6	0.2.18.2.2.1.1	ODP1230B823_ge	0	10	2	1	3	1	4	2	1	0	1	2	2	2	3	5	0	1	0	0	0	0
3	0.2.18.3	Firmicutes_unclassified	1	1	0	0	1	0	0	0	0	0	0	0	0	0	0	0	0	0	0	0	0	0
4	0.2.18.3.1	Firmicutes_unclassified	1	1	0	0	1	0	0	0	0	0	0	0	0	0	0	0	0	0	0	0	0	0
5	0.2.18.3.1.1	Firmicutes_unclassified	1	1	0	0	1	0	0	0	0	0	0	0	0	0	0	0	0	0	0	0	0	0
6	0.2.18.3.1.1.1	Firmicutes_unclassified	0	1	0	0	1	0	0	0	0	0	0	0	0	0	0	0	0	0	0	0	0	0
3	0.2.18.4	Negativicutes	1	1	0	0	0	0	0	0	0	0	0	0	0	0	1	0	0	0	0	0	0	0
4	0.2.18.4.1	Selenomonadales	1	1	0	0	0	0	0	0	0	0	0	0	0	0	1	0	0	0	0	0	0	0
5	0.2.18.4.1.1	Veillonellaceae	1	1	0	0	0	0	0	0	0	0	0	0	0	0	1	0	0	0	0	0	0	0
6	0.2.18.4.1.1.1	Sporomusa	0	1	0	0	0	0	0	0	0	0	0	0	0	0	1	0	0	0	0	0	0	0
2	0.2.19	Fusobacteria	1	7	0	0	1	0	3	0	0	0	0	0	0	0	1	0	0	0	0	2	0	0
3	0.2.19.1	Fusobacteriia	1	7	0	0	1	0	3	0	0	0	0	0	0	0	1	0	0	0	0	2	0	0
4	0.2.19.1.1	Fusobacteriales	3	7	0	0	1	0	3	0	0	0	0	0	0	0	1	0	0	0	0	2	0	0
5	0.2.19.1.1.1	Fusobacteriaceae	2	2	0	0	0	0	1	0	0	0	0	0	0	0	0	0	0	0	0	1	0	0
6	0.2.19.1.1.1.1	Cetobacterium	0	1	0	0	0	0	0	0	0	0	0	0	0	0	0	0	0	0	0	1	0	0
6	0.2.19.1.1.1.2	Propionigenium	0	1	0	0	0	0	1	0	0	0	0	0	0	0	0	0	0	0	0	0	0	0
5	0.2.19.1.1.2	Fusobacteriales_unclassified	1	1	0	0	0	0	0	0	0	0	0	0	0	0	0	0	0	0	0	1	0	0
6	0.2.19.1.1.2.1	Fusobacteriales_unclassified	0	1	0	0	0	0	0	0	0	0	0	0	0	0	0	0	0	0	0	1	0	0
5	0.2.19.1.1.3	Leptotrichiaceae	1	4	0	0	1	0	2	0	0	0	0	0	0	0	1	0	0	0	0	0	0	0
6	0.2.19.1.1.3.1	uncultured	0	4	0	0	1	0	2	0	0	0	0	0	0	0	1	0	0	0	0	0	0	0
2	0.2.20	Gemmatimonadetes	4	46	2	8	18	5	14	2	1	0	5	4	1	4	3	2	1	0	1	3	0	0
3	0.2.20.1	BD2-11_terrestrial_group	1	27	1	6	12	5	8	2	0	0	2	2	0	3	3	2	0	0	1	2	0	0
4	0.2.20.1.1	BD2-11_terrestrial_group_or	1	27	1	6	12	5	8	2	0	0	2	2	0	3	3	2	0	0	1	2	0	0
5	0.2.20.1.1.1	BD2-11_terrestrial_group_fa	1	27	1	6	12	5	8	2	0	0	2	2	0	3	3	2	0	0	1	2	0	0
6	0.2.20.1.1.1.1	BD2-11_terrestrial_group_ge	0	27	1	6	12	5	8	2	0	0	2	2	0	3	3	2	0	0	1	2	0	0
3	0.2.20.2	Gemmatimonadetes	1	10	0	1	2	0	3	0	0	0	1	2	1	0	0	0	0	0	0	0	0	0
4	0.2.20.2.1	Gemmatimonadales	1	10	0	1	2	0	3	0	0	0	1	2	1	0	0	0	0	0	0	0	0	0
5	0.2.20.2.1.1	Gemmatimonadaceae	4	10	0	1	2	0	3	0	0	0	1	2	1	0	0	0	0	0	0	0	0	0
6	0.2.20.2.1.1.1	Gemmatimonadaceae_unclassified	0	1	0	0	0	0	0	0	0	0	0	0	1	0	0	0	0	0	0	0	0	0
6	0.2.20.2.1.1.2	Gemmatimonas	0	2	0	0	1	0	0	0	0	0	1	0	0	0	0	0	0	0	0	0	0	0
6	0.2.20.2.1.1.3	Gemmatirosa	0	1	0	0	0	0	0	0	0	0	0	1	0	0	0	0	0	0	0	0	0	0
6	0.2.20.2.1.1.4	uncultured	0	6	0	1	1	0	3	0	0	0	0	1	0	0	0	0	0	0	0	0	0	0
3	0.2.20.3	Gemmatimonadetes_unclassified	1	1	0	0	0	0	1	0	0	0	0	0	0	0	0	0	0	0	0	0	0	0
4	0.2.20.3.1	Gemmatimonadetes_unclassified	1	1	0	0	0	0	1	0	0	0	0	0	0	0	0	0	0	0	0	0	0	0
5	0.2.20.3.1.1	Gemmatimonadetes_unclassified	1	1	0	0	0	0	1	0	0	0	0	0	0	0	0	0	0	0	0	0	0	0
6	0.2.20.3.1.1.1	Gemmatimonadetes_unclassified	0	1	0	0	0	0	1	0	0	0	0	0	0	0	0	0	0	0	0	0	0	0
3	0.2.20.4	PAUC43f_marine_benthic_group	1	8	1	1	4	0	2	0	1	0	2	0	0	1	0	0	1	0	0	1	0	0
4	0.2.20.4.1	PAUC43f_marine_benthic_group_or	1	8	1	1	4	0	2	0	1	0	2	0	0	1	0	0	1	0	0	1	0	0
5	0.2.20.4.1.1	PAUC43f_marine_benthic_group_fa	1	8	1	1	4	0	2	0	1	0	2	0	0	1	0	0	1	0	0	1	0	0
6	0.2.20.4.1.1.1	PAUC43f_marine_benthic_group_ge	0	8	1	1	4	0	2	0	1	0	2	0	0	1	0	0	1	0	0	1	0	0
2	0.2.21	Gracilibacteria	1	16	1	0	0	1	2	2	0	0	0	1	6	1	2	3	0	2	0	0	0	0
3	0.2.21.1	Gracilibacteria_cl	1	16	1	0	0	1	2	2	0	0	0	1	6	1	2	3	0	2	0	0	0	0
4	0.2.21.1.1	Gracilibacteria_or	1	16	1	0	0	1	2	2	0	0	0	1	6	1	2	3	0	2	0	0	0	0
5	0.2.21.1.1.1	Gracilibacteria_fa	1	16	1	0	0	1	2	2	0	0	0	1	6	1	2	3	0	2	0	0	0	0
6	0.2.21.1.1.1.1	Gracilibacteria_ge	0	16	1	0	0	1	2	2	0	0	0	1	6	1	2	3	0	2	0	0	0	0
2	0.2.22	Hydrogenedentes	1	12	2	1	2	0	4	1	0	0	2	1	0	0	0	0	0	1	0	0	0	0
3	0.2.22.1	Hydrogenedentes_cl	1	12	2	1	2	0	4	1	0	0	2	1	0	0	0	0	0	1	0	0	0	0
4	0.2.22.1.1	Hydrogenedentes_or	1	12	2	1	2	0	4	1	0	0	2	1	0	0	0	0	0	1	0	0	0	0
5	0.2.22.1.1.1	Hydrogenedentes_fa	1	12	2	1	2	0	4	1	0	0	2	1	0	0	0	0	0	1	0	0	0	0
6	0.2.22.1.1.1.1	Hydrogenedentes_ge	0	12	2	1	2	0	4	1	0	0	2	1	0	0	0	0	0	1	0	0	0	0
2	0.2.23	Ignavibacteriae	1	2	0	2	0	0	0	0	0	0	0	0	0	0	0	0	0	0	0	0	0	0
3	0.2.23.1	Ignavibacteria	1	2	0	2	0	0	0	0	0	0	0	0	0	0	0	0	0	0	0	0	0	0
4	0.2.23.1.1	Ignavibacteriales	2	2	0	2	0	0	0	0	0	0	0	0	0	0	0	0	0	0	0	0	0	0
5	0.2.23.1.1.1	Ignavibacteriales_unclassified	1	1	0	1	0	0	0	0	0	0	0	0	0	0	0	0	0	0	0	0	0	0
6	0.2.23.1.1.1.1	Ignavibacteriales_unclassified	0	1	0	1	0	0	0	0	0	0	0	0	0	0	0	0	0	0	0	0	0	0
5	0.2.23.1.1.2	IheB3-7	1	1	0	1	0	0	0	0	0	0	0	0	0	0	0	0	0	0	0	0	0	0
6	0.2.23.1.1.2.1	IheB3-7_ge	0	1	0	1	0	0	0	0	0	0	0	0	0	0	0	0	0	0	0	0	0	0
2	0.2.24	LCP-89	1	1	0	0	0	0	0	0	0	0	0	0	0	0	0	0	0	0	0	1	0	0
3	0.2.24.1	LCP-89_cl	1	1	0	0	0	0	0	0	0	0	0	0	0	0	0	0	0	0	0	1	0	0
4	0.2.24.1.1	LCP-89_or	1	1	0	0	0	0	0	0	0	0	0	0	0	0	0	0	0	0	0	1	0	0
5	0.2.24.1.1.1	LCP-89_fa	1	1	0	0	0	0	0	0	0	0	0	0	0	0	0	0	0	0	0	1	0	0
6	0.2.24.1.1.1.1	LCP-89_ge	0	1	0	0	0	0	0	0	0	0	0	0	0	0	0	0	0	0	0	1	0	0
2	0.2.25	Latescibacteria	2	40	0	4	9	2	12	5	1	0	4	1	5	1	1	0	0	2	1	5	0	0
3	0.2.25.1	Latescibacteria_Incertae_Sedis	1	1	0	0	0	0	0	0	0	0	1	0	0	0	0	0	0	0	0	0	0	0
4	0.2.25.1.1	Unknown_Order	1	1	0	0	0	0	0	0	0	0	1	0	0	0	0	0	0	0	0	0	0	0
5	0.2.25.1.1.1	Unknown_Family	1	1	0	0	0	0	0	0	0	0	1	0	0	0	0	0	0	0	0	0	0	0
6	0.2.25.1.1.1.1	Candidatus_Latescibacter	0	1	0	0	0	0	0	0	0	0	1	0	0	0	0	0	0	0	0	0	0	0
3	0.2.25.2	Latescibacteria_cl	1	39	0	4	9	2	12	5	1	0	3	1	5	1	1	0	0	2	1	5	0	0
4	0.2.25.2.1	Latescibacteria_or	1	39	0	4	9	2	12	5	1	0	3	1	5	1	1	0	0	2	1	5	0	0
5	0.2.25.2.1.1	Latescibacteria_fa	1	39	0	4	9	2	12	5	1	0	3	1	5	1	1	0	0	2	1	5	0	0
6	0.2.25.2.1.1.1	Latescibacteria_ge	0	39	0	4	9	2	12	5	1	0	3	1	5	1	1	0	0	2	1	5	0	0
2	0.2.26	Lentisphaerae	3	13	1	1	7	0	0	0	0	0	1	3	2	0	5	0	0	0	0	0	0	0
3	0.2.26.1	Lentisphaerae_unclassified	1	5	0	0	3	0	0	0	0	0	0	1	1	0	2	0	0	0	0	0	0	0
4	0.2.26.1.1	Lentisphaerae_unclassified	1	5	0	0	3	0	0	0	0	0	0	1	1	0	2	0	0	0	0	0	0	0
5	0.2.26.1.1.1	Lentisphaerae_unclassified	1	5	0	0	3	0	0	0	0	0	0	1	1	0	2	0	0	0	0	0	0	0
6	0.2.26.1.1.1.1	Lentisphaerae_unclassified	0	5	0	0	3	0	0	0	0	0	0	1	1	0	2	0	0	0	0	0	0	0
3	0.2.26.2	Lentisphaeria	2	7	1	1	3	0	0	0	0	0	1	2	1	0	3	0	0	0	0	0	0	0
4	0.2.26.2.1	Lentisphaerales	1	3	1	1	0	0	0	0	0	0	0	0	0	0	2	0	0	0	0	0	0	0
5	0.2.26.2.1.1	Lentisphaeraceae	1	3	1	1	0	0	0	0	0	0	0	0	0	0	2	0	0	0	0	0	0	0
6	0.2.26.2.1.1.1	Lentisphaera	0	3	1	1	0	0	0	0	0	0	0	0	0	0	2	0	0	0	0	0	0	0
4	0.2.26.2.2	Victivallales	2	4	0	0	3	0	0	0	0	0	1	2	1	0	1	0	0	0	0	0	0	0
5	0.2.26.2.2.1	Arctic95B-14	1	1	0	0	0	0	0	0	0	0	0	1	0	0	0	0	0	0	0	0	0	0
6	0.2.26.2.2.1.1	Arctic95B-14_ge	0	1	0	0	0	0	0	0	0	0	0	1	0	0	0	0	0	0	0	0	0	0
5	0.2.26.2.2.2	Victivallales_unclassified	1	3	0	0	3	0	0	0	0	0	1	1	1	0	1	0	0	0	0	0	0	0
6	0.2.26.2.2.2.1	Victivallales_unclassified	0	3	0	0	3	0	0	0	0	0	1	1	1	0	1	0	0	0	0	0	0	0
3	0.2.26.3	Oligosphaeria	1	1	0	0	1	0	0	0	0	0	0	0	0	0	0	0	0	0	0	0	0	0
4	0.2.26.3.1	SS1-B-02-17	1	1	0	0	1	0	0	0	0	0	0	0	0	0	0	0	0	0	0	0	0	0
5	0.2.26.3.1.1	SS1-B-02-17_fa	1	1	0	0	1	0	0	0	0	0	0	0	0	0	0	0	0	0	0	0	0	0
6	0.2.26.3.1.1.1	SS1-B-02-17_ge	0	1	0	0	1	0	0	0	0	0	0	0	0	0	0	0	0	0	0	0	0	0
2	0.2.27	Nitrospinae	2	4	0	0	1	0	2	0	0	0	1	0	0	0	0	0	0	0	0	0	0	0
3	0.2.27.1	Belgica2005-10-ZG-3	1	1	0	0	1	0	0	0	0	0	0	0	0	0	0	0	0	0	0	0	0	0
4	0.2.27.1.1	Belgica2005-10-ZG-3_or	1	1	0	0	1	0	0	0	0	0	0	0	0	0	0	0	0	0	0	0	0	0
5	0.2.27.1.1.1	Belgica2005-10-ZG-3_fa	1	1	0	0	1	0	0	0	0	0	0	0	0	0	0	0	0	0	0	0	0	0
6	0.2.27.1.1.1.1	Belgica2005-10-ZG-3_ge	0	1	0	0	1	0	0	0	0	0	0	0	0	0	0	0	0	0	0	0	0	0
3	0.2.27.2	Nitrospinia	1	3	0	0	0	0	2	0	0	0	1	0	0	0	0	0	0	0	0	0	0	0
4	0.2.27.2.1	Nitrospinales	1	3	0	0	0	0	2	0	0	0	1	0	0	0	0	0	0	0	0	0	0	0
5	0.2.27.2.1.1	Nitrospinaceae	2	3	0	0	0	0	2	0	0	0	1	0	0	0	0	0	0	0	0	0	0	0
6	0.2.27.2.1.1.1	Nitrospina	0	2	0	0	0	0	1	0	0	0	1	0	0	0	0	0	0	0	0	0	0	0
6	0.2.27.2.1.1.2	Nitrospinaceae_unclassified	0	1	0	0	0	0	1	0	0	0	0	0	0	0	0	0	0	0	0	0	0	0
2	0.2.28	Nitrospirae	1	20	2	3	3	1	9	0	0	1	3	2	0	0	0	1	0	3	1	3	0	0
3	0.2.28.1	Nitrospira	1	20	2	3	3	1	9	0	0	1	3	2	0	0	0	1	0	3	1	3	0	0
4	0.2.28.1.1	Nitrospirales	4	20	2	3	3	1	9	0	0	1	3	2	0	0	0	1	0	3	1	3	0	0
5	0.2.28.1.1.1	0319-6A21	1	13	2	2	0	1	8	0	0	1	0	2	0	0	0	1	0	0	1	1	0	0
6	0.2.28.1.1.1.1	0319-6A21_ge	0	13	2	2	0	1	8	0	0	1	0	2	0	0	0	1	0	0	1	1	0	0
5	0.2.28.1.1.2	FW13	1	1	0	1	0	0	0	0	0	0	1	0	0	0	0	0	0	0	0	0	0	0
6	0.2.28.1.1.2.1	FW13_ge	0	1	0	1	0	0	0	0	0	0	1	0	0	0	0	0	0	0	0	0	0	0
5	0.2.28.1.1.3	Nitrospiraceae	1	5	0	0	3	0	1	0	0	0	2	0	0	0	0	0	0	3	0	1	0	0
6	0.2.28.1.1.3.1	Nitrospira	0	5	0	0	3	0	1	0	0	0	2	0	0	0	0	0	0	3	0	1	0	0
5	0.2.28.1.1.4	Sh765B-TzT-35	1	1	0	0	0	0	0	0	0	0	0	0	0	0	0	0	0	0	0	1	0	0
6	0.2.28.1.1.4.1	Sh765B-TzT-35_ge	0	1	0	0	0	0	0	0	0	0	0	0	0	0	0	0	0	0	0	1	0	0
2	0.2.29	Omnitrophica	2	4	0	0	1	3	0	0	0	0	0	0	0	0	0	0	0	0	0	0	0	0
3	0.2.29.1	Omnitrophica_Incertae_Sedis	1	3	0	0	0	3	0	0	0	0	0	0	0	0	0	0	0	0	0	0	0	0
4	0.2.29.1.1	Unknown_Order	1	3	0	0	0	3	0	0	0	0	0	0	0	0	0	0	0	0	0	0	0	0
5	0.2.29.1.1.1	Unknown_Family	1	3	0	0	0	3	0	0	0	0	0	0	0	0	0	0	0	0	0	0	0	0
6	0.2.29.1.1.1.1	Candidatus_Omnitrophus	0	3	0	0	0	3	0	0	0	0	0	0	0	0	0	0	0	0	0	0	0	0
3	0.2.29.2	Omnitrophica_cl	1	1	0	0	1	0	0	0	0	0	0	0	0	0	0	0	0	0	0	0	0	0
4	0.2.29.2.1	Omnitrophica_or	1	1	0	0	1	0	0	0	0	0	0	0	0	0	0	0	0	0	0	0	0	0
5	0.2.29.2.1.1	Omnitrophica_fa	1	1	0	0	1	0	0	0	0	0	0	0	0	0	0	0	0	0	0	0	0	0
6	0.2.29.2.1.1.1	Omnitrophica_ge	0	1	0	0	1	0	0	0	0	0	0	0	0	0	0	0	0	0	0	0	0	0
2	0.2.30	Parcubacteria	5	61	1	0	6	5	7	3	0	1	3	9	12	8	10	19	0	2	1	0	0	0
3	0.2.30.1	Candidatus_Campbellbacteria	1	8	0	0	1	1	3	0	0	0	0	2	2	0	1	0	0	0	0	0	0	0
4	0.2.30.1.1	Candidatus_Campbellbacteria_or	1	8	0	0	1	1	3	0	0	0	0	2	2	0	1	0	0	0	0	0	0	0
5	0.2.30.1.1.1	Candidatus_Campbellbacteria_fa	1	8	0	0	1	1	3	0	0	0	0	2	2	0	1	0	0	0	0	0	0	0
6	0.2.30.1.1.1.1	Candidatus_Campbellbacteria_ge	0	8	0	0	1	1	3	0	0	0	0	2	2	0	1	0	0	0	0	0	0	0
3	0.2.30.2	Candidatus_Magasanikbacteria	1	3	0	0	0	0	0	1	0	0	0	0	1	0	0	1	0	0	0	0	0	0
4	0.2.30.2.1	Candidatus_Magasanikbacteria_or	1	3	0	0	0	0	0	1	0	0	0	0	1	0	0	1	0	0	0	0	0	0
5	0.2.30.2.1.1	Candidatus_Magasanikbacteria_fa	1	3	0	0	0	0	0	1	0	0	0	0	1	0	0	1	0	0	0	0	0	0
6	0.2.30.2.1.1.1	Candidatus_Magasanikbacteria_ge	0	3	0	0	0	0	0	1	0	0	0	0	1	0	0	1	0	0	0	0	0	0
3	0.2.30.3	Candidatus_Moranbacteria	1	1	0	0	0	0	0	0	0	0	0	0	0	0	0	1	0	0	0	0	0	0
4	0.2.30.3.1	Candidatus_Moranbacteria_or	1	1	0	0	0	0	0	0	0	0	0	0	0	0	0	1	0	0	0	0	0	0
5	0.2.30.3.1.1	Candidatus_Moranbacteria_fa	1	1	0	0	0	0	0	0	0	0	0	0	0	0	0	1	0	0	0	0	0	0
6	0.2.30.3.1.1.1	Candidatus_Moranbacteria_ge	0	1	0	0	0	0	0	0	0	0	0	0	0	0	0	1	0	0	0	0	0	0
3	0.2.30.4	Parcubacteria_cl	1	22	1	0	3	3	2	2	0	0	2	4	2	4	4	7	0	0	0	0	0	0
4	0.2.30.4.1	Parcubacteria_or	1	22	1	0	3	3	2	2	0	0	2	4	2	4	4	7	0	0	0	0	0	0
5	0.2.30.4.1.1	Parcubacteria_fa	1	22	1	0	3	3	2	2	0	0	2	4	2	4	4	7	0	0	0	0	0	0
6	0.2.30.4.1.1.1	Parcubacteria_ge	0	22	1	0	3	3	2	2	0	0	2	4	2	4	4	7	0	0	0	0	0	0
3	0.2.30.5	Parcubacteria_unclassified	1	27	0	0	2	1	2	0	0	1	1	3	7	4	5	10	0	2	1	0	0	0
4	0.2.30.5.1	Parcubacteria_unclassified	1	27	0	0	2	1	2	0	0	1	1	3	7	4	5	10	0	2	1	0	0	0
5	0.2.30.5.1.1	Parcubacteria_unclassified	1	27	0	0	2	1	2	0	0	1	1	3	7	4	5	10	0	2	1	0	0	0
6	0.2.30.5.1.1.1	Parcubacteria_unclassified	0	27	0	0	2	1	2	0	0	1	1	3	7	4	5	10	0	2	1	0	0	0
2	0.2.31	Peregrinibacteria	2	19	3	1	2	3	3	4	2	2	2	2	6	1	3	4	0	2	2	0	0	0
3	0.2.31.1	Candidatus_Peribacteria	1	2	0	0	0	0	1	1	0	0	0	0	0	0	0	0	0	0	0	0	0	0
4	0.2.31.1.1	Candidatus_Peribacteria_or	1	2	0	0	0	0	1	1	0	0	0	0	0	0	0	0	0	0	0	0	0	0
5	0.2.31.1.1.1	Candidatus_Peribacteria_fa	1	2	0	0	0	0	1	1	0	0	0	0	0	0	0	0	0	0	0	0	0	0
6	0.2.31.1.1.1.1	Candidatus_Peribacteria_ge	0	2	0	0	0	0	1	1	0	0	0	0	0	0	0	0	0	0	0	0	0	0
3	0.2.31.2	Peregrinibacteria_cl	1	17	3	1	2	3	2	3	2	2	2	2	6	1	3	4	0	2	2	0	0	0
4	0.2.31.2.1	Peregrinibacteria_or	1	17	3	1	2	3	2	3	2	2	2	2	6	1	3	4	0	2	2	0	0	0
5	0.2.31.2.1.1	Peregrinibacteria_fa	1	17	3	1	2	3	2	3	2	2	2	2	6	1	3	4	0	2	2	0	0	0
6	0.2.31.2.1.1.1	Peregrinibacteria_ge	0	17	3	1	2	3	2	3	2	2	2	2	6	1	3	4	0	2	2	0	0	0
2	0.2.32	Planctomycetes	9	1116	143	150	250	80	291	116	37	16	75	124	212	140	207	194	15	29	26	83	0	0
3	0.2.32.1	028H05-P-BN-P5	1	16	6	3	4	0	7	0	0	0	0	3	3	2	7	0	2	0	0	3	0	0
4	0.2.32.1.1	028H05-P-BN-P5_or	1	16	6	3	4	0	7	0	0	0	0	3	3	2	7	0	2	0	0	3	0	0
5	0.2.32.1.1.1	028H05-P-BN-P5_fa	1	16	6	3	4	0	7	0	0	0	0	3	3	2	7	0	2	0	0	3	0	0
6	0.2.32.1.1.1.1	028H05-P-BN-P5_ge	0	16	6	3	4	0	7	0	0	0	0	3	3	2	7	0	2	0	0	3	0	0
3	0.2.32.2	BD7-11	1	22	1	1	6	0	3	1	0	0	1	2	3	2	6	0	0	0	0	1	0	0
4	0.2.32.2.1	BD7-11_or	1	22	1	1	6	0	3	1	0	0	1	2	3	2	6	0	0	0	0	1	0	0
5	0.2.32.2.1.1	BD7-11_fa	1	22	1	1	6	0	3	1	0	0	1	2	3	2	6	0	0	0	0	1	0	0
6	0.2.32.2.1.1.1	BD7-11_ge	0	22	1	1	6	0	3	1	0	0	1	2	3	2	6	0	0	0	0	1	0	0
3	0.2.32.3	OM190	1	238	33	27	53	13	50	24	6	2	21	22	52	36	46	15	6	4	5	20	0	0
4	0.2.32.3.1	OM190_or	1	238	33	27	53	13	50	24	6	2	21	22	52	36	46	15	6	4	5	20	0	0
5	0.2.32.3.1.1	OM190_fa	1	238	33	27	53	13	50	24	6	2	21	22	52	36	46	15	6	4	5	20	0	0
6	0.2.32.3.1.1.1	OM190_ge	0	238	33	27	53	13	50	24	6	2	21	22	52	36	46	15	6	4	5	20	0	0
3	0.2.32.4	Phycisphaerae	8	116	12	16	21	5	19	9	4	0	5	18	24	20	32	6	3	2	2	2	0	0
4	0.2.32.4.1	C86	1	1	0	0	0	0	0	0	0	0	0	0	0	0	1	0	0	0	0	0	0	0
5	0.2.32.4.1.1	C86_fa	1	1	0	0	0	0	0	0	0	0	0	0	0	0	1	0	0	0	0	0	0	0
6	0.2.32.4.1.1.1	C86_ge	0	1	0	0	0	0	0	0	0	0	0	0	0	0	1	0	0	0	0	0	0	0
4	0.2.32.4.2	CCM11a	1	7	0	2	0	2	2	0	0	0	0	1	0	0	0	0	0	0	0	0	0	0
5	0.2.32.4.2.1	CCM11a_fa	1	7	0	2	0	2	2	0	0	0	0	1	0	0	0	0	0	0	0	0	0	0
6	0.2.32.4.2.1.1	CCM11a_ge	0	7	0	2	0	2	2	0	0	0	0	1	0	0	0	0	0	0	0	0	0	0
4	0.2.32.4.3	Phycisphaerae_unclassified	1	1	0	1	0	0	0	0	0	0	0	0	0	0	0	0	0	0	0	0	0	0
5	0.2.32.4.3.1	Phycisphaerae_unclassified	1	1	0	1	0	0	0	0	0	0	0	0	0	0	0	0	0	0	0	0	0	0
6	0.2.32.4.3.1.1	Phycisphaerae_unclassified	0	1	0	1	0	0	0	0	0	0	0	0	0	0	0	0	0	0	0	0	0	0
4	0.2.32.4.4	Phycisphaerales	3	90	12	10	20	3	12	7	4	0	4	14	24	19	30	6	3	2	1	2	0	0
5	0.2.32.4.4.1	Phycisphaeraceae	7	88	12	10	19	3	12	7	4	0	3	14	24	19	30	6	3	2	1	2	0	0
6	0.2.32.4.4.1.1	AKYG587	0	2	0	1	0	0	1	0	0	0	0	0	0	0	0	0	0	0	0	0	0	0
6	0.2.32.4.4.1.2	Algisphaera	0	1	0	0	0	0	0	0	0	0	0	0	1	1	1	1	0	0	0	0	0	0
6	0.2.32.4.4.1.3	Phycisphaera	0	5	2	0	2	1	0	0	0	0	1	0	1	1	0	1	0	0	0	0	0	0
6	0.2.32.4.4.1.4	Phycisphaeraceae_unclassified	0	6	0	0	4	0	1	1	0	0	0	0	1	3	1	0	0	0	0	0	0	0
6	0.2.32.4.4.1.5	SM1A02	0	50	7	5	9	0	7	3	4	0	2	13	15	11	24	3	3	2	1	2	0	0
6	0.2.32.4.4.1.6	Urania-1B-19_marine_sediment_group	0	22	3	4	3	2	3	3	0	0	0	1	6	2	4	1	0	0	0	0	0	0
6	0.2.32.4.4.1.7	uncultured	0	2	0	0	1	0	0	0	0	0	0	0	0	1	0	0	0	0	0	0	0	0
5	0.2.32.4.4.2	Phycisphaerales_unclassified	1	1	0	0	0	0	0	0	0	0	1	0	0	0	0	0	0	0	0	0	0	0
6	0.2.32.4.4.2.1	Phycisphaerales_unclassified	0	1	0	0	0	0	0	0	0	0	1	0	0	0	0	0	0	0	0	0	0	0
5	0.2.32.4.4.3	SBYZ-984	1	1	0	0	1	0	0	0	0	0	0	0	0	0	0	0	0	0	0	0	0	0
6	0.2.32.4.4.3.1	SBYZ-984_ge	0	1	0	0	1	0	0	0	0	0	0	0	0	0	0	0	0	0	0	0	0	0
4	0.2.32.4.5	Pla1_lineage	1	1	0	0	0	0	1	0	0	0	0	0	0	0	0	0	0	0	0	0	0	0
5	0.2.32.4.5.1	Pla1_lineage_fa	1	1	0	0	0	0	1	0	0	0	0	0	0	0	0	0	0	0	0	0	0	0
6	0.2.32.4.5.1.1	Pla1_lineage_ge	0	1	0	0	0	0	1	0	0	0	0	0	0	0	0	0	0	0	0	0	0	0
4	0.2.32.4.6	S-70	1	1	0	0	0	0	0	0	0	0	0	0	0	1	0	0	0	0	0	0	0	0
5	0.2.32.4.6.1	S-70_fa	1	1	0	0	0	0	0	0	0	0	0	0	0	1	0	0	0	0	0	0	0	0
6	0.2.32.4.6.1.1	S-70_ge	0	1	0	0	0	0	0	0	0	0	0	0	0	1	0	0	0	0	0	0	0	0
4	0.2.32.4.7	Tepidisphaerales	1	11	0	2	0	0	4	1	0	0	1	3	0	0	0	0	0	0	1	0	0	0
5	0.2.32.4.7.1	Tepidisphaeraceae	2	11	0	2	0	0	4	1	0	0	1	3	0	0	0	0	0	0	1	0	0	0
6	0.2.32.4.7.1.1	Tepidisphaeraceae_ge	0	10	0	2	0	0	3	1	0	0	1	3	0	0	0	0	0	0	1	0	0	0
6	0.2.32.4.7.1.2	Tepidisphaeraceae_unclassified	0	1	0	0	0	0	1	0	0	0	0	0	0	0	0	0	0	0	0	0	0	0
4	0.2.32.4.8	mle1-8	1	4	0	1	1	0	0	1	0	0	0	0	0	0	1	0	0	0	0	0	0	0
5	0.2.32.4.8.1	mle1-8_fa	1	4	0	1	1	0	0	1	0	0	0	0	0	0	1	0	0	0	0	0	0	0
6	0.2.32.4.8.1.1	mle1-8_ge	0	4	0	1	1	0	0	1	0	0	0	0	0	0	1	0	0	0	0	0	0	0
3	0.2.32.5	Pla3_lineage	1	23	3	4	3	0	3	0	0	3	1	2	4	3	5	0	0	1	0	3	0	0
4	0.2.32.5.1	Pla3_lineage_or	1	23	3	4	3	0	3	0	0	3	1	2	4	3	5	0	0	1	0	3	0	0
5	0.2.32.5.1.1	Pla3_lineage_fa	1	23	3	4	3	0	3	0	0	3	1	2	4	3	5	0	0	1	0	3	0	0
6	0.2.32.5.1.1.1	Pla3_lineage_ge	0	23	3	4	3	0	3	0	0	3	1	2	4	3	5	0	0	1	0	3	0	0
3	0.2.32.6	Pla4_lineage	1	11	0	0	3	1	0	1	0	0	1	1	0	0	5	0	0	0	0	1	0	0
4	0.2.32.6.1	Pla4_lineage_or	1	11	0	0	3	1	0	1	0	0	1	1	0	0	5	0	0	0	0	1	0	0
5	0.2.32.6.1.1	Pla4_lineage_fa	1	11	0	0	3	1	0	1	0	0	1	1	0	0	5	0	0	0	0	1	0	0
6	0.2.32.6.1.1.1	Pla4_lineage_ge	0	11	0	0	3	1	0	1	0	0	1	1	0	0	5	0	0	0	0	1	0	0
3	0.2.32.7	Planctomycetacia	2	623	79	94	147	56	198	78	26	9	43	69	117	74	98	167	4	21	19	49	0	0
4	0.2.32.7.1	Planctomycetacia_unclassified	1	3	0	0	0	0	0	0	0	0	0	0	1	0	0	2	0	0	0	0	0	0
5	0.2.32.7.1.1	Planctomycetacia_unclassified	1	3	0	0	0	0	0	0	0	0	0	0	1	0	0	2	0	0	0	0	0	0
6	0.2.32.7.1.1.1	Planctomycetacia_unclassified	0	3	0	0	0	0	0	0	0	0	0	0	1	0	0	2	0	0	0	0	0	0
4	0.2.32.7.2	Planctomycetales	1	620	79	94	147	56	198	78	26	9	43	69	116	74	98	165	4	21	19	49	0	0
5	0.2.32.7.2.1	Planctomycetaceae	15	620	79	94	147	56	198	78	26	9	43	69	116	74	98	165	4	21	19	49	0	0
6	0.2.32.7.2.1.1	Blastopirellula	0	108	27	22	44	15	47	29	14	3	12	14	32	23	34	38	3	8	8	13	0	0
6	0.2.32.7.2.1.2	Bythopirellula	0	14	0	0	3	2	4	1	0	1	0	1	1	1	5	9	0	0	0	2	0	0
6	0.2.32.7.2.1.3	Gemmata	0	18	0	5	4	0	7	0	0	0	2	0	0	1	1	2	0	0	0	1	0	0
6	0.2.32.7.2.1.4	Isosphaera	0	4	1	0	0	0	2	1	0	0	0	0	0	0	0	0	0	0	0	0	0	0
6	0.2.32.7.2.1.5	Pir2_lineage	0	1	0	0	0	0	1	0	0	0	0	0	0	0	0	0	0	0	0	0	0	0
6	0.2.32.7.2.1.6	Pir4_lineage	0	49	3	5	13	4	12	5	0	0	1	6	12	4	6	25	0	2	0	2	0	0
6	0.2.32.7.2.1.7	Pirellula	0	14	0	2	5	1	5	1	0	0	1	2	0	0	0	0	0	0	0	1	0	0
6	0.2.32.7.2.1.8	Planctomyces	0	116	26	31	23	14	42	12	8	4	15	16	19	15	21	26	0	6	3	9	0	0
6	0.2.32.7.2.1.9	Planctomycetaceae_unclassified	0	165	13	14	30	10	40	15	2	0	8	18	30	17	16	44	0	2	4	8	0	0
6	0.2.32.7.2.1.10	Rhodopirellula	0	66	6	7	19	7	21	8	1	1	1	7	18	10	14	8	1	3	2	4	0	0
6	0.2.32.7.2.1.11	Rubripirellula	0	14	2	0	3	2	4	2	1	0	1	2	4	2	1	4	0	0	1	0	0	0
6	0.2.32.7.2.1.12	Schlesneria	0	1	0	0	0	0	1	0	0	0	0	0	0	0	0	0	0	0	0	0	0	0
6	0.2.32.7.2.1.13	Singulisphaera	0	1	0	0	0	0	0	0	0	0	0	0	0	0	0	0	0	0	0	1	0	0
6	0.2.32.7.2.1.14	Zavarzinella	0	1	0	0	0	0	0	0	0	0	0	0	0	0	0	0	0	0	0	1	0	0
6	0.2.32.7.2.1.15	uncultured	0	48	1	8	3	1	12	4	0	0	2	3	0	1	0	9	0	0	1	7	0	0
3	0.2.32.8	Planctomycetes_unclassified	1	63	9	5	12	4	11	3	1	2	3	6	8	3	8	6	0	1	0	4	0	0
4	0.2.32.8.1	Planctomycetes_unclassified	1	63	9	5	12	4	11	3	1	2	3	6	8	3	8	6	0	1	0	4	0	0
5	0.2.32.8.1.1	Planctomycetes_unclassified	1	63	9	5	12	4	11	3	1	2	3	6	8	3	8	6	0	1	0	4	0	0
6	0.2.32.8.1.1.1	Planctomycetes_unclassified	0	63	9	5	12	4	11	3	1	2	3	6	8	3	8	6	0	1	0	4	0	0
3	0.2.32.9	vadinHA49	1	4	0	0	1	1	0	0	0	0	0	1	1	0	0	0	0	0	0	0	0	0
4	0.2.32.9.1	vadinHA49_or	1	4	0	0	1	1	0	0	0	0	0	1	1	0	0	0	0	0	0	0	0	0
5	0.2.32.9.1.1	vadinHA49_fa	1	4	0	0	1	1	0	0	0	0	0	1	1	0	0	0	0	0	0	0	0	0
6	0.2.32.9.1.1.1	vadinHA49_ge	0	4	0	0	1	1	0	0	0	0	0	1	1	0	0	0	0	0	0	0	0	0
2	0.2.33	Proteobacteria	13	6237	893	840	1310	643	1368	774	317	193	599	1031	1198	871	1087	731	355	522	325	619	3	0
3	0.2.33.1	AEGEAN-245	1	10	1	5	4	1	5	6	0	0	1	2	4	4	3	4	0	1	0	2	0	0
4	0.2.33.1.1	AEGEAN-245_or	1	10	1	5	4	1	5	6	0	0	1	2	4	4	3	4	0	1	0	2	0	0
5	0.2.33.1.1.1	AEGEAN-245_fa	1	10	1	5	4	1	5	6	0	0	1	2	4	4	3	4	0	1	0	2	0	0
6	0.2.33.1.1.1.1	AEGEAN-245_ge	0	10	1	5	4	1	5	6	0	0	1	2	4	4	3	4	0	1	0	2	0	0
3	0.2.33.2	Alphaproteobacteria	16	2170	393	300	474	248	476	296	129	87	211	420	437	346	420	377	204	244	132	222	3	0
4	0.2.33.2.1	4-Org1-14	1	4	0	3	0	1	2	2	0	0	2	3	2	2	2	2	1	0	1	2	0	0
5	0.2.33.2.1.1	4-Org1-14_fa	1	4	0	3	0	1	2	2	0	0	2	3	2	2	2	2	1	0	1	2	0	0
6	0.2.33.2.1.1.1	4-Org1-14_ge	0	4	0	3	0	1	2	2	0	0	2	3	2	2	2	2	1	0	1	2	0	0
4	0.2.33.2.2	Alphaproteobacteria_Incertae_Sedis	3	142	41	20	34	17	29	15	7	6	18	23	37	31	43	18	12	14	9	16	0	0
5	0.2.33.2.2.1	Alphaproteobacteria_Incertae_Sedis_unclassified	1	21	6	2	4	2	5	4	0	1	4	1	7	5	7	4	1	2	2	5	0	0
6	0.2.33.2.2.1.1	Alphaproteobacteria_Incertae_Sedis_unclassified	0	21	6	2	4	2	5	4	0	1	4	1	7	5	7	4	1	2	2	5	0	0
5	0.2.33.2.2.2	Unknown_Family	2	103	29	15	26	10	19	6	4	4	11	14	25	25	29	10	8	9	6	7	0	0
6	0.2.33.2.2.2.1	Eilatimonas	0	1	0	0	0	0	0	0	0	0	0	1	0	0	0	0	0	0	0	0	0	0
6	0.2.33.2.2.2.2	uncultured	0	102	29	15	26	10	19	6	4	4	11	13	25	25	29	10	8	9	6	7	0	0
5	0.2.33.2.2.3	uncultured	1	18	6	3	4	5	5	5	3	1	3	8	5	1	7	4	3	3	1	4	0	0
6	0.2.33.2.2.3.1	uncultured_ge	0	18	6	3	4	5	5	5	3	1	3	8	5	1	7	4	3	3	1	4	0	0
4	0.2.33.2.3	Alphaproteobacteria_unclassified	1	353	58	30	61	10	49	24	8	12	14	27	69	43	57	48	10	13	11	17	0	0
5	0.2.33.2.3.1	Alphaproteobacteria_unclassified	1	353	58	30	61	10	49	24	8	12	14	27	69	43	57	48	10	13	11	17	0	0
6	0.2.33.2.3.1.1	Alphaproteobacteria_unclassified	0	353	58	30	61	10	49	24	8	12	14	27	69	43	57	48	10	13	11	17	0	0
4	0.2.33.2.4	Caulobacterales	2	91	20	10	23	22	27	17	10	8	11	20	27	18	27	13	4	15	9	16	0	0
5	0.2.33.2.4.1	Caulobacteraceae	2	2	0	0	1	0	1	0	0	0	0	0	0	0	0	0	0	0	0	0	0	0
6	0.2.33.2.4.1.1	Caulobacteraceae_unclassified	0	1	0	0	0	0	1	0	0	0	0	0	0	0	0	0	0	0	0	0	0	0
6	0.2.33.2.4.1.2	uncultured	0	1	0	0	1	0	0	0	0	0	0	0	0	0	0	0	0	0	0	0	0	0
5	0.2.33.2.4.2	Hyphomonadaceae	15	89	20	10	22	22	26	17	10	8	11	20	27	18	27	13	4	15	9	16	0	0
6	0.2.33.2.4.2.1	Algimonas	0	9	0	0	3	2	3	1	1	1	0	1	4	1	2	2	0	1	0	0	0	0
6	0.2.33.2.4.2.2	Fretibacter	0	1	0	0	0	0	0	1	0	0	0	0	0	0	0	0	0	0	0	0	0	0
6	0.2.33.2.4.2.3	Hellea	0	2	1	1	0	1	0	0	0	0	1	0	1	1	1	1	0	0	0	0	0	0
6	0.2.33.2.4.2.4	Henriciella	0	1	1	1	1	0	0	1	1	1	1	1	1	0	0	0	0	0	1	1	0	0
6	0.2.33.2.4.2.5	Hirschia	0	3	1	0	1	0	1	0	0	0	0	0	0	0	0	0	0	0	0	0	0	0
6	0.2.33.2.4.2.6	Hyphomonadaceae_ge	0	1	1	0	0	0	0	0	0	0	1	1	0	1	0	0	0	1	0	0	0	0
6	0.2.33.2.4.2.7	Hyphomonadaceae_unclassified	0	55	11	6	13	14	17	13	8	4	7	11	16	12	17	8	2	11	6	9	0	0
6	0.2.33.2.4.2.8	Hyphomonas	0	2	1	0	0	1	0	0	0	0	0	1	0	1	0	0	0	0	0	1	0	0
6	0.2.33.2.4.2.9	Litorimonas	0	1	0	1	0	1	1	0	0	0	0	1	1	1	1	1	0	1	0	1	0	0
6	0.2.33.2.4.2.10	Maricaulis	0	4	2	0	1	0	2	1	0	1	1	2	1	1	4	0	2	0	1	1	0	0
6	0.2.33.2.4.2.11	Oceanicaulis	0	2	1	0	1	1	0	0	0	0	0	0	1	0	0	0	0	0	0	0	0	0
6	0.2.33.2.4.2.12	Ponticaulis	0	2	1	1	0	0	0	0	0	0	0	1	0	0	0	0	0	1	0	1	0	0
6	0.2.33.2.4.2.13	Robiginitomaculum	0	1	0	0	0	0	0	0	0	0	0	0	0	0	0	0	0	0	0	1	0	0
6	0.2.33.2.4.2.14	Woodsholea	0	2	0	0	1	1	0	0	0	0	0	0	0	0	0	0	0	0	0	0	0	0
6	0.2.33.2.4.2.15	uncultured	0	3	0	0	1	1	2	0	0	1	0	1	2	0	2	1	0	0	1	1	0	0
4	0.2.33.2.5	E6aD10	1	2	0	0	0	0	0	0	0	2	0	0	0	0	0	0	0	0	0	0	0	0
5	0.2.33.2.5.1	E6aD10_fa	1	2	0	0	0	0	0	0	0	2	0	0	0	0	0	0	0	0	0	0	0	0
6	0.2.33.2.5.1.1	E6aD10_ge	0	2	0	0	0	0	0	0	0	2	0	0	0	0	0	0	0	0	0	0	0	0
4	0.2.33.2.6	Emcibacterales	1	3	0	0	0	0	0	0	0	0	0	3	1	0	0	0	0	1	0	0	0	0
5	0.2.33.2.6.1	Emcibacteraceae	1	3	0	0	0	0	0	0	0	0	0	3	1	0	0	0	0	1	0	0	0	0
6	0.2.33.2.6.1.1	Emcibacter	0	3	0	0	0	0	0	0	0	0	0	3	1	0	0	0	0	1	0	0	0	0
4	0.2.33.2.7	Kordiimonadales	3	12	3	0	5	0	4	0	1	0	0	5	0	2	0	0	2	2	0	0	0	0
5	0.2.33.2.7.1	Kordiimonadaceae	1	5	2	0	1	0	2	0	1	0	0	3	0	2	0	0	2	1	0	0	0	0
6	0.2.33.2.7.1.1	Kordiimonas	0	5	2	0	1	0	2	0	1	0	0	3	0	2	0	0	2	1	0	0	0	0
5	0.2.33.2.7.2	Kordiimonadales_unclassified	1	2	1	0	1	0	0	0	0	0	0	0	0	0	0	0	0	0	0	0	0	0
6	0.2.33.2.7.2.1	Kordiimonadales_unclassified	0	2	1	0	1	0	0	0	0	0	0	0	0	0	0	0	0	0	0	0	0	0
5	0.2.33.2.7.3	Temperatibacteraceae	1	5	0	0	3	0	2	0	0	0	0	2	0	0	0	0	0	1	0	0	0	0
6	0.2.33.2.7.3.1	Temperatibacter	0	5	0	0	3	0	2	0	0	0	0	2	0	0	0	0	0	1	0	0	0	0
4	0.2.33.2.8	Parvularculales	1	37	12	6	14	3	16	6	0	1	3	10	7	3	9	2	5	2	4	4	0	0
5	0.2.33.2.8.1	Parvularculaceae	4	37	12	6	14	3	16	6	0	1	3	10	7	3	9	2	5	2	4	4	0	0
6	0.2.33.2.8.1.1	Amphiplicatus	0	3	0	0	2	0	1	0	0	0	1	0	0	0	0	0	0	0	0	0	0	0
6	0.2.33.2.8.1.2	Parvularcula	0	15	4	3	6	1	7	1	0	1	1	6	3	2	3	1	3	1	4	1	0	0
6	0.2.33.2.8.1.3	Parvularculaceae_ge	0	9	4	3	4	1	4	2	0	0	0	3	0	1	1	0	1	1	0	2	0	0
6	0.2.33.2.8.1.4	Parvularculaceae_unclassified	0	10	4	0	2	1	4	3	0	0	1	1	4	0	5	1	1	0	0	1	0	0
4	0.2.33.2.9	Rhizobiales	17	256	47	45	80	30	72	57	21	6	29	52	44	37	54	72	20	33	23	34	1	0
5	0.2.33.2.9.1	A0839	1	1	0	0	0	0	1	0	0	0	0	0	0	0	0	0	0	0	1	0	0	0
6	0.2.33.2.9.1.1	A0839_ge	0	1	0	0	0	0	1	0	0	0	0	0	0	0	0	0	0	0	1	0	0	0
5	0.2.33.2.9.2	Bradyrhizobiaceae	4	4	0	1	2	0	1	0	0	0	1	1	0	0	0	0	0	1	0	1	0	0
6	0.2.33.2.9.2.1	Bosea	0	1	0	0	1	0	0	0	0	0	0	0	0	0	0	0	0	0	0	0	0	0
6	0.2.33.2.9.2.2	Bradyrhizobium	0	1	0	1	1	0	1	0	0	0	1	1	0	0	0	0	0	0	0	0	0	0
6	0.2.33.2.9.2.3	Rhodoblastus	0	1	0	0	0	0	0	0	0	0	0	0	0	0	0	0	0	1	0	0	0	0
6	0.2.33.2.9.2.4	uncultured	0	1	0	0	0	0	0	0	0	0	0	0	0	0	0	0	0	0	0	1	0	0
5	0.2.33.2.9.3	Hyphomicrobiaceae	7	28	5	5	7	3	5	7	3	1	7	2	3	5	7	11	1	1	4	4	0	0
6	0.2.33.2.9.3.1	Filomicrobium	0	6	2	1	1	2	1	2	1	1	2	1	1	1	3	3	1	1	2	2	0	0
6	0.2.33.2.9.3.2	Hyphomicrobiaceae_unclassified	0	12	3	3	3	1	4	5	2	0	3	1	2	3	2	6	0	0	2	1	0	0
6	0.2.33.2.9.3.3	Hyphomicrobium	0	3	0	0	1	0	0	0	0	0	0	0	0	0	1	1	0	0	0	0	0	0
6	0.2.33.2.9.3.4	Maritalea	0	1	0	0	0	0	0	0	0	0	0	0	0	1	0	0	0	0	0	0	0	0
6	0.2.33.2.9.3.5	Pedomicrobium	0	4	0	1	2	0	0	0	0	0	0	0	0	0	0	1	0	0	0	0	0	0
6	0.2.33.2.9.3.6	Rhodomicrobium	0	1	0	0	0	0	0	0	0	0	1	0	0	0	1	0	0	0	0	1	0	0
6	0.2.33.2.9.3.7	Rhodoplanes	0	1	0	0	0	0	0	0	0	0	1	0	0	0	0	0	0	0	0	0	0	0
5	0.2.33.2.9.4	JG35-K1-AG5	1	4	1	0	4	0	2	0	0	0	1	0	0	0	0	0	0	0	0	0	0	0
6	0.2.33.2.9.4.1	JG35-K1-AG5_ge	0	4	1	0	4	0	2	0	0	0	1	0	0	0	0	0	0	0	0	0	0	0
5	0.2.33.2.9.5	KF-JG30-B3	1	1	0	0	1	0	0	0	0	0	0	0	0	0	0	0	0	0	0	0	0	0
6	0.2.33.2.9.5.1	KF-JG30-B3_ge	0	1	0	0	1	0	0	0	0	0	0	0	0	0	0	0	0	0	0	0	0	0
5	0.2.33.2.9.6	MNG7	1	1	0	1	0	0	1	0	0	0	0	0	0	0	0	0	0	0	0	0	0	0
6	0.2.33.2.9.6.1	MNG7_ge	0	1	0	1	0	0	1	0	0	0	0	0	0	0	0	0	0	0	0	0	0	0
5	0.2.33.2.9.7	Methylobacteriaceae	3	4	0	0	1	0	1	0	0	0	1	0	0	0	0	1	0	0	1	1	0	0
6	0.2.33.2.9.7.1	Meganema	0	1	0	0	0	0	1	0	0	0	0	0	0	0	0	0	0	0	0	0	0	0
6	0.2.33.2.9.7.2	Methylobacterium	0	2	0	0	0	0	0	0	0	0	1	0	0	0	0	1	0	0	1	1	0	0
6	0.2.33.2.9.7.3	Microvirga	0	1	0	0	1	0	0	0	0	0	0	0	0	0	0	0	0	0	0	0	0	0
5	0.2.33.2.9.8	Methylocystaceae	2	2	0	0	1	0	1	0	0	0	0	1	0	0	0	0	0	0	0	0	0	0
6	0.2.33.2.9.8.1	Hansschlegelia	0	1	0	0	1	0	1	0	0	0	0	0	0	0	0	0	0	0	0	0	0	0
6	0.2.33.2.9.8.2	Methylocystaceae_unclassified	0	1	0	0	0	0	0	0	0	0	0	1	0	0	0	0	0	0	0	0	0	0
5	0.2.33.2.9.9	OCS116_clade	1	21	5	7	5	4	7	6	3	2	5	5	6	6	6	6	5	3	0	3	0	0
6	0.2.33.2.9.9.1	OCS116_clade_ge	0	21	5	7	5	4	7	6	3	2	5	5	6	6	6	6	5	3	0	3	0	0
5	0.2.33.2.9.10	Phyllobacteriaceae	9	76	17	9	27	13	20	20	10	2	8	17	19	17	18	19	9	15	11	16	1	0
6	0.2.33.2.9.10.1	Ahrensia	0	4	1	1	3	1	1	1	1	0	0	0	1	1	1	2	0	0	0	1	0	0
6	0.2.33.2.9.10.2	Cohaesibacter	0	2	0	0	1	0	0	0	0	0	0	1	0	1	0	1	0	0	0	0	0	0
6	0.2.33.2.9.10.3	Hoeflea	0	3	2	1	1	1	2	0	1	0	1	1	1	1	1	1	1	1	1	1	0	0
6	0.2.33.2.9.10.4	Mesorhizobium	0	2	0	0	1	1	0	0	0	0	0	2	0	0	0	0	0	0	0	1	0	0
6	0.2.33.2.9.10.5	Oricola	0	4	1	0	0	0	0	0	0	0	0	0	2	0	0	0	0	0	0	1	0	0
6	0.2.33.2.9.10.6	Phyllobacteriaceae_unclassified	0	40	10	3	14	4	10	12	4	0	3	8	8	9	11	7	4	7	3	5	0	0
6	0.2.33.2.9.10.7	Phyllobacterium	0	1	0	0	0	1	1	0	0	0	0	0	1	0	0	0	0	1	0	0	1	0
6	0.2.33.2.9.10.8	Pseudahrensia	0	3	1	1	1	1	1	2	1	0	2	1	2	1	1	2	2	1	1	1	0	0
6	0.2.33.2.9.10.9	uncultured	0	17	2	3	6	4	5	5	3	2	2	4	4	4	4	6	2	5	6	6	0	0
5	0.2.33.2.9.11	Rhizobiaceae	2	3	0	0	2	0	2	0	0	0	0	0	0	0	0	0	0	0	0	0	0	0
6	0.2.33.2.9.11.1	Rhizobiaceae_unclassified	0	2	0	0	1	0	2	0	0	0	0	0	0	0	0	0	0	0	0	0	0	0
6	0.2.33.2.9.11.2	Rhizobium	0	1	0	0	1	0	0	0	0	0	0	0	0	0	0	0	0	0	0	0	0	0
5	0.2.33.2.9.12	Rhizobiales_Incertae_Sedis	1	1	1	0	0	0	0	0	0	0	0	0	1	0	1	0	0	0	0	0	0	0
6	0.2.33.2.9.12.1	Pyruvatibacter	0	1	1	0	0	0	0	0	0	0	0	0	1	0	1	0	0	0	0	0	0	0
5	0.2.33.2.9.13	Rhizobiales_fa	1	1	0	0	0	0	0	1	0	0	0	1	1	1	0	1	0	1	0	0	0	0
6	0.2.33.2.9.13.1	Rhizobiales_ge	0	1	0	0	0	0	0	1	0	0	0	1	1	1	0	1	0	1	0	0	0	0
5	0.2.33.2.9.14	Rhizobiales_unclassified	1	72	9	7	15	6	17	9	1	0	1	13	7	1	12	19	1	3	3	4	0	0
6	0.2.33.2.9.14.1	Rhizobiales_unclassified	0	72	9	7	15	6	17	9	1	0	1	13	7	1	12	19	1	3	3	4	0	0
5	0.2.33.2.9.15	Rhodobiaceae	6	24	5	12	10	2	12	13	4	1	4	8	7	6	8	14	3	5	3	4	0	0
6	0.2.33.2.9.15.1	Afifella	0	1	0	1	1	0	1	1	0	0	1	1	1	0	1	1	0	1	0	1	0	0
6	0.2.33.2.9.15.2	Anderseniella	0	6	1	4	5	1	5	4	2	0	0	2	2	2	3	6	1	2	1	1	0	0
6	0.2.33.2.9.15.3	Methyloceanibacter	0	3	0	0	0	0	0	0	0	0	3	1	1	0	0	0	0	0	0	0	0	0
6	0.2.33.2.9.15.4	Rhodobiaceae_unclassified	0	1	0	0	0	0	0	1	0	0	0	0	0	0	0	0	0	0	0	0	0	0
6	0.2.33.2.9.15.5	Rhodobium	0	10	4	5	3	1	4	5	2	1	0	3	3	4	3	5	2	1	2	1	0	0
6	0.2.33.2.9.15.6	uncultured	0	3	0	2	1	0	2	2	0	0	0	1	0	0	1	2	0	1	0	1	0	0
5	0.2.33.2.9.16	Xanthobacteraceae	5	11	3	2	4	2	1	1	0	0	0	2	0	0	2	1	0	3	0	1	0	0
6	0.2.33.2.9.16.1	Labrys	0	1	0	0	0	0	0	1	0	0	0	0	0	0	0	0	0	0	0	0	0	0
6	0.2.33.2.9.16.2	Pseudolabrys	0	1	0	1	0	0	0	0	0	0	0	0	0	0	0	0	0	0	0	0	0	0
6	0.2.33.2.9.16.3	Variibacter	0	2	1	0	0	0	0	0	0	0	0	1	0	0	0	0	0	1	0	0	0	0
6	0.2.33.2.9.16.4	Xanthobacteraceae_unclassified	0	6	2	1	4	2	1	0	0	0	0	1	0	0	1	1	0	2	0	1	0	0
6	0.2.33.2.9.16.5	uncultured	0	1	0	0	0	0	0	0	0	0	0	0	0	0	1	0	0	0	0	0	0	0
5	0.2.33.2.9.17	uncultured	1	2	1	1	1	0	1	0	0	0	1	2	0	1	0	0	1	1	0	0	0	0
6	0.2.33.2.9.17.1	uncultured_ge	0	2	1	1	1	0	1	0	0	0	1	2	0	1	0	0	1	1	0	0	0	0
4	0.2.33.2.10	Rhodobacterales	1	871	150	113	163	124	170	139	74	42	94	205	184	157	163	180	137	133	57	101	0	0
5	0.2.33.2.10.1	Rhodobacteraceae	45	871	150	113	163	124	170	139	74	42	94	205	184	157	163	180	137	133	57	101	0	0
6	0.2.33.2.10.1.1	Actibacterium	0	6	3	2	2	2	3	3	3	1	2	5	4	2	4	3	3	3	2	3	0	0
6	0.2.33.2.10.1.2	Albidovulum	0	2	0	1	0	0	1	1	0	0	1	0	0	0	0	0	0	0	0	0	0	0
6	0.2.33.2.10.1.3	Albimonas	0	5	0	0	0	1	1	0	0	0	0	2	0	1	1	1	0	0	0	0	0	0
6	0.2.33.2.10.1.4	Amaricoccus	0	2	0	1	0	1	0	0	0	0	0	0	0	0	0	0	0	0	0	0	0	0
6	0.2.33.2.10.1.5	Cribrihabitans	0	1	0	0	0	0	1	0	0	0	0	0	0	0	0	0	0	0	0	0	0	0
6	0.2.33.2.10.1.6	Defluviimonas	0	1	1	0	0	0	0	0	0	0	0	1	0	0	0	0	0	0	0	1	0	0
6	0.2.33.2.10.1.7	Dinoroseobacter	0	2	1	0	2	0	1	1	0	0	0	1	1	1	1	0	0	0	0	0	0	0
6	0.2.33.2.10.1.8	Donghicola	0	2	1	0	0	0	0	0	0	1	1	2	1	1	1	0	2	1	1	0	0	0
6	0.2.33.2.10.1.9	Epibacterium	0	2	2	0	0	1	0	0	0	0	0	0	0	0	0	0	0	1	0	0	0	0
6	0.2.33.2.10.1.10	Halovulum	0	2	0	0	1	0	0	0	0	0	0	1	0	0	1	2	0	0	0	0	0	0
6	0.2.33.2.10.1.11	Labrenzia	0	3	1	1	1	2	3	2	1	0	0	1	1	2	2	3	1	1	1	1	0	0
6	0.2.33.2.10.1.12	Leisingera	0	1	1	1	1	0	1	1	1	0	0	1	1	0	1	1	1	1	1	0	0	0
6	0.2.33.2.10.1.13	Lentibacter	0	1	0	0	0	0	0	0	0	0	0	0	0	1	0	0	0	0	0	0	0	0
6	0.2.33.2.10.1.14	Litorimicrobium	0	2	1	0	0	0	0	0	0	0	0	0	0	0	0	1	0	0	0	0	0	0
6	0.2.33.2.10.1.15	Lutimaribacter	0	1	0	0	0	0	0	0	0	0	0	0	0	0	0	0	0	0	1	0	0	0
6	0.2.33.2.10.1.16	Maliponia	0	1	0	0	0	0	0	0	0	0	0	0	0	0	0	0	1	0	0	0	0	0
6	0.2.33.2.10.1.17	Mameliella	0	3	0	0	0	0	1	0	0	0	0	0	1	0	0	1	0	0	0	0	0	0
6	0.2.33.2.10.1.18	Maritimibacter	0	1	0	0	0	1	0	0	0	0	0	0	0	0	0	0	0	0	0	0	0	0
6	0.2.33.2.10.1.19	Marivita	0	2	0	0	1	0	1	1	0	1	0	1	1	1	1	0	0	0	0	0	0	0
6	0.2.33.2.10.1.20	Nautella	0	1	1	1	1	1	1	1	1	1	1	1	1	1	1	1	1	1	1	1	0	0
6	0.2.33.2.10.1.21	Oceanicella	0	2	0	0	0	0	1	0	0	0	1	2	0	0	0	0	0	0	0	0	0	0
6	0.2.33.2.10.1.22	Palleronia	0	2	0	0	0	0	1	0	0	0	0	0	0	0	0	0	1	0	0	0	0	0
6	0.2.33.2.10.1.23	Paracoccus	0	1	0	0	0	0	0	0	0	0	0	0	0	0	1	0	0	0	0	0	0	0
6	0.2.33.2.10.1.24	Pelagibaca	0	1	0	1	0	1	1	1	1	0	0	1	1	1	1	0	1	1	0	1	0	0
6	0.2.33.2.10.1.25	Pseudodonghicola	0	1	0	0	0	0	0	0	0	0	0	0	0	0	0	1	0	0	0	0	0	0
6	0.2.33.2.10.1.26	Pseudorhodobacter	0	1	0	0	0	0	1	0	0	0	0	0	0	0	0	0	0	1	0	0	0	0
6	0.2.33.2.10.1.27	Pseudoruegeria	0	2	0	0	0	0	0	0	0	0	1	0	0	0	1	0	0	0	0	0	0	0
6	0.2.33.2.10.1.28	Pseudovibrio	0	1	0	0	0	0	1	0	0	0	0	0	1	0	0	0	0	0	0	0	0	0
6	0.2.33.2.10.1.29	Rhodobaca	0	1	0	0	0	0	0	1	0	0	0	0	0	0	0	0	0	0	0	0	0	0
6	0.2.33.2.10.1.30	Rhodobacter	0	1	0	1	0	0	1	0	0	0	1	1	0	0	0	0	0	0	1	1	0	0
6	0.2.33.2.10.1.31	Rhodobacteraceae_unclassified	0	790	127	96	145	107	139	120	60	36	81	176	163	136	139	158	118	115	46	86	0	0
6	0.2.33.2.10.1.32	Rhodovulum	0	1	0	0	1	0	0	0	0	0	0	0	0	0	0	0	0	0	0	0	0	0
6	0.2.33.2.10.1.33	Roseibacterium	0	4	2	0	0	2	0	0	0	0	0	0	0	0	0	0	0	0	0	0	0	0
6	0.2.33.2.10.1.34	Roseivivax	0	2	1	2	0	1	0	0	0	0	1	2	2	1	1	2	0	0	0	0	0	0
6	0.2.33.2.10.1.35	Roseobacter_clade_CHAB-I-5_lineage	0	3	1	1	1	1	2	1	1	0	1	2	1	2	2	1	1	1	0	1	0	0
6	0.2.33.2.10.1.36	Rubribacterium	0	3	0	0	1	0	1	0	0	0	0	1	0	0	0	0	0	0	0	0	0	0
6	0.2.33.2.10.1.37	Ruegeria	0	1	1	1	1	1	1	1	1	1	1	1	1	1	1	1	1	1	1	1	0	0
6	0.2.33.2.10.1.38	Sediminimonas	0	1	0	0	0	0	0	0	0	0	0	0	0	0	0	0	0	1	0	0	0	0
6	0.2.33.2.10.1.39	Shimia	0	4	2	1	1	1	1	1	2	0	0	0	1	2	1	1	1	1	1	1	0	0
6	0.2.33.2.10.1.40	Tabrizicola	0	1	0	0	0	0	1	0	0	0	0	0	0	0	0	0	0	0	0	0	0	0
6	0.2.33.2.10.1.41	Thalassobius	0	1	1	1	1	1	1	1	1	1	1	1	1	1	1	1	1	1	1	1	0	0
6	0.2.33.2.10.1.42	Thalassococcus	0	1	1	1	1	0	1	1	1	0	0	1	1	1	1	0	1	0	0	1	0	0
6	0.2.33.2.10.1.43	Tropicibacter	0	1	1	1	1	0	1	1	1	0	0	1	1	1	1	1	1	1	0	1	0	0
6	0.2.33.2.10.1.44	Tropicimonas	0	1	1	0	1	0	1	1	0	0	1	0	0	1	0	1	1	1	0	1	0	0
6	0.2.33.2.10.1.45	Vadicella	0	3	0	0	0	0	1	0	0	0	0	0	0	0	0	0	1	1	0	0	0	0
4	0.2.33.2.11	Rhodospirillales	13	177	32	33	48	14	60	16	3	0	20	35	28	20	26	15	3	13	6	12	0	0
5	0.2.33.2.11.1	AT-s3-44	1	4	0	0	2	1	4	1	0	0	0	0	1	0	1	0	0	0	0	0	0	0
6	0.2.33.2.11.1.1	AT-s3-44_ge	0	4	0	0	2	1	4	1	0	0	0	0	1	0	1	0	0	0	0	0	0	0
5	0.2.33.2.11.2	Acetobacteraceae	4	4	0	2	1	0	1	0	0	0	0	1	0	0	0	0	0	0	0	0	0	0
6	0.2.33.2.11.2.1	Acetobacteraceae_unclassified	0	1	0	1	0	0	1	0	0	0	0	0	0	0	0	0	0	0	0	0	0	0
6	0.2.33.2.11.2.2	Acidisoma	0	1	0	1	0	0	0	0	0	0	0	0	0	0	0	0	0	0	0	0	0	0
6	0.2.33.2.11.2.3	Craurococcus	0	1	0	0	1	0	0	0	0	0	0	0	0	0	0	0	0	0	0	0	0	0
6	0.2.33.2.11.2.4	Roseomonas	0	1	0	0	0	0	0	0	0	0	0	1	0	0	0	0	0	0	0	0	0	0
5	0.2.33.2.11.3	B79	1	1	0	0	0	0	1	0	0	0	0	0	0	0	0	0	0	0	0	0	0	0
6	0.2.33.2.11.3.1	B79_ge	0	1	0	0	0	0	1	0	0	0	0	0	0	0	0	0	0	0	0	0	0	0
5	0.2.33.2.11.4	DA111	1	4	1	2	0	0	2	0	0	0	0	0	0	0	0	0	0	1	0	0	0	0
6	0.2.33.2.11.4.1	DA111_ge	0	4	1	2	0	0	2	0	0	0	0	0	0	0	0	0	0	1	0	0	0	0
5	0.2.33.2.11.5	I-10	1	1	0	0	0	0	1	0	0	0	0	0	0	0	0	0	0	0	0	0	0	0
6	0.2.33.2.11.5.1	I-10_ge	0	1	0	0	0	0	1	0	0	0	0	0	0	0	0	0	0	0	0	0	0	0
5	0.2.33.2.11.6	JG37-AG-20	1	1	0	0	0	0	1	0	0	0	1	0	0	0	0	0	0	0	0	0	0	0
6	0.2.33.2.11.6.1	JG37-AG-20_ge	0	1	0	0	0	0	1	0	0	0	1	0	0	0	0	0	0	0	0	0	0	0
5	0.2.33.2.11.7	KCM-B-15	1	1	0	0	0	0	1	0	0	0	0	0	0	0	0	0	0	0	0	0	0	0
6	0.2.33.2.11.7.1	KCM-B-15_ge	0	1	0	0	0	0	1	0	0	0	0	0	0	0	0	0	0	0	0	0	0	0
5	0.2.33.2.11.8	MNC12	1	1	0	0	0	0	1	0	0	0	0	0	0	0	0	0	0	0	0	0	0	0
6	0.2.33.2.11.8.1	MNC12_ge	0	1	0	0	0	0	1	0	0	0	0	0	0	0	0	0	0	0	0	0	0	0
5	0.2.33.2.11.9	MND8	1	1	0	0	0	0	0	0	0	0	0	0	0	0	0	0	0	1	0	0	0	0
6	0.2.33.2.11.9.1	MND8_ge	0	1	0	0	0	0	0	0	0	0	0	0	0	0	0	0	0	1	0	0	0	0
5	0.2.33.2.11.10	MSB-1E8	1	5	0	2	1	0	2	0	0	0	0	0	1	0	0	0	0	1	0	0	0	0
6	0.2.33.2.11.10.1	MSB-1E8_ge	0	5	0	2	1	0	2	0	0	0	0	0	1	0	0	0	0	1	0	0	0	0
5	0.2.33.2.11.11	Rhodospirillaceae	14	122	23	24	31	8	34	11	1	0	15	29	17	16	20	10	2	7	6	11	0	0
6	0.2.33.2.11.11.1	AEGEAN-169_marine_group	0	1	0	0	0	1	0	0	0	0	0	0	0	0	0	0	0	0	0	0	0	0
6	0.2.33.2.11.11.2	Aestuariispira	0	3	1	0	0	0	0	0	0	0	0	1	0	0	1	0	0	0	0	0	0	0
6	0.2.33.2.11.11.3	Defluviicoccus	0	4	0	0	0	0	3	0	0	0	0	0	0	0	0	0	1	0	0	0	0	0
6	0.2.33.2.11.11.4	Fodinicurvata	0	1	0	0	0	0	0	0	0	0	0	1	0	0	0	0	0	0	0	0	0	0
6	0.2.33.2.11.11.5	Magnetospira	0	2	1	1	0	0	1	0	0	0	0	0	2	0	0	0	0	0	0	0	0	0
6	0.2.33.2.11.11.6	Nisaea	0	1	1	0	0	0	0	0	0	0	1	1	0	0	0	0	0	0	0	0	0	0
6	0.2.33.2.11.11.7	OM75_clade	0	1	0	0	1	0	0	0	0	0	0	1	0	0	0	0	0	0	0	0	0	0
6	0.2.33.2.11.11.8	Pelagibius	0	8	1	0	4	1	4	1	1	0	0	1	2	2	0	1	0	1	0	1	0	0
6	0.2.33.2.11.11.9	Rhodospirillaceae_unclassified	0	63	13	13	17	6	17	8	0	0	7	12	6	10	10	5	0	1	2	4	0	0
6	0.2.33.2.11.11.10	Terasakiella	0	3	1	0	1	0	1	0	0	0	0	3	1	0	1	0	0	1	0	0	0	0
6	0.2.33.2.11.11.11	Thalassobaculum	0	2	1	1	1	0	0	0	0	0	0	1	1	1	1	0	0	0	0	0	0	0
6	0.2.33.2.11.11.12	Thalassospira	0	2	1	1	0	0	0	0	0	0	0	1	0	0	0	0	0	0	0	0	0	0
6	0.2.33.2.11.11.13	Tistlia	0	1	0	1	0	0	0	0	0	0	0	0	1	0	0	0	0	0	0	0	0	0
6	0.2.33.2.11.11.14	uncultured	0	30	3	7	7	0	8	2	0	0	7	7	4	3	7	4	1	4	4	6	0	0
5	0.2.33.2.11.12	Rhodospirillales_Incertae_Sedis	2	11	1	0	3	1	3	1	1	0	0	2	2	1	0	3	1	0	0	1	0	0
6	0.2.33.2.11.12.1	Candidatus_Alysiosphaera	0	7	1	0	3	1	1	1	1	0	0	1	2	1	0	2	1	0	0	1	0	0
6	0.2.33.2.11.12.2	Reyranella	0	4	0	0	0	0	2	0	0	0	0	1	0	0	0	1	0	0	0	0	0	0
5	0.2.33.2.11.13	Rhodospirillales_unclassified	1	21	7	3	10	4	9	3	1	0	4	3	7	3	5	2	0	3	0	0	0	0
6	0.2.33.2.11.13.1	Rhodospirillales_unclassified	0	21	7	3	10	4	9	3	1	0	4	3	7	3	5	2	0	3	0	0	0	0
4	0.2.33.2.12	Rickettsiales	15	127	13	18	21	8	19	10	2	1	3	18	22	21	25	12	0	4	2	7	0	0
5	0.2.33.2.12.1	EF100-94H03	1	2	0	0	0	1	0	0	0	0	0	0	0	1	0	0	0	0	0	0	0	0
6	0.2.33.2.12.1.1	EF100-94H03_ge	0	2	0	0	0	1	0	0	0	0	0	0	0	1	0	0	0	0	0	0	0	0
5	0.2.33.2.12.2	Holosporaceae	1	3	0	0	0	1	0	0	0	0	0	2	0	0	0	1	0	0	0	0	0	0
6	0.2.33.2.12.2.1	uncultured	0	3	0	0	0	1	0	0	0	0	0	2	0	0	0	1	0	0	0	0	0	0
5	0.2.33.2.12.3	LWSR-14	1	8	1	0	1	0	0	1	0	0	0	1	1	1	3	4	0	0	0	0	0	0
6	0.2.33.2.12.3.1	LWSR-14_ge	0	8	1	0	1	0	0	1	0	0	0	1	1	1	3	4	0	0	0	0	0	0
5	0.2.33.2.12.4	MD3-55	1	4	0	1	2	1	2	1	0	0	0	1	3	2	1	0	0	2	1	1	0	0
6	0.2.33.2.12.4.1	MD3-55_ge	0	4	0	1	2	1	2	1	0	0	0	1	3	2	1	0	0	2	1	1	0	0
5	0.2.33.2.12.5	RB446	1	2	0	0	1	0	0	0	0	0	0	0	0	1	0	1	0	0	0	0	0	0
6	0.2.33.2.12.5.1	RB446_ge	0	2	0	0	1	0	0	0	0	0	0	0	0	1	0	1	0	0	0	0	0	0
5	0.2.33.2.12.6	Rickettsiaceae	2	29	2	9	5	2	8	2	1	1	0	4	3	5	3	2	0	0	1	2	0	0
6	0.2.33.2.12.6.1	Rickettsiaceae_unclassified	0	13	1	4	3	1	4	1	0	0	0	2	1	2	1	1	0	0	0	1	0	0
6	0.2.33.2.12.6.2	uncultured	0	16	1	5	2	1	4	1	1	1	0	2	2	3	2	1	0	0	1	1	0	0
5	0.2.33.2.12.7	Rickettsiales_Incertae_Sedis	5	7	0	1	0	0	1	0	0	0	0	1	1	2	3	0	0	0	0	0	0	0
6	0.2.33.2.12.7.1	Candidatus_Captivus	0	2	0	0	0	0	1	0	0	0	0	0	0	1	1	0	0	0	0	0	0	0
6	0.2.33.2.12.7.2	Candidatus_Hepatincola	0	1	0	0	0	0	0	0	0	0	0	0	0	0	1	0	0	0	0	0	0	0
6	0.2.33.2.12.7.3	Candidatus_Odyssella	0	1	0	1	0	0	0	0	0	0	0	0	0	1	0	0	0	0	0	0	0	0
6	0.2.33.2.12.7.4	Rickettsiales_Incertae_Sedis_unclassified	0	2	0	0	0	0	0	0	0	0	0	1	0	0	1	0	0	0	0	0	0	0
6	0.2.33.2.12.7.5	uncultured	0	1	0	0	0	0	0	0	0	0	0	0	1	0	0	0	0	0	0	0	0	0
5	0.2.33.2.12.8	Rickettsiales_fa	1	1	0	0	0	0	0	1	0	0	1	0	1	0	0	0	0	0	0	0	0	0
6	0.2.33.2.12.8.1	Rickettsiales_ge	0	1	0	0	0	0	0	1	0	0	1	0	1	0	0	0	0	0	0	0	0	0
5	0.2.33.2.12.9	Rickettsiales_unclassified	1	37	1	4	7	0	4	2	0	0	0	4	5	4	8	4	0	1	0	3	0	0
6	0.2.33.2.12.9.1	Rickettsiales_unclassified	0	37	1	4	7	0	4	2	0	0	0	4	5	4	8	4	0	1	0	3	0	0
5	0.2.33.2.12.10	SAR116_clade	2	2	1	0	1	0	1	0	0	0	0	0	0	0	0	0	0	0	0	0	0	0
6	0.2.33.2.12.10.1	SAR116_clade_ge	0	1	1	0	0	0	1	0	0	0	0	0	0	0	0	0	0	0	0	0	0	0
6	0.2.33.2.12.10.2	SAR116_clade_unclassified	0	1	0	0	1	0	0	0	0	0	0	0	0	0	0	0	0	0	0	0	0	0
5	0.2.33.2.12.11	SHWN-night2	1	2	2	0	0	1	0	1	0	0	1	1	1	1	2	0	0	0	0	0	0	0
6	0.2.33.2.12.11.1	SHWN-night2_ge	0	2	2	0	0	1	0	1	0	0	1	1	1	1	2	0	0	0	0	0	0	0
5	0.2.33.2.12.12	SM2D12	1	24	6	2	2	0	1	1	1	0	0	1	6	3	5	0	0	1	0	1	0	0
6	0.2.33.2.12.12.1	SM2D12_ge	0	24	6	2	2	0	1	1	1	0	0	1	6	3	5	0	0	1	0	1	0	0
5	0.2.33.2.12.13	T9d	1	2	0	0	1	1	1	0	0	0	1	1	1	1	0	0	0	0	0	0	0	0
6	0.2.33.2.12.13.1	T9d_ge	0	2	0	0	1	1	1	0	0	0	1	1	1	1	0	0	0	0	0	0	0	0
5	0.2.33.2.12.14	TK34	1	1	0	0	1	1	1	0	0	0	0	1	0	0	0	0	0	0	0	0	0	0
6	0.2.33.2.12.14.1	TK34_ge	0	1	0	0	1	1	1	0	0	0	0	1	0	0	0	0	0	0	0	0	0	0
5	0.2.33.2.12.15	uncultured	1	3	0	1	0	0	0	1	0	0	0	1	0	0	0	0	0	0	0	0	0	0
6	0.2.33.2.12.15.1	uncultured_ge	0	3	0	1	0	0	0	1	0	0	0	1	0	0	0	0	0	0	0	0	0	0
4	0.2.33.2.13	SAR11_clade	1	1	0	0	1	0	0	0	0	0	0	0	0	0	0	0	0	0	0	0	0	0
5	0.2.33.2.13.1	Surface_1	1	1	0	0	1	0	0	0	0	0	0	0	0	0	0	0	0	0	0	0	0	0
6	0.2.33.2.13.1.1	Surface_1_unclassified	0	1	0	0	1	0	0	0	0	0	0	0	0	0	0	0	0	0	0	0	0	0
4	0.2.33.2.14	Sneathiellales	1	4	0	0	1	0	0	0	0	0	0	0	1	0	2	0	0	0	0	0	0	0
5	0.2.33.2.14.1	Sneathiellaceae	1	4	0	0	1	0	0	0	0	0	0	0	1	0	2	0	0	0	0	0	0	0
6	0.2.33.2.14.1.1	Sneathiella	0	4	0	0	1	0	0	0	0	0	0	0	1	0	2	0	0	0	0	0	0	0
4	0.2.33.2.15	Sphingomonadales	6	86	17	22	22	19	27	10	3	9	16	18	15	12	12	15	10	14	10	13	2	0
5	0.2.33.2.15.1	Ellin6055	1	1	0	0	1	0	0	0	0	0	0	0	0	0	0	0	0	0	0	0	0	0
6	0.2.33.2.15.1.1	Ellin6055_ge	0	1	0	0	1	0	0	0	0	0	0	0	0	0	0	0	0	0	0	0	0	0
5	0.2.33.2.15.2	Erythrobacteraceae	4	24	10	10	10	10	11	7	2	4	7	7	8	6	6	9	7	7	6	7	0	0
6	0.2.33.2.15.2.1	Altererythrobacter	0	3	1	3	1	0	1	0	0	0	1	1	0	0	0	0	0	0	0	1	0	0
6	0.2.33.2.15.2.2	Croceicoccus	0	1	0	0	0	1	0	0	0	0	0	0	0	0	0	0	0	0	0	0	0	0
6	0.2.33.2.15.2.3	Erythrobacter	0	8	5	4	6	5	5	5	0	3	4	3	6	3	4	5	5	3	4	4	0	0
6	0.2.33.2.15.2.4	Erythrobacteraceae_unclassified	0	12	4	3	3	4	5	2	2	1	2	3	2	3	2	4	2	4	2	2	0	0
5	0.2.33.2.15.3	MN_1222a	1	1	0	0	0	1	0	0	0	0	0	0	0	0	0	0	0	0	0	0	0	0
6	0.2.33.2.15.3.1	MN_1222a_ge	0	1	0	0	0	1	0	0	0	0	0	0	0	0	0	0	0	0	0	0	0	0
5	0.2.33.2.15.4	SWB04	1	7	3	2	2	1	4	0	0	1	1	1	4	2	1	0	1	0	1	1	0	0
6	0.2.33.2.15.4.1	SWB04_ge	0	7	3	2	2	1	4	0	0	1	1	1	4	2	1	0	1	0	1	1	0	0
5	0.2.33.2.15.5	Sphingomonadaceae	7	21	0	3	4	3	6	3	0	0	5	4	1	3	3	0	0	3	1	2	1	0
6	0.2.33.2.15.5.1	Novosphingobium	0	1	0	0	0	0	0	0	0	0	1	1	0	0	0	0	0	0	0	0	0	0
6	0.2.33.2.15.5.2	Parasphingopyxis	0	1	0	0	0	0	0	0	0	0	1	1	0	1	0	0	0	0	0	0	0	0
6	0.2.33.2.15.5.3	Sphingobium	0	1	0	0	0	0	1	0	0	0	0	0	0	0	0	0	0	0	0	0	0	0
6	0.2.33.2.15.5.4	Sphingomicrobium	0	2	0	0	1	0	0	1	0	0	0	0	0	1	1	0	0	0	0	0	0	0
6	0.2.33.2.15.5.5	Sphingomonadaceae_unclassified	0	13	0	2	3	2	4	2	0	0	3	2	1	1	2	0	0	3	0	2	1	0
6	0.2.33.2.15.5.6	Sphingomonas	0	2	0	1	0	1	1	0	0	0	0	0	0	0	0	0	0	0	0	0	0	0
6	0.2.33.2.15.5.7	uncultured	0	1	0	0	0	0	0	0	0	0	0	0	0	0	0	0	0	0	1	0	0	0
5	0.2.33.2.15.6	Sphingomonadales_unclassified	1	32	4	7	5	4	6	0	1	4	3	6	2	1	2	6	2	4	2	3	1	0
6	0.2.33.2.15.6.1	Sphingomonadales_unclassified	0	32	4	7	5	4	6	0	1	4	3	6	2	1	2	6	2	4	2	3	1	0
4	0.2.33.2.16	ss1-B-07-44	1	4	0	0	1	0	1	0	0	0	1	1	0	0	0	0	0	0	0	0	0	0
5	0.2.33.2.16.1	ss1-B-07-44_fa	1	4	0	0	1	0	1	0	0	0	1	1	0	0	0	0	0	0	0	0	0	0
6	0.2.33.2.16.1.1	ss1-B-07-44_ge	0	4	0	0	1	0	1	0	0	0	1	1	0	0	0	0	0	0	0	0	0	0
3	0.2.33.3	Betaproteobacteria	10	92	6	13	19	8	34	3	1	3	10	19	3	3	6	7	2	6	7	9	0	0
4	0.2.33.3.1	B1-7BS	1	2	0	1	2	1	2	0	0	0	0	1	0	0	0	0	0	0	1	0	0	0
5	0.2.33.3.1.1	B1-7BS_fa	1	2	0	1	2	1	2	0	0	0	0	1	0	0	0	0	0	0	1	0	0	0
6	0.2.33.3.1.1.1	B1-7BS_ge	0	2	0	1	2	1	2	0	0	0	0	1	0	0	0	0	0	0	1	0	0	0
4	0.2.33.3.2	Betaproteobacteria_unclassified	1	10	1	1	1	0	1	0	0	0	1	2	0	1	0	1	0	0	0	1	0	0
5	0.2.33.3.2.1	Betaproteobacteria_unclassified	1	10	1	1	1	0	1	0	0	0	1	2	0	1	0	1	0	0	0	1	0	0
6	0.2.33.3.2.1.1	Betaproteobacteria_unclassified	0	10	1	1	1	0	1	0	0	0	1	2	0	1	0	1	0	0	0	1	0	0
4	0.2.33.3.3	Burkholderiales	5	26	1	3	5	2	10	0	0	1	5	6	1	1	1	1	0	2	2	3	0	0
5	0.2.33.3.3.1	Alcaligenaceae	2	4	0	2	1	0	1	0	0	0	0	1	0	0	1	0	0	0	2	0	0	0
6	0.2.33.3.3.1.1	Pusillimonas	0	1	0	0	0	0	0	0	0	0	0	0	0	0	1	0	0	0	0	0	0	0
6	0.2.33.3.3.1.2	uncultured	0	3	0	2	1	0	1	0	0	0	0	1	0	0	0	0	0	0	2	0	0	0
5	0.2.33.3.3.2	Burkholderiaceae	1	1	0	0	1	0	0	0	0	0	0	0	0	0	0	0	0	0	0	0	0	0
6	0.2.33.3.3.2.1	Burkholderia-Paraburkholderia	0	1	0	0	1	0	0	0	0	0	0	0	0	0	0	0	0	0	0	0	0	0
5	0.2.33.3.3.3	Burkholderiales_unclassified	1	2	1	1	0	1	1	0	0	1	2	0	1	1	0	0	0	1	0	0	0	0
6	0.2.33.3.3.3.1	Burkholderiales_unclassified	0	2	1	1	0	1	1	0	0	1	2	0	1	1	0	0	0	1	0	0	0	0
5	0.2.33.3.3.4	Comamonadaceae	5	18	0	0	3	1	8	0	0	0	3	5	0	0	0	1	0	0	0	3	0	0
6	0.2.33.3.3.4.1	Comamonadaceae_unclassified	0	14	0	0	2	1	7	0	0	0	3	3	0	0	0	0	0	0	0	3	0	0
6	0.2.33.3.3.4.2	Hydrogenophaga	0	1	0	0	1	0	0	0	0	0	0	1	0	0	0	0	0	0	0	0	0	0
6	0.2.33.3.3.4.3	Leptothrix	0	1	0	0	0	0	1	0	0	0	0	0	0	0	0	0	0	0	0	0	0	0
6	0.2.33.3.3.4.4	Pelomonas	0	1	0	0	0	0	0	0	0	0	0	0	0	0	0	1	0	0	0	0	0	0
6	0.2.33.3.3.4.5	Rhodoferax	0	1	0	0	0	0	0	0	0	0	0	1	0	0	0	0	0	0	0	0	0	0
5	0.2.33.3.3.5	Oxalobacteraceae	1	1	0	0	0	0	0	0	0	0	0	0	0	0	0	0	0	1	0	0	0	0
6	0.2.33.3.3.5.1	Duganella	0	1	0	0	0	0	0	0	0	0	0	0	0	0	0	0	0	1	0	0	0	0
4	0.2.33.3.4	Hydrogenophilales	1	3	1	1	0	2	1	1	0	0	1	0	1	0	1	1	0	1	0	0	0	0
5	0.2.33.3.4.1	Hydrogenophilaceae	1	3	1	1	0	2	1	1	0	0	1	0	1	0	1	1	0	1	0	0	0	0
6	0.2.33.3.4.1.1	uncultured	0	3	1	1	0	2	1	1	0	0	1	0	1	0	1	1	0	1	0	0	0	0
4	0.2.33.3.5	Methylophilales	1	4	2	2	2	1	2	1	1	2	1	4	1	1	2	2	2	1	2	1	0	0
5	0.2.33.3.5.1	Methylophilaceae	2	4	2	2	2	1	2	1	1	2	1	4	1	1	2	2	2	1	2	1	0	0
6	0.2.33.3.5.1.1	Methylophilus	0	1	0	0	0	0	0	0	0	0	0	1	0	0	0	0	0	0	0	0	0	0
6	0.2.33.3.5.1.2	Methylotenera	0	3	2	2	2	1	2	1	1	2	1	3	1	1	2	2	2	1	2	1	0	0
4	0.2.33.3.6	Neisseriales	1	1	0	0	0	0	0	0	0	0	0	0	0	0	1	0	0	0	0	0	0	0
5	0.2.33.3.6.1	Neisseriaceae	1	1	0	0	0	0	0	0	0	0	0	0	0	0	1	0	0	0	0	0	0	0
6	0.2.33.3.6.1.1	uncultured	0	1	0	0	0	0	0	0	0	0	0	0	0	0	1	0	0	0	0	0	0	0
4	0.2.33.3.7	Nitrosomonadales	1	17	0	1	2	0	8	0	0	0	0	2	0	0	1	0	0	0	2	4	0	0
5	0.2.33.3.7.1	Nitrosomonadaceae	2	17	0	1	2	0	8	0	0	0	0	2	0	0	1	0	0	0	2	4	0	0
6	0.2.33.3.7.1.1	Nitrosomonadaceae_unclassified	0	1	0	0	1	0	0	0	0	0	0	0	0	0	1	0	0	0	0	0	0	0
6	0.2.33.3.7.1.2	uncultured	0	16	0	1	1	0	8	0	0	0	0	2	0	0	0	0	0	0	2	4	0	0
4	0.2.33.3.8	Rhodocyclales	1	5	0	0	3	1	1	0	0	0	0	0	0	0	0	0	0	0	0	0	0	0
5	0.2.33.3.8.1	Rhodocyclaceae	3	5	0	0	3	1	1	0	0	0	0	0	0	0	0	0	0	0	0	0	0	0
6	0.2.33.3.8.1.1	Dechloromonas	0	2	0	0	2	0	0	0	0	0	0	0	0	0	0	0	0	0	0	0	0	0
6	0.2.33.3.8.1.2	Rhodocyclaceae_unclassified	0	2	0	0	1	0	1	0	0	0	0	0	0	0	0	0	0	0	0	0	0	0
6	0.2.33.3.8.1.3	Zoogloea	0	1	0	0	0	1	0	0	0	0	0	0	0	0	0	0	0	0	0	0	0	0
4	0.2.33.3.9	SC-I-84	1	19	1	3	3	1	7	1	0	0	1	4	0	0	0	2	0	2	0	0	0	0
5	0.2.33.3.9.1	SC-I-84_fa	1	19	1	3	3	1	7	1	0	0	1	4	0	0	0	2	0	2	0	0	0	0
6	0.2.33.3.9.1.1	SC-I-84_ge	0	19	1	3	3	1	7	1	0	0	1	4	0	0	0	2	0	2	0	0	0	0
4	0.2.33.3.10	TRA3-20	1	5	0	1	1	0	2	0	0	0	1	0	0	0	0	0	0	0	0	0	0	0
5	0.2.33.3.10.1	TRA3-20_fa	1	5	0	1	1	0	2	0	0	0	1	0	0	0	0	0	0	0	0	0	0	0
6	0.2.33.3.10.1.1	TRA3-20_ge	0	5	0	1	1	0	2	0	0	0	1	0	0	0	0	0	0	0	0	0	0	0
3	0.2.33.4	Deltaproteobacteria	14	1235	94	131	250	77	274	137	33	14	78	165	224	141	246	109	21	48	35	89	0	0
4	0.2.33.4.1	43F-1404R	1	2	0	1	1	0	0	0	0	0	0	0	0	0	0	0	0	0	0	0	0	0
5	0.2.33.4.1.1	43F-1404R_fa	1	2	0	1	1	0	0	0	0	0	0	0	0	0	0	0	0	0	0	0	0	0
6	0.2.33.4.1.1.1	43F-1404R_ge	0	2	0	1	1	0	0	0	0	0	0	0	0	0	0	0	0	0	0	0	0	0
4	0.2.33.4.2	Bdellovibrionales	2	430	51	36	101	24	84	33	13	7	28	66	89	53	103	30	14	29	17	30	0	0
5	0.2.33.4.2.1	Bacteriovoracaceae	4	246	30	17	44	4	35	11	1	4	12	33	50	27	59	21	2	12	8	11	0	0
6	0.2.33.4.2.1.1	Bacteriovoracaceae_unclassified	0	91	11	10	19	1	17	2	1	1	5	15	22	8	17	4	2	3	3	4	0	0
6	0.2.33.4.2.1.2	Deferrisoma	0	3	0	1	0	0	1	0	0	0	0	0	0	0	0	0	0	0	1	0	0	0
6	0.2.33.4.2.1.3	Halobacteriovorax	0	12	5	0	3	1	2	0	0	1	0	0	4	1	4	1	0	1	1	0	0	0
6	0.2.33.4.2.1.4	Peredibacter	0	140	14	6	22	2	15	9	0	2	7	18	24	18	38	16	0	8	3	7	0	0
5	0.2.33.4.2.2	Bdellovibrionaceae	2	184	21	19	57	20	49	22	12	3	16	33	39	26	44	9	12	17	9	19	0	0
6	0.2.33.4.2.2.1	Bdellovibrio	0	64	9	4	12	10	9	10	8	1	5	9	18	9	21	7	7	8	3	4	0	0
6	0.2.33.4.2.2.2	OM27_clade	0	120	12	15	45	10	40	12	4	2	11	24	21	17	23	2	5	9	6	15	0	0
4	0.2.33.4.3	Bradymonadales	2	43	3	4	19	2	16	11	1	0	3	8	9	6	11	1	0	0	1	3	0	0
5	0.2.33.4.3.1	Bradymonadales_fa	1	40	2	4	17	2	15	11	1	0	3	7	9	5	11	0	0	0	1	3	0	0
6	0.2.33.4.3.1.1	Bradymonadales_ge	0	40	2	4	17	2	15	11	1	0	3	7	9	5	11	0	0	0	1	3	0	0
5	0.2.33.4.3.2	Bradymonadales_unclassified	1	3	1	0	2	0	1	0	0	0	0	1	0	1	0	1	0	0	0	0	0	0
6	0.2.33.4.3.2.1	Bradymonadales_unclassified	0	3	1	0	2	0	1	0	0	0	0	1	0	1	0	1	0	0	0	0	0	0
4	0.2.33.4.4	Deltaproteobacteria_unclassified	1	125	8	15	19	8	27	7	5	0	4	11	19	13	25	6	0	2	2	1	0	0
5	0.2.33.4.4.1	Deltaproteobacteria_unclassified	1	125	8	15	19	8	27	7	5	0	4	11	19	13	25	6	0	2	2	1	0	0
6	0.2.33.4.4.1.1	Deltaproteobacteria_unclassified	0	125	8	15	19	8	27	7	5	0	4	11	19	13	25	6	0	2	2	1	0	0
4	0.2.33.4.5	Desulfarculales	1	5	0	0	0	0	0	1	0	0	2	0	0	0	2	0	1	0	0	1	0	0
5	0.2.33.4.5.1	Desulfarculaceae	1	5	0	0	0	0	0	1	0	0	2	0	0	0	2	0	1	0	0	1	0	0
6	0.2.33.4.5.1.1	Desulfatiglans	0	5	0	0	0	0	0	1	0	0	2	0	0	0	2	0	1	0	0	1	0	0
4	0.2.33.4.6	Desulfobacterales	2	65	1	8	6	5	8	3	0	2	7	12	6	7	10	6	0	4	2	6	0	0
5	0.2.33.4.6.1	Desulfobacteraceae	8	33	1	6	4	3	4	2	0	1	3	5	1	2	1	2	0	3	1	3	0	0
6	0.2.33.4.6.1.1	Desulfatitalea	0	1	0	0	0	0	0	0	0	0	0	1	0	0	0	0	0	0	0	0	0	0
6	0.2.33.4.6.1.2	Desulfobacter	0	3	0	0	0	1	0	0	0	0	0	0	1	1	0	0	0	0	0	0	0	0
6	0.2.33.4.6.1.3	Desulfobacteraceae_unclassified	0	17	1	1	1	1	3	1	0	0	2	4	0	0	0	1	0	3	0	1	0	0
6	0.2.33.4.6.1.4	Desulfococcus	0	2	0	0	1	0	0	1	0	0	1	0	0	0	0	0	0	0	0	0	0	0
6	0.2.33.4.6.1.5	Desulfosarcina	0	2	0	1	0	0	0	0	0	0	0	0	0	0	1	0	0	0	0	0	0	0
6	0.2.33.4.6.1.6	SEEP-SRB1	0	2	0	0	0	1	0	0	0	0	0	0	0	0	0	0	0	0	0	1	0	0
6	0.2.33.4.6.1.7	Sva0081_sediment_group	0	5	0	4	2	0	1	0	0	1	0	0	0	1	0	0	0	0	1	1	0	0
6	0.2.33.4.6.1.8	uncultured	0	1	0	0	0	0	0	0	0	0	0	0	0	0	0	1	0	0	0	0	0	0
5	0.2.33.4.6.2	Desulfobulbaceae	6	32	0	2	2	2	4	1	0	1	4	7	5	5	9	4	0	1	1	3	0	0
6	0.2.33.4.6.2.1	Desulfobulbaceae_unclassified	0	18	0	2	2	2	2	1	0	0	1	4	3	4	6	2	0	0	1	1	0	0
6	0.2.33.4.6.2.2	Desulfobulbus	0	10	0	0	0	0	1	0	0	1	3	2	1	0	2	1	0	0	0	2	0	0
6	0.2.33.4.6.2.3	Desulfofustis	0	1	0	0	0	0	1	0	0	0	0	0	0	0	0	0	0	0	0	0	0	0
6	0.2.33.4.6.2.4	Desulfopila	0	1	0	0	0	0	0	0	0	0	0	1	0	0	0	0	0	1	0	0	0	0
6	0.2.33.4.6.2.5	SEEP-SRB4	0	1	0	0	0	0	0	0	0	0	0	0	0	0	1	0	0	0	0	0	0	0
6	0.2.33.4.6.2.6	uncultured	0	1	0	0	0	0	0	0	0	0	0	0	1	1	0	1	0	0	0	0	0	0
4	0.2.33.4.7	Desulfurellales	1	29	1	2	5	1	13	3	0	0	2	5	0	0	0	1	0	1	1	1	0	0
5	0.2.33.4.7.1	Desulfurellaceae	2	29	1	2	5	1	13	3	0	0	2	5	0	0	0	1	0	1	1	1	0	0
6	0.2.33.4.7.1.1	G55	0	1	0	0	0	0	0	0	0	0	0	1	0	0	0	0	0	0	0	0	0	0
6	0.2.33.4.7.1.2	H16	0	28	1	2	5	1	13	3	0	0	2	4	0	0	0	1	0	1	1	1	0	0
4	0.2.33.4.8	Desulfuromonadales	4	12	2	1	4	1	6	1	1	0	0	1	1	1	2	0	0	2	0	2	0	0
5	0.2.33.4.8.1	Desulfuromonadaceae	1	1	0	0	1	0	1	0	1	0	0	0	0	0	0	0	0	1	0	1	0	0
6	0.2.33.4.8.1.1	Desulfuromonadaceae_unclassified	0	1	0	0	1	0	1	0	1	0	0	0	0	0	0	0	0	1	0	1	0	0
5	0.2.33.4.8.2	Desulfuromonadales_unclassified	1	3	0	0	1	0	1	0	0	0	0	0	0	0	0	0	0	0	0	1	0	0
6	0.2.33.4.8.2.1	Desulfuromonadales_unclassified	0	3	0	0	1	0	1	0	0	0	0	0	0	0	0	0	0	0	0	1	0	0
5	0.2.33.4.8.3	Geobacteraceae	2	6	1	0	1	0	3	0	0	0	0	0	0	0	1	0	0	0	0	0	0	0
6	0.2.33.4.8.3.1	Geobacter	0	5	1	0	1	0	3	0	0	0	0	0	0	0	0	0	0	0	0	0	0	0
6	0.2.33.4.8.3.2	Geothermobacter	0	1	0	0	0	0	0	0	0	0	0	0	0	0	1	0	0	0	0	0	0	0
5	0.2.33.4.8.4	Sva1033	1	2	1	1	1	1	1	1	0	0	0	1	1	1	1	0	0	1	0	0	0	0
6	0.2.33.4.8.4.1	Sva1033_ge	0	2	1	1	1	1	1	1	0	0	0	1	1	1	1	0	0	1	0	0	0	0
4	0.2.33.4.9	Myxococcales	14	243	9	26	50	19	50	36	6	1	21	37	54	32	36	27	3	7	6	26	0	0
5	0.2.33.4.9.1	Archangiaceae	1	1	1	0	0	0	0	0	0	0	0	0	0	0	0	0	0	0	0	0	0	0
6	0.2.33.4.9.1.1	Anaeromyxobacter	0	1	1	0	0	0	0	0	0	0	0	0	0	0	0	0	0	0	0	0	0	0
5	0.2.33.4.9.2	BIrii41	1	13	0	1	1	0	4	0	0	0	2	5	5	0	1	0	0	1	0	3	0	0
6	0.2.33.4.9.2.1	BIrii41_ge	0	13	0	1	1	0	4	0	0	0	2	5	5	0	1	0	0	1	0	3	0	0
5	0.2.33.4.9.3	Blfdi19	1	5	0	0	0	0	0	1	0	0	0	1	0	0	0	1	0	0	0	2	0	0
6	0.2.33.4.9.3.1	Blfdi19_ge	0	5	0	0	0	0	0	1	0	0	0	1	0	0	0	1	0	0	0	2	0	0
5	0.2.33.4.9.4	Eel-36e1D6	1	12	0	3	3	2	4	3	0	0	0	2	5	4	3	3	0	0	0	0	0	0
6	0.2.33.4.9.4.1	Eel-36e1D6_ge	0	12	0	3	3	2	4	3	0	0	0	2	5	4	3	3	0	0	0	0	0	0
5	0.2.33.4.9.5	Haliangiaceae	1	39	0	2	7	7	9	9	0	0	7	3	7	7	4	5	1	3	2	6	0	0
6	0.2.33.4.9.5.1	Haliangium	0	39	0	2	7	7	9	9	0	0	7	3	7	7	4	5	1	3	2	6	0	0
5	0.2.33.4.9.6	Myxococcaceae	1	1	0	0	0	0	0	0	0	0	1	0	0	0	0	0	0	0	0	0	0	0
6	0.2.33.4.9.6.1	Aggregicoccus	0	1	0	0	0	0	0	0	0	0	1	0	0	0	0	0	0	0	0	0	0	0
5	0.2.33.4.9.7	Myxococcales_unclassified	1	33	1	3	4	3	5	3	0	0	1	5	3	2	2	2	0	0	0	2	0	0
6	0.2.33.4.9.7.1	Myxococcales_unclassified	0	33	1	3	4	3	5	3	0	0	1	5	3	2	2	2	0	0	0	2	0	0
5	0.2.33.4.9.8	Nannocystaceae	4	36	1	5	12	2	10	9	3	1	4	2	11	6	5	4	0	0	1	4	0	0
6	0.2.33.4.9.8.1	Nannocystaceae_ge	0	2	0	0	1	1	0	1	0	0	1	0	0	0	0	0	0	0	0	0	0	0
6	0.2.33.4.9.8.2	Nannocystaceae_unclassified	0	16	0	3	5	1	6	5	2	0	2	1	4	4	2	2	0	0	0	1	0	0
6	0.2.33.4.9.8.3	Nannocystis	0	4	0	0	0	0	2	1	0	0	0	0	2	0	1	0	0	0	0	1	0	0
6	0.2.33.4.9.8.4	uncultured	0	14	1	2	6	0	2	2	1	1	1	1	5	2	2	2	0	0	1	2	0	0
5	0.2.33.4.9.9	P3OB-42	1	25	3	1	6	1	5	2	0	0	1	6	5	5	10	1	0	1	1	0	0	0
6	0.2.33.4.9.9.1	P3OB-42_ge	0	25	3	1	6	1	5	2	0	0	1	6	5	5	10	1	0	1	1	0	0	0
5	0.2.33.4.9.10	Phaselicystidaceae	1	1	0	0	0	0	1	0	0	0	0	0	0	0	0	0	0	0	1	0	0	0
6	0.2.33.4.9.10.1	Phaselicystis	0	1	0	0	0	0	1	0	0	0	0	0	0	0	0	0	0	0	1	0	0	0
5	0.2.33.4.9.11	Polyangiaceae	3	4	0	1	0	0	0	0	0	0	0	1	0	0	0	1	0	0	0	1	0	0
6	0.2.33.4.9.11.1	Minicystis	0	1	0	1	0	0	0	0	0	0	0	0	0	0	0	0	0	0	0	0	0	0
6	0.2.33.4.9.11.2	Polyangiaceae_ge	0	1	0	0	0	0	0	0	0	0	0	0	0	0	0	1	0	0	0	0	0	0
6	0.2.33.4.9.11.3	Polyangiaceae_unclassified	0	2	0	0	0	0	0	0	0	0	0	1	0	0	0	0	0	0	0	1	0	0
5	0.2.33.4.9.12	Sandaracinaceae	4	71	3	9	17	4	12	9	3	0	5	12	18	8	11	10	2	2	0	8	0	0
6	0.2.33.4.9.12.1	Sandaracinaceae_ge	0	2	0	0	1	0	0	1	0	0	0	0	0	0	1	2	0	0	0	0	0	0
6	0.2.33.4.9.12.2	Sandaracinaceae_unclassified	0	37	3	2	11	0	5	2	1	0	2	2	6	2	2	2	1	2	0	5	0	0
6	0.2.33.4.9.12.3	Sandaracinus	0	17	0	3	2	2	3	2	0	0	1	4	6	3	6	2	0	0	0	0	0	0
6	0.2.33.4.9.12.4	uncultured	0	15	0	4	3	2	4	4	2	0	2	6	6	3	2	4	1	0	0	3	0	0
5	0.2.33.4.9.13	VHS-B4-70	1	1	0	0	0	0	0	0	0	0	0	0	0	0	0	0	0	0	1	0	0	0
6	0.2.33.4.9.13.1	VHS-B4-70_ge	0	1	0	0	0	0	0	0	0	0	0	0	0	0	0	0	0	0	1	0	0	0
5	0.2.33.4.9.14	uncultured	1	1	0	1	0	0	0	0	0	0	0	0	0	0	0	0	0	0	0	0	0	0
6	0.2.33.4.9.14.1	uncultured_ge	0	1	0	1	0	0	0	0	0	0	0	0	0	0	0	0	0	0	0	0	0	0
4	0.2.33.4.10	NB1-j	1	97	9	16	15	10	39	20	3	0	6	8	11	6	10	5	0	0	3	12	0	0
5	0.2.33.4.10.1	NB1-j_fa	1	97	9	16	15	10	39	20	3	0	6	8	11	6	10	5	0	0	3	12	0	0
6	0.2.33.4.10.1.1	NB1-j_ge	0	97	9	16	15	10	39	20	3	0	6	8	11	6	10	5	0	0	3	12	0	0
4	0.2.33.4.11	Oligoflexales	2	153	9	18	25	5	26	17	4	4	5	15	31	22	40	32	3	2	3	7	0	0
5	0.2.33.4.11.1	0319-6G20	1	2	1	1	1	0	0	0	0	0	0	0	0	0	1	0	0	0	0	0	0	0
6	0.2.33.4.11.1.1	0319-6G20_ge	0	2	1	1	1	0	0	0	0	0	0	0	0	0	1	0	0	0	0	0	0	0
5	0.2.33.4.11.2	Oligoflexaceae	3	151	8	17	24	5	26	17	4	4	5	15	31	22	39	32	3	2	3	7	0	0
6	0.2.33.4.11.2.1	Oligoflexaceae_ge	0	117	6	14	19	1	14	12	3	2	4	11	24	15	34	28	1	2	2	4	0	0
6	0.2.33.4.11.2.2	Oligoflexaceae_unclassified	0	15	0	2	2	0	7	2	0	0	0	1	2	2	3	1	1	0	0	1	0	0
6	0.2.33.4.11.2.3	Pseudobacteriovorax	0	19	2	1	3	4	5	3	1	2	1	3	5	5	2	3	1	0	1	2	0	0
4	0.2.33.4.12	SAR324_clade(Marine_group_B)	1	25	1	2	4	0	5	5	0	0	0	1	4	1	7	1	0	1	0	0	0	0
5	0.2.33.4.12.1	SAR324_clade(Marine_group_B)_fa	1	25	1	2	4	0	5	5	0	0	0	1	4	1	7	1	0	1	0	0	0	0
6	0.2.33.4.12.1.1	SAR324_clade(Marine_group_B)_ge	0	25	1	2	4	0	5	5	0	0	0	1	4	1	7	1	0	1	0	0	0	0
4	0.2.33.4.13	Sva0485	1	2	0	1	0	0	0	0	0	0	0	1	0	0	0	0	0	0	0	0	0	0
5	0.2.33.4.13.1	Sva0485_fa	1	2	0	1	0	0	0	0	0	0	0	1	0	0	0	0	0	0	0	0	0	0
6	0.2.33.4.13.1.1	Sva0485_ge	0	2	0	1	0	0	0	0	0	0	0	1	0	0	0	0	0	0	0	0	0	0
4	0.2.33.4.14	Syntrophobacterales	2	4	0	1	1	2	0	0	0	0	0	0	0	0	0	0	0	0	0	0	0	0
5	0.2.33.4.14.1	Syntrophaceae	1	2	0	0	0	2	0	0	0	0	0	0	0	0	0	0	0	0	0	0	0	0
6	0.2.33.4.14.1.1	Desulfobacca	0	2	0	0	0	2	0	0	0	0	0	0	0	0	0	0	0	0	0	0	0	0
5	0.2.33.4.14.2	Syntrophobacteraceae	1	2	0	1	1	0	0	0	0	0	0	0	0	0	0	0	0	0	0	0	0	0
6	0.2.33.4.14.2.1	uncultured	0	2	0	1	1	0	0	0	0	0	0	0	0	0	0	0	0	0	0	0	0	0
3	0.2.33.5	Epsilonproteobacteria	1	10	1	0	1	1	2	0	0	0	4	3	0	3	0	0	0	5	2	1	0	0
4	0.2.33.5.1	Campylobacterales	3	10	1	0	1	1	2	0	0	0	4	3	0	3	0	0	0	5	2	1	0	0
5	0.2.33.5.1.1	Campylobacteraceae	1	5	1	0	1	1	1	0	0	0	0	2	0	2	0	0	0	4	1	1	0	0
6	0.2.33.5.1.1.1	Arcobacter	0	5	1	0	1	1	1	0	0	0	0	2	0	2	0	0	0	4	1	1	0	0
5	0.2.33.5.1.2	Campylobacterales_unclassified	1	1	0	0	0	0	0	0	0	0	0	0	0	1	0	0	0	0	0	0	0	0
6	0.2.33.5.1.2.1	Campylobacterales_unclassified	0	1	0	0	0	0	0	0	0	0	0	0	0	1	0	0	0	0	0	0	0	0
5	0.2.33.5.1.3	Helicobacteraceae	3	4	0	0	0	0	1	0	0	0	4	1	0	0	0	0	0	1	1	0	0	0
6	0.2.33.5.1.3.1	Sulfuricurvum	0	1	0	0	0	0	0	0	0	0	1	0	0	0	0	0	0	0	0	0	0	0
6	0.2.33.5.1.3.2	Sulfurimonas	0	2	0	0	0	0	0	0	0	0	2	0	0	0	0	0	0	0	0	0	0	0
6	0.2.33.5.1.3.3	Sulfurovum	0	1	0	0	0	0	1	0	0	0	1	1	0	0	0	0	0	1	1	0	0	0
3	0.2.33.6	Gammaproteobacteria	29	2406	363	356	510	289	533	300	141	85	275	385	475	327	360	203	126	203	145	280	0	0
4	0.2.33.6.1	Alteromonadales	8	268	72	34	49	35	46	15	17	14	27	55	43	46	32	6	63	55	21	27	0	0
5	0.2.33.6.1.1	Alteromonadaceae	11	161	54	13	28	23	26	11	12	8	13	28	29	32	24	5	31	21	12	10	0	0
6	0.2.33.6.1.1.1	Aestuariibacter	0	14	8	3	6	1	4	2	2	2	1	7	4	5	2	1	5	3	2	2	0	0
6	0.2.33.6.1.1.2	Agaribacter	0	20	3	1	6	0	6	0	1	0	0	5	4	4	5	0	5	2	0	0	0	0
6	0.2.33.6.1.1.3	Aliagarivorans	0	1	0	0	0	0	0	0	0	0	0	1	0	0	0	0	0	0	0	0	0	0
6	0.2.33.6.1.1.4	Aliiglaciecola	0	1	1	0	1	0	1	0	0	0	0	1	1	1	0	0	1	1	0	0	0	0
6	0.2.33.6.1.1.5	Alteromonadaceae_ge	0	10	0	1	2	2	1	0	0	1	3	3	2	0	0	0	1	4	2	1	0	0
6	0.2.33.6.1.1.6	Alteromonadaceae_unclassified	0	87	33	4	8	8	8	1	2	1	2	5	8	16	9	2	15	5	2	1	0	0
6	0.2.33.6.1.1.7	Alteromonas	0	1	1	1	1	1	1	1	1	1	1	1	1	1	1	0	1	1	1	1	0	0
6	0.2.33.6.1.1.8	Glaciecola	0	1	0	0	1	0	1	0	0	0	0	0	1	1	1	0	0	0	0	0	0	0
6	0.2.33.6.1.1.9	Marinobacter	0	17	5	3	3	11	4	5	4	3	5	5	5	3	6	1	3	3	3	5	0	0
6	0.2.33.6.1.1.10	Salinimonas	0	1	0	0	0	0	0	0	0	0	0	0	1	0	0	0	0	0	0	0	0	0
6	0.2.33.6.1.1.11	uncultured	0	8	3	0	0	0	0	2	2	0	1	0	2	1	0	1	0	2	2	0	0	0
5	0.2.33.6.1.2	Alteromonadales_unclassified	1	11	2	1	2	2	2	0	0	0	0	2	1	0	0	0	0	0	0	3	0	0
6	0.2.33.6.1.2.1	Alteromonadales_unclassified	0	11	2	1	2	2	2	0	0	0	0	2	1	0	0	0	0	0	0	3	0	0
5	0.2.33.6.1.3	Colwelliaceae	3	40	3	6	5	3	5	2	2	0	4	13	6	5	1	0	17	20	2	2	0	0
6	0.2.33.6.1.3.1	Colwelliaceae_unclassified	0	21	2	5	4	2	3	1	0	0	2	8	4	3	0	0	7	10	2	1	0	0
6	0.2.33.6.1.3.2	Thalassotalea	0	11	1	1	1	1	2	1	2	0	2	2	2	1	1	0	6	9	0	1	0	0
6	0.2.33.6.1.3.3	uncultured	0	8	0	0	0	0	0	0	0	0	0	3	0	1	0	0	4	1	0	0	0	0
5	0.2.33.6.1.4	Ferrimonadaceae	1	3	0	2	1	0	3	1	0	0	1	1	1	1	0	0	0	0	0	1	0	0
6	0.2.33.6.1.4.1	Ferrimonas	0	3	0	2	1	0	3	1	0	0	1	1	1	1	0	0	0	0	0	1	0	0
5	0.2.33.6.1.5	Idiomarinaceae	1	12	5	3	2	5	0	0	2	4	2	5	2	3	1	0	2	2	2	5	0	0
6	0.2.33.6.1.5.1	Idiomarina	0	12	5	3	2	5	0	0	2	4	2	5	2	3	1	0	2	2	2	5	0	0
5	0.2.33.6.1.6	Moritellaceae	2	4	0	0	2	0	2	0	0	0	1	0	0	0	0	0	1	0	0	0	0	0
6	0.2.33.6.1.6.1	Moritella	0	2	0	0	1	0	2	0	0	0	1	0	0	0	0	0	0	0	0	0	0	0
6	0.2.33.6.1.6.2	Paramoritella	0	2	0	0	1	0	0	0	0	0	0	0	0	0	0	0	1	0	0	0	0	0
5	0.2.33.6.1.7	Pseudoalteromonadaceae	5	35	8	9	9	2	8	1	1	2	6	6	3	5	6	1	12	12	5	5	0	0
6	0.2.33.6.1.7.1	Algicola	0	11	4	2	1	0	2	0	0	0	2	3	1	2	2	0	5	3	3	2	0	0
6	0.2.33.6.1.7.2	Pseudoalteromonadaceae_unclassified	0	15	2	3	3	0	3	0	1	1	2	2	0	0	2	0	4	6	0	2	0	0
6	0.2.33.6.1.7.3	Pseudoalteromonas	0	4	1	3	1	2	1	1	0	1	2	1	2	3	2	1	3	2	2	1	0	0
6	0.2.33.6.1.7.4	Psychrosphaera	0	4	1	0	3	0	2	0	0	0	0	0	0	0	0	0	0	1	0	0	0	0
6	0.2.33.6.1.7.5	uncultured	0	1	0	1	1	0	0	0	0	0	0	0	0	0	0	0	0	0	0	0	0	0
5	0.2.33.6.1.8	uncultured	1	2	0	0	0	0	0	0	0	0	0	0	1	0	0	0	0	0	0	1	0	0
6	0.2.33.6.1.8.1	uncultured_ge	0	2	0	0	0	0	0	0	0	0	0	0	1	0	0	0	0	0	0	1	0	0
4	0.2.33.6.2	Arenicellales	1	17	2	6	10	2	6	7	2	0	2	5	7	7	7	4	2	4	2	5	0	0
5	0.2.33.6.2.1	Arenicellaceae	4	17	2	6	10	2	6	7	2	0	2	5	7	7	7	4	2	4	2	5	0	0
6	0.2.33.6.2.1.1	Arenicella	0	13	2	4	9	2	6	6	1	0	2	5	6	5	6	3	2	4	2	5	0	0
6	0.2.33.6.2.1.2	Arenicellaceae_unclassified	0	2	0	1	1	0	0	1	1	0	0	0	1	0	1	1	0	0	0	0	0	0
6	0.2.33.6.2.1.3	Perspicuibacter	0	1	0	0	0	0	0	0	0	0	0	0	0	1	0	0	0	0	0	0	0	0
6	0.2.33.6.2.1.4	uncultured	0	1	0	1	0	0	0	0	0	0	0	0	0	1	0	0	0	0	0	0	0	0
4	0.2.33.6.3	BD3-1	1	1	0	0	0	0	0	0	0	0	0	0	0	0	0	1	0	0	0	0	0	0
5	0.2.33.6.3.1	BD3-1_fa	1	1	0	0	0	0	0	0	0	0	0	0	0	0	0	1	0	0	0	0	0	0
6	0.2.33.6.3.1.1	BD3-1_ge	0	1	0	0	0	0	0	0	0	0	0	0	0	0	0	1	0	0	0	0	0	0
4	0.2.33.6.4	BD7-8_marine_group	1	21	3	8	6	4	8	4	2	0	4	3	3	4	5	4	2	2	2	4	0	0
5	0.2.33.6.4.1	BD7-8_marine_group_fa	1	21	3	8	6	4	8	4	2	0	4	3	3	4	5	4	2	2	2	4	0	0
6	0.2.33.6.4.1.1	BD7-8_marine_group_ge	0	21	3	8	6	4	8	4	2	0	4	3	3	4	5	4	2	2	2	4	0	0
4	0.2.33.6.5	BD72BR169	1	2	0	0	0	0	0	0	0	0	0	0	0	0	2	0	0	0	0	0	0	0
5	0.2.33.6.5.1	BD72BR169_fa	1	2	0	0	0	0	0	0	0	0	0	0	0	0	2	0	0	0	0	0	0	0
6	0.2.33.6.5.1.1	BD72BR169_ge	0	2	0	0	0	0	0	0	0	0	0	0	0	0	2	0	0	0	0	0	0	0
4	0.2.33.6.6	CS-B046	1	1	0	0	0	0	0	0	0	0	0	0	0	0	0	0	0	0	1	0	0	0
5	0.2.33.6.6.1	CS-B046_fa	1	1	0	0	0	0	0	0	0	0	0	0	0	0	0	0	0	0	1	0	0	0
6	0.2.33.6.6.1.1	CS-B046_ge	0	1	0	0	0	0	0	0	0	0	0	0	0	0	0	0	0	0	1	0	0	0
4	0.2.33.6.7	Cellvibrionales	7	374	41	55	86	53	80	48	23	14	60	84	120	47	56	45	15	26	25	55	0	0
5	0.2.33.6.7.1	BD2-7	1	5	2	1	2	0	0	1	0	0	0	1	3	1	0	0	0	0	0	0	0	0
6	0.2.33.6.7.1.1	BD2-7_ge	0	5	2	1	2	0	0	1	0	0	0	1	3	1	0	0	0	0	0	0	0	0
5	0.2.33.6.7.2	Cellvibrionaceae	9	145	23	19	26	18	33	13	9	10	23	28	37	18	17	11	5	10	16	32	0	0
6	0.2.33.6.7.2.1	Aestuariicella	0	7	3	2	1	2	3	0	0	0	2	2	0	0	1	0	1	1	1	1	0	0
6	0.2.33.6.7.2.2	Candidatus_Endobugula	0	1	0	0	0	0	0	0	0	0	0	0	1	0	0	0	0	0	0	0	0	0
6	0.2.33.6.7.2.3	Cellvibrionaceae_ge	0	2	0	0	1	1	0	1	2	0	1	1	1	0	0	0	0	0	0	1	0	0
6	0.2.33.6.7.2.4	Cellvibrionaceae_unclassified	0	94	10	9	12	11	18	7	5	6	16	19	24	16	9	3	3	7	7	19	0	0
6	0.2.33.6.7.2.5	Eionea	0	1	1	0	0	0	0	0	0	0	0	0	0	0	0	0	0	0	0	0	0	0
6	0.2.33.6.7.2.6	Maricurvus	0	3	1	1	0	1	1	0	0	0	0	1	0	0	0	0	0	0	0	1	0	0
6	0.2.33.6.7.2.7	Pseudoteredinibacter	0	3	2	2	1	1	1	0	0	0	0	1	1	0	0	0	0	1	0	1	0	0
6	0.2.33.6.7.2.8	Simiduia	0	18	5	4	8	2	5	2	2	2	2	2	5	1	3	5	0	1	5	7	0	0
6	0.2.33.6.7.2.9	uncultured	0	16	1	1	3	0	5	3	0	2	2	2	5	1	4	3	1	0	3	2	0	0
5	0.2.33.6.7.3	Cellvibrionales_unclassified	1	40	3	5	10	4	3	3	1	1	3	3	11	3	4	2	2	2	2	2	0	0
6	0.2.33.6.7.3.1	Cellvibrionales_unclassified	0	40	3	5	10	4	3	3	1	1	3	3	11	3	4	2	2	2	2	2	0	0
5	0.2.33.6.7.4	Halieaceae	7	129	12	23	35	27	30	24	11	1	21	42	54	19	24	29	8	6	5	17	0	0
6	0.2.33.6.7.4.1	Haliea	0	8	2	4	2	3	3	3	2	0	2	5	5	1	3	0	0	0	0	1	0	0
6	0.2.33.6.7.4.2	Halieaceae_unclassified	0	97	9	13	20	17	19	15	6	1	11	27	41	14	16	21	5	3	5	11	0	0
6	0.2.33.6.7.4.3	Halioglobus	0	2	0	0	2	1	0	1	0	0	0	1	2	0	0	0	0	1	0	0	0	0
6	0.2.33.6.7.4.4	Luminiphilus	0	1	0	0	0	0	0	0	0	0	0	0	0	0	0	0	0	0	0	1	0	0
6	0.2.33.6.7.4.5	OM60(NOR5)_clade	0	3	0	2	2	2	1	1	1	0	1	1	1	1	2	1	0	0	0	1	0	0
6	0.2.33.6.7.4.6	Parahaliea	0	14	0	3	6	3	5	3	1	0	6	6	2	1	2	4	2	2	0	2	0	0
6	0.2.33.6.7.4.7	Pseudohaliea	0	4	1	1	3	1	2	1	1	0	1	2	3	2	1	3	1	0	0	1	0	0
5	0.2.33.6.7.5	Microbulbiferaceae	1	2	0	0	0	1	2	0	0	0	0	0	1	0	0	0	0	0	0	0	0	0
6	0.2.33.6.7.5.1	Microbulbifer	0	2	0	0	0	1	2	0	0	0	0	0	1	0	0	0	0	0	0	0	0	0
5	0.2.33.6.7.6	Porticoccaceae	3	11	0	3	3	0	6	4	0	1	6	2	2	2	4	1	0	0	0	1	0	0
6	0.2.33.6.7.6.1	C1-B045	0	6	0	2	2	0	4	3	0	0	5	1	0	1	2	0	0	0	0	0	0	0
6	0.2.33.6.7.6.2	Porticoccaceae_unclassified	0	2	0	0	0	0	1	0	0	0	1	0	0	0	0	0	0	0	0	0	0	0
6	0.2.33.6.7.6.3	Porticoccus	0	3	0	1	1	0	1	1	0	1	0	1	2	1	2	1	0	0	0	1	0	0
5	0.2.33.6.7.7	Spongiibacteraceae	6	42	1	4	10	3	6	3	2	1	7	8	12	4	7	2	0	8	2	3	0	0
6	0.2.33.6.7.7.1	BD1-7_clade	0	13	0	2	4	3	2	2	1	0	4	4	3	1	2	0	0	5	2	1	0	0
6	0.2.33.6.7.7.2	Dasania	0	1	0	1	0	0	0	0	0	0	0	1	1	0	1	0	0	0	0	0	0	0
6	0.2.33.6.7.7.3	Spongiibacter	0	1	0	0	0	0	0	0	0	0	1	0	0	0	0	0	0	0	0	0	0	0
6	0.2.33.6.7.7.4	Spongiibacteraceae_ge	0	2	0	0	0	0	1	0	0	0	0	0	1	0	0	0	0	0	0	1	0	0
6	0.2.33.6.7.7.5	Spongiibacteraceae_unclassified	0	22	1	1	6	0	3	1	1	1	2	1	6	3	3	2	0	3	0	1	0	0
6	0.2.33.6.7.7.6	uncultured	0	3	0	0	0	0	0	0	0	0	0	2	1	0	1	0	0	0	0	0	0	0
4	0.2.33.6.8	Chromatiales	3	27	4	3	12	8	9	4	6	0	4	4	7	8	4	5	0	6	2	5	0	0
5	0.2.33.6.8.1	Chromatiales_unclassified	1	4	0	0	3	0	0	0	0	0	0	0	0	1	0	1	0	0	0	0	0	0
6	0.2.33.6.8.1.1	Chromatiales_unclassified	0	4	0	0	3	0	0	0	0	0	0	0	0	1	0	1	0	0	0	0	0	0
5	0.2.33.6.8.2	Ectothiorhodospiraceae	1	1	0	0	0	0	0	0	0	0	0	0	0	0	0	0	0	1	0	0	0	0
6	0.2.33.6.8.2.1	Thiogranum	0	1	0	0	0	0	0	0	0	0	0	0	0	0	0	0	0	1	0	0	0	0
5	0.2.33.6.8.3	Granulosicoccaceae	1	22	4	3	9	8	9	4	6	0	4	4	7	7	4	4	0	5	2	5	0	0
6	0.2.33.6.8.3.1	Granulosicoccus	0	22	4	3	9	8	9	4	6	0	4	4	7	7	4	4	0	5	2	5	0	0
4	0.2.33.6.9	E01-9C-26_marine_group	1	14	2	4	6	3	5	6	2	0	2	3	5	4	4	2	0	2	0	4	0	0
5	0.2.33.6.9.1	E01-9C-26_marine_group_fa	1	14	2	4	6	3	5	6	2	0	2	3	5	4	4	2	0	2	0	4	0	0
6	0.2.33.6.9.1.1	E01-9C-26_marine_group_ge	0	14	2	4	6	3	5	6	2	0	2	3	5	4	4	2	0	2	0	4	0	0
4	0.2.33.6.10	EC3	1	10	2	1	4	0	3	0	0	0	0	0	1	0	2	1	0	0	0	0	0	0
5	0.2.33.6.10.1	EC3_fa	1	10	2	1	4	0	3	0	0	0	0	0	1	0	2	1	0	0	0	0	0	0
6	0.2.33.6.10.1.1	EC3_ge	0	10	2	1	4	0	3	0	0	0	0	0	1	0	2	1	0	0	0	0	0	0
4	0.2.33.6.11	Enterobacteriales	1	2	0	1	0	0	0	0	0	0	1	0	0	0	0	0	0	0	0	0	0	0
5	0.2.33.6.11.1	Enterobacteriaceae	1	2	0	1	0	0	0	0	0	0	1	0	0	0	0	0	0	0	0	0	0	0
6	0.2.33.6.11.1.1	Enterobacteriaceae_unclassified	0	2	0	1	0	0	0	0	0	0	1	0	0	0	0	0	0	0	0	0	0	0
4	0.2.33.6.12	F9P41300-M23	1	1	0	0	0	0	0	1	0	0	0	0	0	0	0	0	0	0	0	0	0	0
5	0.2.33.6.12.1	F9P41300-M23_fa	1	1	0	0	0	0	0	1	0	0	0	0	0	0	0	0	0	0	0	0	0	0
6	0.2.33.6.12.1.1	F9P41300-M23_ge	0	1	0	0	0	0	0	1	0	0	0	0	0	0	0	0	0	0	0	0	0	0
4	0.2.33.6.13	Gammaproteobacteria_Incertae_Sedis	1	78	14	20	28	13	30	11	4	3	14	25	13	10	17	10	9	7	6	13	0	0
5	0.2.33.6.13.1	Unknown_Family	6	78	14	20	28	13	30	11	4	3	14	25	13	10	17	10	9	7	6	13	0	0
6	0.2.33.6.13.1.1	Gallaecimonas	0	1	0	0	0	1	0	0	0	0	0	0	0	0	0	0	0	0	0	0	0	0
6	0.2.33.6.13.1.2	Marinicella	0	21	7	5	9	3	12	4	2	0	1	5	4	5	5	4	6	4	2	3	0	0
6	0.2.33.6.13.1.3	Sedimenticola	0	4	0	1	0	0	1	0	0	0	0	1	0	0	1	0	0	0	1	0	0	0
6	0.2.33.6.13.1.4	Thiohalophilus	0	3	0	1	1	0	0	0	0	0	1	0	0	0	1	0	0	2	0	1	0	0
6	0.2.33.6.13.1.5	Unknown_Family_unclassified	0	4	0	1	0	1	2	0	0	0	0	2	0	0	0	0	1	0	0	1	0	0
6	0.2.33.6.13.1.6	uncultured	0	45	7	12	18	8	15	7	2	3	12	17	9	5	10	6	2	1	3	8	0	0
4	0.2.33.6.14	Gammaproteobacteria_unclassified	1	854	76	98	140	82	160	88	27	17	60	86	128	81	109	66	13	34	35	62	0	0
5	0.2.33.6.14.1	Gammaproteobacteria_unclassified	1	854	76	98	140	82	160	88	27	17	60	86	128	81	109	66	13	34	35	62	0	0
6	0.2.33.6.14.1.1	Gammaproteobacteria_unclassified	0	854	76	98	140	82	160	88	27	17	60	86	128	81	109	66	13	34	35	62	0	0
4	0.2.33.6.15	HOC36	1	6	0	1	1	2	2	2	1	0	1	1	2	1	2	3	0	1	0	1	0	0
5	0.2.33.6.15.1	HOC36_fa	1	6	0	1	1	2	2	2	1	0	1	1	2	1	2	3	0	1	0	1	0	0
6	0.2.33.6.15.1.1	HOC36_ge	0	6	0	1	1	2	2	2	1	0	1	1	2	1	2	3	0	1	0	1	0	0
4	0.2.33.6.16	HTA4	1	11	0	0	4	0	1	0	0	0	1	2	1	0	3	0	0	0	0	0	0	0
5	0.2.33.6.16.1	HTA4_fa	1	11	0	0	4	0	1	0	0	0	1	2	1	0	3	0	0	0	0	0	0	0
6	0.2.33.6.16.1.1	HTA4_ge	0	11	0	0	4	0	1	0	0	0	1	2	1	0	3	0	0	0	0	0	0	0
4	0.2.33.6.17	KI89A_clade	1	46	14	11	21	7	10	13	8	3	7	13	20	12	15	7	1	2	2	8	0	0
5	0.2.33.6.17.1	KI89A_clade_fa	1	46	14	11	21	7	10	13	8	3	7	13	20	12	15	7	1	2	2	8	0	0
6	0.2.33.6.17.1.1	KI89A_clade_ge	0	46	14	11	21	7	10	13	8	3	7	13	20	12	15	7	1	2	2	8	0	0
4	0.2.33.6.18	Legionellales	3	53	4	3	13	1	12	5	0	0	1	2	2	4	13	10	0	1	0	1	0	0
5	0.2.33.6.18.1	Coxiellaceae	3	21	1	1	5	1	6	1	0	0	1	0	1	1	4	1	0	1	0	0	0	0
6	0.2.33.6.18.1.1	Aquicella	0	6	0	0	3	0	1	1	0	0	1	0	1	0	1	0	0	0	0	0	0	0
6	0.2.33.6.18.1.2	Coxiella	0	14	0	1	2	1	5	0	0	0	0	0	0	1	3	1	0	1	0	0	0	0
6	0.2.33.6.18.1.3	uncultured	0	1	1	0	0	0	0	0	0	0	0	0	0	0	0	0	0	0	0	0	0	0
5	0.2.33.6.18.2	Legionellaceae	4	31	3	2	7	0	6	4	0	0	0	2	1	3	9	9	0	0	0	1	0	0
6	0.2.33.6.18.2.1	Legionella	0	4	0	1	0	0	0	1	0	0	0	1	0	0	2	1	0	0	0	0	0	0
6	0.2.33.6.18.2.2	Legionellaceae_ge	0	1	0	0	0	0	0	0	0	0	0	0	0	0	1	1	0	0	0	0	0	0
6	0.2.33.6.18.2.3	Legionellaceae_unclassified	0	15	2	1	4	0	3	0	0	0	0	0	1	1	3	3	0	0	0	1	0	0
6	0.2.33.6.18.2.4	uncultured	0	11	1	0	3	0	3	3	0	0	0	1	0	2	3	4	0	0	0	0	0	0
5	0.2.33.6.18.3	Legionellales_unclassified	1	1	0	0	1	0	0	0	0	0	0	0	0	0	0	0	0	0	0	0	0	0
6	0.2.33.6.18.3.1	Legionellales_unclassified	0	1	0	0	1	0	0	0	0	0	0	0	0	0	0	0	0	0	0	0	0	0
4	0.2.33.6.19	Methylococcales	3	7	0	1	1	1	2	0	0	0	0	0	0	0	1	0	0	0	0	1	0	0
5	0.2.33.6.19.1	IheB2-23	1	4	0	0	1	1	1	0	0	0	0	0	0	0	1	0	0	0	0	0	0	0
6	0.2.33.6.19.1.1	IheB2-23_ge	0	4	0	0	1	1	1	0	0	0	0	0	0	0	1	0	0	0	0	0	0	0
5	0.2.33.6.19.2	Methylococcaceae	2	2	0	1	0	0	1	0	0	0	0	0	0	0	0	0	0	0	0	0	0	0
6	0.2.33.6.19.2.1	Methylomonas	0	1	0	0	0	0	1	0	0	0	0	0	0	0	0	0	0	0	0	0	0	0
6	0.2.33.6.19.2.2	uncultured	0	1	0	1	0	0	0	0	0	0	0	0	0	0	0	0	0	0	0	0	0	0
5	0.2.33.6.19.3	Methylococcales_unclassified	1	1	0	0	0	0	0	0	0	0	0	0	0	0	0	0	0	0	0	1	0	0
6	0.2.33.6.19.3.1	Methylococcales_unclassified	0	1	0	0	0	0	0	0	0	0	0	0	0	0	0	0	0	0	0	1	0	0
4	0.2.33.6.20	NIASMIV	1	1	0	0	0	1	0	0	0	0	0	0	0	0	0	0	0	0	0	0	0	0
5	0.2.33.6.20.1	NIASMIV_fa	1	1	0	0	0	1	0	0	0	0	0	0	0	0	0	0	0	0	0	0	0	0
6	0.2.33.6.20.1.1	NIASMIV_ge	0	1	0	0	0	1	0	0	0	0	0	0	0	0	0	0	0	0	0	0	0	0
4	0.2.33.6.21	Oceanospirillales	12	316	85	55	62	41	66	35	30	23	46	58	63	60	47	7	8	35	28	48	0	0
5	0.2.33.6.21.1	Alcanivoracaceae	5	38	10	11	12	5	9	4	8	8	7	12	6	10	7	0	1	4	3	9	0	0
6	0.2.33.6.21.1.1	Alcanivoracaceae_ge	0	1	0	0	1	0	0	0	0	0	0	0	0	0	0	0	0	0	0	0	0	0
6	0.2.33.6.21.1.2	Alcanivoracaceae_unclassified	0	8	1	0	0	0	0	0	1	1	0	1	0	3	2	0	0	0	1	0	0	0
6	0.2.33.6.21.1.3	Alcanivorax	0	9	2	2	4	3	0	0	1	5	4	2	1	1	0	0	0	1	1	3	0	0
6	0.2.33.6.21.1.4	Kangiella	0	17	7	7	6	2	6	3	5	2	3	9	4	5	4	0	1	3	1	5	0	0
6	0.2.33.6.21.1.5	Pleionea	0	3	0	2	1	0	3	1	1	0	0	0	1	1	1	0	0	0	0	1	0	0
5	0.2.33.6.21.2	CrystalBog021C3	1	4	0	1	0	0	1	0	0	0	0	1	0	1	1	0	0	1	0	0	0	0
6	0.2.33.6.21.2.1	CrystalBog021C3_ge	0	4	0	1	0	0	1	0	0	0	0	1	0	1	1	0	0	1	0	0	0	0
5	0.2.33.6.21.3	Hahellaceae	2	5	0	0	0	2	1	1	0	0	0	2	1	0	1	0	0	2	1	0	0	0
6	0.2.33.6.21.3.1	Endozoicomonas	0	4	0	0	0	2	1	0	0	0	0	2	1	0	1	0	0	2	1	0	0	0
6	0.2.33.6.21.3.2	Hahella	0	1	0	0	0	0	0	1	0	0	0	0	0	0	0	0	0	0	0	0	0	0
5	0.2.33.6.21.4	Halomonadaceae	6	42	11	5	6	18	3	2	5	9	9	9	5	4	4	1	3	9	11	14	0	0
6	0.2.33.6.21.4.1	Chromohalobacter	0	1	0	1	1	1	0	0	1	1	1	1	0	0	0	0	0	1	1	1	0	0
6	0.2.33.6.21.4.2	Cobetia	0	2	0	0	0	2	0	0	0	0	0	1	0	0	0	0	0	0	0	0	0	0
6	0.2.33.6.21.4.3	Halomonadaceae_ge	0	3	0	0	0	0	0	0	1	0	1	0	0	0	0	0	0	0	1	0	0	0
6	0.2.33.6.21.4.4	Halomonadaceae_unclassified	0	23	5	1	0	6	0	0	0	2	1	0	0	0	1	0	0	2	2	5	0	0
6	0.2.33.6.21.4.5	Halomonas	0	10	6	3	4	6	3	2	3	5	5	6	5	4	3	1	3	6	6	7	0	0
6	0.2.33.6.21.4.6	Salinicola	0	3	0	0	1	3	0	0	0	1	1	1	0	0	0	0	0	0	1	1	0	0
5	0.2.33.6.21.5	Litoricolaceae	1	1	0	0	0	0	0	0	0	0	0	1	0	0	0	0	0	0	0	0	0	0
6	0.2.33.6.21.5.1	Litoricola	0	1	0	0	0	0	0	0	0	0	0	1	0	0	0	0	0	0	0	0	0	0
5	0.2.33.6.21.6	MBAE14	1	2	0	2	1	0	1	0	0	0	0	0	0	0	0	0	0	0	1	0	0	0
6	0.2.33.6.21.6.1	MBAE14_ge	0	2	0	2	1	0	1	0	0	0	0	0	0	0	0	0	0	0	1	0	0	0
5	0.2.33.6.21.7	OM182_clade	1	36	6	10	14	3	12	7	4	0	4	11	7	10	8	3	1	2	2	5	0	0
6	0.2.33.6.21.7.1	OM182_clade_ge	0	36	6	10	14	3	12	7	4	0	4	11	7	10	8	3	1	2	2	5	0	0
5	0.2.33.6.21.8	Oceanospirillaceae	15	142	45	19	18	7	28	14	8	3	17	10	30	24	11	2	3	13	3	8	0	0
6	0.2.33.6.21.8.1	Amphritea	0	3	0	0	0	0	1	0	1	0	0	0	0	0	0	0	0	3	0	0	0	0
6	0.2.33.6.21.8.2	Litoribacillus	0	1	1	0	0	0	0	0	0	0	0	0	0	0	0	0	0	0	0	0	0	0
6	0.2.33.6.21.8.3	Marinobacterium	0	4	1	1	1	0	2	0	0	0	1	0	0	2	1	0	0	1	0	0	0	0
6	0.2.33.6.21.8.4	Marinomonas	0	3	0	0	0	1	0	0	0	0	0	2	0	0	0	0	0	2	0	0	0	0
6	0.2.33.6.21.8.5	Motiliproteus	0	5	1	1	0	0	3	0	0	1	2	0	1	0	0	0	0	0	0	0	0	0
6	0.2.33.6.21.8.6	Neptuniibacter	0	77	33	11	4	3	8	10	4	0	5	0	18	11	8	1	1	3	1	1	0	0
6	0.2.33.6.21.8.7	Neptunomonas	0	2	0	0	0	0	0	0	0	0	1	1	0	0	0	0	0	0	0	1	0	0
6	0.2.33.6.21.8.8	Oceanospirillaceae_unclassified	0	17	6	3	2	2	5	0	1	1	2	1	4	3	0	0	0	2	0	0	0	0
6	0.2.33.6.21.8.9	Oceanospirillum	0	1	1	0	0	0	0	0	0	0	1	0	1	1	0	0	0	0	0	0	0	0
6	0.2.33.6.21.8.10	Oleibacter	0	3	0	0	2	0	1	1	0	1	0	0	1	1	0	0	0	0	0	0	0	0
6	0.2.33.6.21.8.11	Oleispira	0	1	0	0	0	0	0	0	0	0	0	0	0	0	0	0	0	1	0	0	0	0
6	0.2.33.6.21.8.12	Pseudohongiella	0	19	0	2	9	1	6	3	1	0	4	5	5	5	1	1	1	0	0	3	0	0
6	0.2.33.6.21.8.13	Reinekea	0	4	1	1	0	0	1	0	0	0	0	1	0	1	0	0	1	1	2	2	0	0
6	0.2.33.6.21.8.14	Thalassolituus	0	1	1	0	0	0	1	0	1	0	1	0	0	0	0	0	0	0	0	1	0	0
6	0.2.33.6.21.8.15	uncultured	0	1	0	0	0	0	0	0	0	0	0	0	0	0	1	0	0	0	0	0	0	0
5	0.2.33.6.21.9	Oceanospirillales_unclassified	1	8	0	0	1	0	0	2	0	0	0	1	3	0	0	0	0	0	1	1	0	0
6	0.2.33.6.21.9.1	Oceanospirillales_unclassified	0	8	0	0	1	0	0	2	0	0	0	1	3	0	0	0	0	0	1	1	0	0
5	0.2.33.6.21.10	Oleiphilaceae	1	30	11	5	9	5	9	3	3	2	5	8	7	8	12	1	0	3	3	7	0	0
6	0.2.33.6.21.10.1	Oleiphilus	0	30	11	5	9	5	9	3	3	2	5	8	7	8	12	1	0	3	3	7	0	0
5	0.2.33.6.21.11	SAR86_clade	1	1	0	0	0	0	0	0	0	0	1	0	0	0	0	0	0	0	0	0	0	0
6	0.2.33.6.21.11.1	SAR86_clade_ge	0	1	0	0	0	0	0	0	0	0	1	0	0	0	0	0	0	0	0	0	0	0
5	0.2.33.6.21.12	SS1-B-06-26	1	7	2	2	1	1	2	2	2	1	3	3	4	3	3	0	0	1	3	4	0	0
6	0.2.33.6.21.12.1	SS1-B-06-26_ge	0	7	2	2	1	1	2	2	2	1	3	3	4	3	3	0	0	1	3	4	0	0
4	0.2.33.6.22	Pseudomonadales	2	7	0	1	1	0	2	0	0	0	0	0	0	0	0	0	0	2	1	0	0	0
5	0.2.33.6.22.1	Moraxellaceae	3	4	0	1	0	0	1	0	0	0	0	0	0	0	0	0	0	2	0	0	0	0
6	0.2.33.6.22.1.1	Acinetobacter	0	1	0	1	0	0	0	0	0	0	0	0	0	0	0	0	0	0	0	0	0	0
6	0.2.33.6.22.1.2	Enhydrobacter	0	2	0	0	0	0	0	0	0	0	0	0	0	0	0	0	0	2	0	0	0	0
6	0.2.33.6.22.1.3	uncultured	0	1	0	0	0	0	1	0	0	0	0	0	0	0	0	0	0	0	0	0	0	0
5	0.2.33.6.22.2	Pseudomonadaceae	1	3	0	0	1	0	1	0	0	0	0	0	0	0	0	0	0	0	1	0	0	0
6	0.2.33.6.22.2.1	Pseudomonas	0	3	0	0	1	0	1	0	0	0	0	0	0	0	0	0	0	0	1	0	0	0
4	0.2.33.6.23	Salinisphaerales	1	14	7	4	3	3	3	0	1	6	5	2	1	0	2	1	1	3	3	8	0	0
5	0.2.33.6.23.1	Salinisphaeraceae	2	14	7	4	3	3	3	0	1	6	5	2	1	0	2	1	1	3	3	8	0	0
6	0.2.33.6.23.1.1	Oceanococcus	0	4	1	0	0	1	1	0	1	1	2	0	0	0	0	0	0	0	0	2	0	0
6	0.2.33.6.23.1.2	Salinisphaera	0	10	6	4	3	2	2	0	0	5	3	2	1	0	2	1	1	3	3	6	0	0
4	0.2.33.6.24	Sva0071	1	11	1	2	4	2	3	4	0	0	1	2	3	0	0	1	0	1	1	2	0	0
5	0.2.33.6.24.1	Sva0071_fa	1	11	1	2	4	2	3	4	0	0	1	2	3	0	0	1	0	1	1	2	0	0
6	0.2.33.6.24.1.1	Sva0071_ge	0	11	1	2	4	2	3	4	0	0	1	2	3	0	0	1	0	1	1	2	0	0
4	0.2.33.6.25	Thiotrichales	7	53	11	4	3	5	13	10	2	3	7	10	11	3	8	5	0	1	3	7	0	0
5	0.2.33.6.25.1	EV818SWSAP88	1	8	0	0	0	1	0	4	0	0	0	0	0	0	2	1	0	0	0	0	0	0
6	0.2.33.6.25.1.1	EV818SWSAP88_ge	0	8	0	0	0	1	0	4	0	0	0	0	0	0	2	1	0	0	0	0	0	0
5	0.2.33.6.25.2	Francisellaceae	1	4	0	0	0	0	2	0	1	0	0	1	1	1	0	0	0	0	0	1	0	0
6	0.2.33.6.25.2.1	Francisella	0	4	0	0	0	0	2	0	1	0	0	1	1	1	0	0	0	0	0	1	0	0
5	0.2.33.6.25.3	H2-104-2	1	2	0	0	0	0	0	0	0	0	0	1	1	0	0	0	0	0	0	0	0	0
6	0.2.33.6.25.3.1	H2-104-2_ge	0	2	0	0	0	0	0	0	0	0	0	1	1	0	0	0	0	0	0	0	0	0
5	0.2.33.6.25.4	Piscirickettsiaceae	5	9	4	1	0	1	2	0	1	2	2	2	1	1	1	0	0	0	0	3	0	0
6	0.2.33.6.25.4.1	Cycloclasticus	0	1	0	0	0	0	0	0	0	0	0	1	0	0	0	0	0	0	0	0	0	0
6	0.2.33.6.25.4.2	Marine_Methylotrophic_Group_3	0	2	2	0	0	0	0	0	0	0	0	0	0	0	0	0	0	0	0	0	0	0
6	0.2.33.6.25.4.3	Methylophaga	0	2	1	1	0	1	1	0	1	2	1	1	1	1	1	0	0	0	0	2	0	0
6	0.2.33.6.25.4.4	Piscirickettsiaceae_unclassified	0	1	1	0	0	0	0	0	0	0	0	0	0	0	0	0	0	0	0	0	0	0
6	0.2.33.6.25.4.5	endosymbionts	0	3	0	0	0	0	1	0	0	0	1	0	0	0	0	0	0	0	0	1	0	0
5	0.2.33.6.25.5	Thiotrichaceae	5	17	4	2	2	2	5	5	0	1	3	4	6	1	3	3	0	1	1	2	0	0
6	0.2.33.6.25.5.1	Cocleimonas	0	1	0	0	0	0	0	0	0	0	0	0	1	0	0	0	0	0	0	0	0	0
6	0.2.33.6.25.5.2	Leucothrix	0	1	0	0	0	0	0	0	0	0	0	1	0	0	0	0	0	0	0	0	0	0
6	0.2.33.6.25.5.3	Thiothrix	0	3	2	0	0	2	2	2	0	1	0	1	3	0	0	1	0	0	0	0	0	0
6	0.2.33.6.25.5.4	Thiotrichaceae_unclassified	0	2	0	1	1	0	0	0	0	0	0	0	0	0	0	0	0	0	0	0	0	0
6	0.2.33.6.25.5.5	uncultured	0	10	2	1	1	0	3	3	0	0	3	2	2	1	3	2	0	1	1	2	0	0
5	0.2.33.6.25.6	Thiotrichales_Incertae_Sedis	4	10	3	1	1	1	3	1	0	0	1	2	2	0	1	1	0	0	1	1	0	0
6	0.2.33.6.25.6.1	Caedibacter	0	4	1	1	0	0	2	0	0	0	1	0	1	0	0	0	0	0	0	0	0	0
6	0.2.33.6.25.6.2	Candidatus_Endoecteinascidia	0	2	2	0	1	0	0	1	0	0	0	2	1	0	0	0	0	0	0	0	0	0
6	0.2.33.6.25.6.3	Fangia	0	2	0	0	0	1	1	0	0	0	0	0	0	0	0	1	0	0	0	0	0	0
6	0.2.33.6.25.6.4	Thiotrichales_Incertae_Sedis_unclassified	0	2	0	0	0	0	0	0	0	0	0	0	0	0	1	0	0	0	1	1	0	0
5	0.2.33.6.25.7	Thiotrichales_unclassified	1	3	0	0	0	0	1	0	0	0	1	0	0	0	1	0	0	0	1	0	0	0
6	0.2.33.6.25.7.1	Thiotrichales_unclassified	0	3	0	0	0	0	1	0	0	0	1	0	0	0	1	0	0	0	1	0	0	0
4	0.2.33.6.26	Vibrionales	1	45	5	12	10	4	18	7	4	1	9	6	14	12	7	0	3	4	5	9	0	0
5	0.2.33.6.26.1	Vibrionaceae	7	45	5	12	10	4	18	7	4	1	9	6	14	12	7	0	3	4	5	9	0	0
6	0.2.33.6.26.1.1	Catenococcus	0	4	1	1	1	0	1	1	0	1	0	1	3	1	2	0	1	1	1	1	0	0
6	0.2.33.6.26.1.2	Grimontia	0	1	0	1	1	0	1	0	0	0	0	0	0	0	0	0	0	0	0	0	0	0
6	0.2.33.6.26.1.3	Photobacterium	0	9	2	4	2	0	7	3	1	0	3	1	0	5	1	0	0	1	0	3	0	0
6	0.2.33.6.26.1.4	Salinivibrio	0	1	0	0	0	1	0	0	0	0	0	0	0	0	0	0	0	0	0	0	0	0
6	0.2.33.6.26.1.5	Vibrio	0	6	2	4	3	2	6	1	2	0	3	2	3	2	1	0	2	2	3	2	0	0
6	0.2.33.6.26.1.6	Vibrionaceae_ge	0	1	0	0	0	0	0	0	1	0	0	0	0	0	0	0	0	0	0	0	0	0
6	0.2.33.6.26.1.7	Vibrionaceae_unclassified	0	23	0	2	3	1	3	2	0	0	3	2	8	4	3	0	0	0	1	3	0	0
4	0.2.33.6.27	X35	1	9	1	0	0	2	2	1	0	0	0	0	0	1	0	1	1	0	0	1	0	0
5	0.2.33.6.27.1	X35_fa	1	9	1	0	0	2	2	1	0	0	0	0	0	1	0	1	1	0	0	1	0	0
6	0.2.33.6.27.1.1	X35_ge	0	9	1	0	0	2	2	1	0	0	0	0	0	1	0	1	1	0	0	1	0	0
4	0.2.33.6.28	Xanthomonadales	5	122	14	25	35	20	40	34	12	0	16	20	27	19	20	22	5	14	8	16	0	0
5	0.2.33.6.28.1	JTB255_marine_benthic_group	1	84	13	17	27	17	28	29	8	0	9	16	25	15	19	19	4	12	6	13	0	0
6	0.2.33.6.28.1.1	JTB255_marine_benthic_group_ge	0	84	13	17	27	17	28	29	8	0	9	16	25	15	19	19	4	12	6	13	0	0
5	0.2.33.6.28.2	Xanthomonadaceae	3	9	0	1	1	0	2	0	4	0	0	1	0	1	0	0	0	0	0	1	0	0
6	0.2.33.6.28.2.1	Lysobacter	0	2	0	0	0	0	1	0	0	0	0	1	0	0	0	0	0	0	0	0	0	0
6	0.2.33.6.28.2.2	Oleiagrimonas	0	4	0	1	0	0	0	0	4	0	0	0	0	0	0	0	0	0	0	0	0	0
6	0.2.33.6.28.2.3	Xanthomonadaceae_unclassified	0	3	0	0	1	0	1	0	0	0	0	0	0	1	0	0	0	0	0	1	0	0
5	0.2.33.6.28.3	Xanthomonadales_Incertae_Sedis	3	6	0	2	1	0	2	0	0	0	1	0	0	0	0	0	0	0	1	1	0	0
6	0.2.33.6.28.3.1	Steroidobacter	0	1	0	0	0	0	1	0	0	0	0	0	0	0	0	0	0	0	0	0	0	0
6	0.2.33.6.28.3.2	Xanthomonadales_Incertae_Sedis_unclassified	0	1	0	1	0	0	0	0	0	0	0	0	0	0	0	0	0	0	0	0	0	0
6	0.2.33.6.28.3.3	uncultured	0	4	0	1	1	0	1	0	0	0	1	0	0	0	0	0	0	0	1	1	0	0
5	0.2.33.6.28.4	Xanthomonadales_unclassified	1	6	0	1	0	0	0	1	0	0	0	0	2	1	0	1	0	1	0	0	0	0
6	0.2.33.6.28.4.1	Xanthomonadales_unclassified	0	6	0	1	0	0	0	1	0	0	0	0	2	1	0	1	0	1	0	0	0	0
5	0.2.33.6.28.5	uncultured	1	17	1	4	6	3	8	4	0	0	6	3	0	2	1	2	1	1	1	1	0	0
6	0.2.33.6.28.5.1	uncultured_ge	0	17	1	4	6	3	8	4	0	0	6	3	0	2	1	2	1	1	1	1	0	0
4	0.2.33.6.29	uncultured	1	35	5	7	11	0	12	5	0	1	7	4	4	8	4	2	3	3	0	3	0	0
5	0.2.33.6.29.1	uncultured_fa	1	35	5	7	11	0	12	5	0	1	7	4	4	8	4	2	3	3	0	3	0	0
6	0.2.33.6.29.1.1	uncultured_ge	0	35	5	7	11	0	12	5	0	1	7	4	4	8	4	2	3	3	0	3	0	0
3	0.2.33.7	JTB23	1	6	0	0	0	0	1	1	0	0	1	0	0	1	2	0	0	0	0	0	0	0
4	0.2.33.7.1	JTB23_or	1	6	0	0	0	0	1	1	0	0	1	0	0	1	2	0	0	0	0	0	0	0
5	0.2.33.7.1.1	JTB23_fa	1	6	0	0	0	0	1	1	0	0	1	0	0	1	2	0	0	0	0	0	0	0
6	0.2.33.7.1.1.1	JTB23_ge	0	6	0	0	0	0	1	1	0	0	1	0	0	1	2	0	0	0	0	0	0	0
3	0.2.33.8	Milano-WF1B-44	1	3	0	0	0	0	0	0	0	0	1	1	0	0	0	0	0	0	0	1	0	0
4	0.2.33.8.1	Milano-WF1B-44_or	1	3	0	0	0	0	0	0	0	0	1	1	0	0	0	0	0	0	0	1	0	0
5	0.2.33.8.1.1	Milano-WF1B-44_fa	1	3	0	0	0	0	0	0	0	0	1	1	0	0	0	0	0	0	0	1	0	0
6	0.2.33.8.1.1.1	Milano-WF1B-44_ge	0	3	0	0	0	0	0	0	0	0	1	1	0	0	0	0	0	0	0	1	0	0
3	0.2.33.9	Proteobacteria_Incertae_Sedis	1	19	5	4	7	3	6	5	5	1	2	6	7	4	5	2	2	2	2	4	0	0
4	0.2.33.9.1	Unknown_Order	1	19	5	4	7	3	6	5	5	1	2	6	7	4	5	2	2	2	2	4	0	0
5	0.2.33.9.1.1	Unknown_Family	2	19	5	4	7	3	6	5	5	1	2	6	7	4	5	2	2	2	2	4	0	0
6	0.2.33.9.1.1.1	Candidatus_Tenderia	0	18	4	3	6	3	5	4	4	1	2	5	7	4	4	2	2	2	2	3	0	0
6	0.2.33.9.1.1.2	Candidatus_Thiobios	0	1	1	1	1	0	1	1	1	0	0	1	0	0	1	0	0	0	0	1	0	0
3	0.2.33.10	Proteobacteria_unclassified	1	273	30	28	44	16	33	22	7	3	14	29	45	40	39	28	0	12	2	9	0	0
4	0.2.33.10.1	Proteobacteria_unclassified	1	273	30	28	44	16	33	22	7	3	14	29	45	40	39	28	0	12	2	9	0	0
5	0.2.33.10.1.1	Proteobacteria_unclassified	1	273	30	28	44	16	33	22	7	3	14	29	45	40	39	28	0	12	2	9	0	0
6	0.2.33.10.1.1.1	Proteobacteria_unclassified	0	273	30	28	44	16	33	22	7	3	14	29	45	40	39	28	0	12	2	9	0	0
3	0.2.33.11	SPOTSOCT00m83	1	8	0	3	1	0	4	3	1	0	1	1	3	2	3	1	0	1	0	2	0	0
4	0.2.33.11.1	SPOTSOCT00m83_or	1	8	0	3	1	0	4	3	1	0	1	1	3	2	3	1	0	1	0	2	0	0
5	0.2.33.11.1.1	SPOTSOCT00m83_fa	1	8	0	3	1	0	4	3	1	0	1	1	3	2	3	1	0	1	0	2	0	0
6	0.2.33.11.1.1.1	SPOTSOCT00m83_ge	0	8	0	3	1	0	4	3	1	0	1	1	3	2	3	1	0	1	0	2	0	0
3	0.2.33.12	Skagenf62	1	2	0	0	0	0	0	0	0	0	0	0	0	0	2	0	0	0	0	0	0	0
4	0.2.33.12.1	Skagenf62_or	1	2	0	0	0	0	0	0	0	0	0	0	0	0	2	0	0	0	0	0	0	0
5	0.2.33.12.1.1	Skagenf62_fa	1	2	0	0	0	0	0	0	0	0	0	0	0	0	2	0	0	0	0	0	0	0
6	0.2.33.12.1.1.1	Skagenf62_ge	0	2	0	0	0	0	0	0	0	0	0	0	0	0	2	0	0	0	0	0	0	0
3	0.2.33.13	pItb-vmat-80	1	3	0	0	0	0	0	1	0	0	1	0	0	0	1	0	0	0	0	0	0	0
4	0.2.33.13.1	pItb-vmat-80_or	1	3	0	0	0	0	0	1	0	0	1	0	0	0	1	0	0	0	0	0	0	0
5	0.2.33.13.1.1	pItb-vmat-80_fa	1	3	0	0	0	0	0	1	0	0	1	0	0	0	1	0	0	0	0	0	0	0
6	0.2.33.13.1.1.1	pItb-vmat-80_ge	0	3	0	0	0	0	0	1	0	0	1	0	0	0	1	0	0	0	0	0	0	0
2	0.2.34	RBG-1_(Zixibacteria)	1	3	0	0	0	0	0	0	0	0	0	2	0	0	0	0	0	0	0	1	0	0
3	0.2.34.1	RBG-1_(Zixibacteria)_cl	1	3	0	0	0	0	0	0	0	0	0	2	0	0	0	0	0	0	0	1	0	0
4	0.2.34.1.1	RBG-1_(Zixibacteria)_or	1	3	0	0	0	0	0	0	0	0	0	2	0	0	0	0	0	0	0	1	0	0
5	0.2.34.1.1.1	RBG-1_(Zixibacteria)_fa	1	3	0	0	0	0	0	0	0	0	0	2	0	0	0	0	0	0	0	1	0	0
6	0.2.34.1.1.1.1	RBG-1_(Zixibacteria)_ge	0	3	0	0	0	0	0	0	0	0	0	2	0	0	0	0	0	0	0	1	0	0
2	0.2.35	SBR1093	1	7	0	3	3	4	2	3	0	0	1	2	1	1	0	1	0	0	0	2	0	0
3	0.2.35.1	SBR1093_cl	1	7	0	3	3	4	2	3	0	0	1	2	1	1	0	1	0	0	0	2	0	0
4	0.2.35.1.1	SBR1093_or	1	7	0	3	3	4	2	3	0	0	1	2	1	1	0	1	0	0	0	2	0	0
5	0.2.35.1.1.1	SBR1093_fa	1	7	0	3	3	4	2	3	0	0	1	2	1	1	0	1	0	0	0	2	0	0
6	0.2.35.1.1.1.1	SBR1093_ge	0	7	0	3	3	4	2	3	0	0	1	2	1	1	0	1	0	0	0	2	0	0
2	0.2.36	SR1_(Absconditabacteria)	1	12	2	1	1	0	2	0	0	0	0	0	4	2	5	2	1	0	0	0	0	0
3	0.2.36.1	SR1_(Absconditabacteria)_cl	1	12	2	1	1	0	2	0	0	0	0	0	4	2	5	2	1	0	0	0	0	0
4	0.2.36.1.1	SR1_(Absconditabacteria)_or	1	12	2	1	1	0	2	0	0	0	0	0	4	2	5	2	1	0	0	0	0	0
5	0.2.36.1.1.1	SR1_(Absconditabacteria)_fa	1	12	2	1	1	0	2	0	0	0	0	0	4	2	5	2	1	0	0	0	0	0
6	0.2.36.1.1.1.1	SR1_(Absconditabacteria)_ge	0	12	2	1	1	0	2	0	0	0	0	0	4	2	5	2	1	0	0	0	0	0
2	0.2.37	Saccharibacteria	1	26	1	1	5	5	2	5	4	1	2	2	4	0	0	8	0	1	0	0	0	0
3	0.2.37.1	Saccharibacteria_cl	1	26	1	1	5	5	2	5	4	1	2	2	4	0	0	8	0	1	0	0	0	0
4	0.2.37.1.1	Saccharibacteria_or	1	26	1	1	5	5	2	5	4	1	2	2	4	0	0	8	0	1	0	0	0	0
5	0.2.37.1.1.1	Saccharibacteria_fa	1	26	1	1	5	5	2	5	4	1	2	2	4	0	0	8	0	1	0	0	0	0
6	0.2.37.1.1.1.1	Saccharibacteria_ge	0	26	1	1	5	5	2	5	4	1	2	2	4	0	0	8	0	1	0	0	0	0
2	0.2.38	Spirochaetae	1	14	0	1	1	2	2	1	0	0	1	5	1	3	0	1	0	0	0	0	0	0
3	0.2.38.1	Spirochaetes	1	14	0	1	1	2	2	1	0	0	1	5	1	3	0	1	0	0	0	0	0	0
4	0.2.38.1.1	Spirochaetales	2	14	0	1	1	2	2	1	0	0	1	5	1	3	0	1	0	0	0	0	0	0
5	0.2.38.1.1.1	Leptospiraceae	3	5	0	1	1	0	1	1	0	0	1	3	0	1	0	0	0	0	0	0	0	0
6	0.2.38.1.1.1.1	Leptospiraceae_unclassified	0	2	0	1	0	0	0	1	0	0	1	1	0	1	0	0	0	0	0	0	0	0
6	0.2.38.1.1.1.2	Turneriella	0	1	0	0	1	0	0	0	0	0	0	0	0	0	0	0	0	0	0	0	0	0
6	0.2.38.1.1.1.3	uncultured	0	2	0	0	0	0	1	0	0	0	0	2	0	0	0	0	0	0	0	0	0	0
5	0.2.38.1.1.2	Spirochaetaceae	3	9	0	0	0	2	1	0	0	0	0	2	1	2	0	1	0	0	0	0	0	0
6	0.2.38.1.1.2.1	Spirochaeta_2	0	7	0	0	0	1	1	0	0	0	0	1	1	2	0	1	0	0	0	0	0	0
6	0.2.38.1.1.2.2	Spirochaetaceae_unclassified	0	1	0	0	0	1	0	0	0	0	0	0	0	0	0	0	0	0	0	0	0	0
6	0.2.38.1.1.2.3	uncultured	0	1	0	0	0	0	0	0	0	0	0	1	0	0	0	0	0	0	0	0	0	0
2	0.2.39	TM6_(Dependentiae)	1	33	1	1	4	0	3	6	0	0	0	2	5	1	7	8	0	1	0	1	0	0
3	0.2.39.1	TM6_(Dependentiae)_cl	1	33	1	1	4	0	3	6	0	0	0	2	5	1	7	8	0	1	0	1	0	0
4	0.2.39.1.1	TM6_(Dependentiae)_or	1	33	1	1	4	0	3	6	0	0	0	2	5	1	7	8	0	1	0	1	0	0
5	0.2.39.1.1.1	TM6_(Dependentiae)_fa	1	33	1	1	4	0	3	6	0	0	0	2	5	1	7	8	0	1	0	1	0	0
6	0.2.39.1.1.1.1	TM6_(Dependentiae)_ge	0	33	1	1	4	0	3	6	0	0	0	2	5	1	7	8	0	1	0	1	0	0
2	0.2.40	Tectomicrobia	2	6	0	2	1	0	3	0	0	0	0	0	0	0	0	0	0	0	0	0	0	0
3	0.2.40.1	Tectomicrobia_Incertae_Sedis	1	4	0	2	1	0	1	0	0	0	0	0	0	0	0	0	0	0	0	0	0	0
4	0.2.40.1.1	Unknown_Order	1	4	0	2	1	0	1	0	0	0	0	0	0	0	0	0	0	0	0	0	0	0
5	0.2.40.1.1.1	Unknown_Family	1	4	0	2	1	0	1	0	0	0	0	0	0	0	0	0	0	0	0	0	0	0
6	0.2.40.1.1.1.1	Candidatus_Entotheonella	0	4	0	2	1	0	1	0	0	0	0	0	0	0	0	0	0	0	0	0	0	0
3	0.2.40.2	Tectomicrobia_cl	1	2	0	0	0	0	2	0	0	0	0	0	0	0	0	0	0	0	0	0	0	0
4	0.2.40.2.1	Tectomicrobia_or	1	2	0	0	0	0	2	0	0	0	0	0	0	0	0	0	0	0	0	0	0	0
5	0.2.40.2.1.1	Tectomicrobia_fa	1	2	0	0	0	0	2	0	0	0	0	0	0	0	0	0	0	0	0	0	0	0
6	0.2.40.2.1.1.1	Tectomicrobia_ge	0	2	0	0	0	0	2	0	0	0	0	0	0	0	0	0	0	0	0	0	0	0
2	0.2.41	Tenericutes	1	6	0	0	1	1	1	1	0	0	0	0	1	0	0	1	0	0	0	0	0	0
3	0.2.41.1	Mollicutes	1	6	0	0	1	1	1	1	0	0	0	0	1	0	0	1	0	0	0	0	0	0
4	0.2.41.1.1	NB1-n	1	6	0	0	1	1	1	1	0	0	0	0	1	0	0	1	0	0	0	0	0	0
5	0.2.41.1.1.1	NB1-n_fa	1	6	0	0	1	1	1	1	0	0	0	0	1	0	0	1	0	0	0	0	0	0
6	0.2.41.1.1.1.1	NB1-n_ge	0	6	0	0	1	1	1	1	0	0	0	0	1	0	0	1	0	0	0	0	0	0
2	0.2.42	Verrucomicrobia	8	414	24	41	84	28	97	43	16	5	29	60	92	49	54	58	1	13	17	33	0	0
3	0.2.42.1	OPB35_soil_group	2	45	2	7	3	2	14	0	0	2	3	7	2	1	3	0	0	0	2	6	0	0
4	0.2.42.1.1	OPB35_soil_group_or	1	38	2	5	2	2	13	0	0	2	3	5	1	0	2	0	0	0	2	5	0	0
5	0.2.42.1.1.1	OPB35_soil_group_fa	1	38	2	5	2	2	13	0	0	2	3	5	1	0	2	0	0	0	2	5	0	0
6	0.2.42.1.1.1.1	OPB35_soil_group_ge	0	38	2	5	2	2	13	0	0	2	3	5	1	0	2	0	0	0	2	5	0	0
4	0.2.42.1.2	OPB35_soil_group_unclassified	1	7	0	2	1	0	1	0	0	0	0	2	1	1	1	0	0	0	0	1	0	0
5	0.2.42.1.2.1	OPB35_soil_group_unclassified	1	7	0	2	1	0	1	0	0	0	0	2	1	1	1	0	0	0	0	1	0	0
6	0.2.42.1.2.1.1	OPB35_soil_group_unclassified	0	7	0	2	1	0	1	0	0	0	0	2	1	1	1	0	0	0	0	1	0	0
3	0.2.42.2	Opitutae	5	103	10	8	20	6	19	4	1	0	3	20	20	7	10	5	0	6	5	10	0	0
4	0.2.42.2.1	Opitutae_unclassified	1	19	0	0	2	1	3	0	0	0	1	3	4	1	2	3	0	1	0	0	0	0
5	0.2.42.2.1.1	Opitutae_unclassified	1	19	0	0	2	1	3	0	0	0	1	3	4	1	2	3	0	1	0	0	0	0
6	0.2.42.2.1.1.1	Opitutae_unclassified	0	19	0	0	2	1	3	0	0	0	1	3	4	1	2	3	0	1	0	0	0	0
4	0.2.42.2.2	Opitutae_vadinHA64	1	2	0	0	1	0	0	0	0	0	0	1	0	0	0	0	0	0	0	0	0	0
5	0.2.42.2.2.1	Opitutae_vadinHA64_fa	1	2	0	0	1	0	0	0	0	0	0	1	0	0	0	0	0	0	0	0	0	0
6	0.2.42.2.2.1.1	Opitutae_vadinHA64_ge	0	2	0	0	1	0	0	0	0	0	0	1	0	0	0	0	0	0	0	0	0	0
4	0.2.42.2.3	Opitutales	1	2	0	0	0	0	1	0	0	0	0	0	1	0	0	0	0	0	0	0	0	0
5	0.2.42.2.3.1	Opitutaceae	2	2	0	0	0	0	1	0	0	0	0	0	1	0	0	0	0	0	0	0	0	0
6	0.2.42.2.3.1.1	Diplosphaera	0	1	0	0	0	0	0	0	0	0	0	0	1	0	0	0	0	0	0	0	0	0
6	0.2.42.2.3.1.2	Opitutus	0	1	0	0	0	0	1	0	0	0	0	0	0	0	0	0	0	0	0	0	0	0
4	0.2.42.2.4	Puniceicoccales	1	77	10	8	17	5	14	4	1	0	2	16	14	5	8	2	0	5	5	10	0	0
5	0.2.42.2.4.1	Puniceicoccaceae	6	77	10	8	17	5	14	4	1	0	2	16	14	5	8	2	0	5	5	10	0	0
6	0.2.42.2.4.1.1	Cerasicoccus	0	14	2	1	4	1	2	1	0	0	1	1	3	2	2	0	0	1	1	1	0	0
6	0.2.42.2.4.1.2	Lentimonas	0	20	1	2	2	3	7	1	0	0	1	7	3	1	1	0	0	0	2	2	0	0
6	0.2.42.2.4.1.3	Pelagicoccus	0	16	2	1	4	1	0	0	0	0	0	3	4	1	0	0	0	1	2	0	0	0
6	0.2.42.2.4.1.4	Puniceicoccaceae_ge	0	4	1	0	0	0	1	0	0	0	0	3	0	0	1	0	0	0	0	1	0	0
6	0.2.42.2.4.1.5	Puniceicoccaceae_unclassified	0	20	4	3	7	0	4	2	1	0	0	2	4	1	2	1	0	3	0	5	0	0
6	0.2.42.2.4.1.6	uncultured	0	3	0	1	0	0	0	0	0	0	0	0	0	0	2	1	0	0	0	1	0	0
4	0.2.42.2.5	RS-B22	1	3	0	0	0	0	1	0	0	0	0	0	1	1	0	0	0	0	0	0	0	0
5	0.2.42.2.5.1	RS-B22_fa	1	3	0	0	0	0	1	0	0	0	0	0	1	1	0	0	0	0	0	0	0	0
6	0.2.42.2.5.1.1	RS-B22_ge	0	3	0	0	0	0	1	0	0	0	0	0	1	1	0	0	0	0	0	0	0	0
3	0.2.42.3	S-BQ2-57_soil_group	1	3	0	0	1	0	1	0	0	0	0	0	0	0	0	0	0	0	0	1	0	0
4	0.2.42.3.1	S-BQ2-57_soil_group_or	1	3	0	0	1	0	1	0	0	0	0	0	0	0	0	0	0	0	0	1	0	0
5	0.2.42.3.1.1	S-BQ2-57_soil_group_fa	1	3	0	0	1	0	1	0	0	0	0	0	0	0	0	0	0	0	0	1	0	0
6	0.2.42.3.1.1.1	S-BQ2-57_soil_group_ge	0	3	0	0	1	0	1	0	0	0	0	0	0	0	0	0	0	0	0	1	0	0
3	0.2.42.4	Spartobacteria	1	27	0	2	6	2	17	3	0	0	1	5	0	1	2	2	1	0	2	4	0	0
4	0.2.42.4.1	Chthoniobacterales	4	27	0	2	6	2	17	3	0	0	1	5	0	1	2	2	1	0	2	4	0	0
5	0.2.42.4.1.1	Chthoniobacteraceae	1	8	0	1	1	0	5	0	0	0	0	0	0	0	0	0	0	0	1	1	0	0
6	0.2.42.4.1.1.1	Chthoniobacter	0	8	0	1	1	0	5	0	0	0	0	0	0	0	0	0	0	0	1	1	0	0
5	0.2.42.4.1.2	Chthoniobacterales_unclassified	1	4	0	0	0	0	2	0	0	0	1	0	0	0	0	0	0	0	0	1	0	0
6	0.2.42.4.1.2.1	Chthoniobacterales_unclassified	0	4	0	0	0	0	2	0	0	0	1	0	0	0	0	0	0	0	0	1	0	0
5	0.2.42.4.1.3	DA101_soil_group	1	13	0	1	4	1	8	3	0	0	0	4	0	0	1	2	0	0	0	2	0	0
6	0.2.42.4.1.3.1	DA101_soil_group_ge	0	13	0	1	4	1	8	3	0	0	0	4	0	0	1	2	0	0	0	2	0	0
5	0.2.42.4.1.4	Xiphinematobacteraceae	1	2	0	0	1	1	2	0	0	0	0	1	0	1	1	0	1	0	1	0	0	0
6	0.2.42.4.1.4.1	Candidatus_Xiphinematobacter	0	2	0	0	1	1	2	0	0	0	0	1	0	1	1	0	1	0	1	0	0	0
3	0.2.42.5	Verrucomicrobia_Incertae_Sedis	1	2	0	0	1	0	0	0	0	0	0	1	2	1	1	0	0	0	0	0	0	0
4	0.2.42.5.1	Unknown_Order	1	2	0	0	1	0	0	0	0	0	0	1	2	1	1	0	0	0	0	0	0	0
5	0.2.42.5.1.1	Unknown_Family	1	2	0	0	1	0	0	0	0	0	0	1	2	1	1	0	0	0	0	0	0	0
6	0.2.42.5.1.1.1	Candidatus_Methylacidiphilum	0	2	0	0	1	0	0	0	0	0	0	1	2	1	1	0	0	0	0	0	0	0
3	0.2.42.6	Verrucomicrobia_unclassified	1	12	3	0	3	0	0	2	0	0	1	2	1	1	1	2	0	0	0	2	0	0
4	0.2.42.6.1	Verrucomicrobia_unclassified	1	12	3	0	3	0	0	2	0	0	1	2	1	1	1	2	0	0	0	2	0	0
5	0.2.42.6.1.1	Verrucomicrobia_unclassified	1	12	3	0	3	0	0	2	0	0	1	2	1	1	1	2	0	0	0	2	0	0
6	0.2.42.6.1.1.1	Verrucomicrobia_unclassified	0	12	3	0	3	0	0	2	0	0	1	2	1	1	1	2	0	0	0	2	0	0
3	0.2.42.7	Verrucomicrobiae	1	219	9	24	50	17	46	34	15	3	21	23	67	38	37	49	0	7	8	10	0	0
4	0.2.42.7.1	Verrucomicrobiales	5	219	9	24	50	17	46	34	15	3	21	23	67	38	37	49	0	7	8	10	0	0
5	0.2.42.7.1.1	DEV007	1	95	2	13	16	7	21	23	5	2	8	9	28	18	14	34	0	3	2	5	0	0
6	0.2.42.7.1.1.1	DEV007_ge	0	95	2	13	16	7	21	23	5	2	8	9	28	18	14	34	0	3	2	5	0	0
5	0.2.42.7.1.2	Rubritaleaceae	1	25	1	3	9	4	4	2	0	0	0	3	7	6	9	3	0	2	1	1	0	0
6	0.2.42.7.1.2.1	Rubritalea	0	25	1	3	9	4	4	2	0	0	0	3	7	6	9	3	0	2	1	1	0	0
5	0.2.42.7.1.3	Verrucomicrobiaceae	6	64	5	6	16	5	14	4	3	0	11	8	22	10	6	12	0	2	3	2	0	0
6	0.2.42.7.1.3.1	Haloferula	0	12	0	1	6	0	1	0	0	0	0	1	1	0	0	3	0	0	2	1	0	0
6	0.2.42.7.1.3.2	Luteolibacter	0	1	0	0	0	0	1	0	0	0	1	0	0	0	0	0	0	0	1	0	0	0
6	0.2.42.7.1.3.3	Persicirhabdus	0	11	1	0	1	1	1	0	0	0	0	1	3	1	0	3	0	1	0	0	0	0
6	0.2.42.7.1.3.4	Roseibacillus	0	33	4	4	7	4	7	3	3	0	9	6	16	9	4	4	0	0	0	1	0	0
6	0.2.42.7.1.3.5	Verrucomicrobiaceae_unclassified	0	3	0	0	1	0	1	0	0	0	0	0	0	0	0	0	0	1	0	0	0	0
6	0.2.42.7.1.3.6	uncultured	0	4	0	1	1	0	3	1	0	0	1	0	2	0	2	2	0	0	0	0	0	0
5	0.2.42.7.1.4	Verrucomicrobiales_unclassified	1	34	1	2	9	1	6	5	7	1	2	3	10	4	8	0	0	0	2	2	0	0
6	0.2.42.7.1.4.1	Verrucomicrobiales_unclassified	0	34	1	2	9	1	6	5	7	1	2	3	10	4	8	0	0	0	2	2	0	0
5	0.2.42.7.1.5	uncultured	1	1	0	0	0	0	1	0	0	0	0	0	0	0	0	0	0	0	0	0	0	0
6	0.2.42.7.1.5.1	uncultured_ge	0	1	0	0	0	0	1	0	0	0	0	0	0	0	0	0	0	0	0	0	0	0
3	0.2.42.8	WCHB1-41	1	3	0	0	0	1	0	0	0	0	0	2	0	0	0	0	0	0	0	0	0	0
4	0.2.42.8.1	WCHB1-41_or	1	3	0	0	0	1	0	0	0	0	0	2	0	0	0	0	0	0	0	0	0	0
5	0.2.42.8.1.1	WCHB1-41_fa	1	3	0	0	0	1	0	0	0	0	0	2	0	0	0	0	0	0	0	0	0	0
6	0.2.42.8.1.1.1	WCHB1-41_ge	0	3	0	0	0	1	0	0	0	0	0	2	0	0	0	0	0	0	0	0	0	0
2	0.2.43	WS2	1	2	1	0	0	0	0	0	0	0	0	0	0	0	0	0	0	0	0	1	0	0
3	0.2.43.1	WS2_cl	1	2	1	0	0	0	0	0	0	0	0	0	0	0	0	0	0	0	0	1	0	0
4	0.2.43.1.1	WS2_or	1	2	1	0	0	0	0	0	0	0	0	0	0	0	0	0	0	0	0	1	0	0
5	0.2.43.1.1.1	WS2_fa	1	2	1	0	0	0	0	0	0	0	0	0	0	0	0	0	0	0	0	1	0	0
6	0.2.43.1.1.1.1	WS2_ge	0	2	1	0	0	0	0	0	0	0	0	0	0	0	0	0	0	0	0	1	0	0
2	0.2.44	WS6	1	1	0	0	1	0	0	0	0	0	0	0	0	0	0	0	0	0	0	0	0	0
3	0.2.44.1	WS6_cl	1	1	0	0	1	0	0	0	0	0	0	0	0	0	0	0	0	0	0	0	0	0
4	0.2.44.1.1	WS6_or	1	1	0	0	1	0	0	0	0	0	0	0	0	0	0	0	0	0	0	0	0	0
5	0.2.44.1.1.1	WS6_fa	1	1	0	0	1	0	0	0	0	0	0	0	0	0	0	0	0	0	0	0	0	0
6	0.2.44.1.1.1.1	WS6_ge	0	1	0	0	1	0	0	0	0	0	0	0	0	0	0	0	0	0	0	0	0	0
1	0.3	unknown	1	89	2	4	7	1	6	0	10	3	3	1	1	0	0	2	0	33	9	14	0	0
2	0.3.1	unknown_unclassified	1	89	2	4	7	1	6	0	10	3	3	1	1	0	0	2	0	33	9	14	0	0
3	0.3.1.1	unknown_unclassified	1	89	2	4	7	1	6	0	10	3	3	1	1	0	0	2	0	33	9	14	0	0
4	0.3.1.1.1	unknown_unclassified	1	89	2	4	7	1	6	0	10	3	3	1	1	0	0	2	0	33	9	14	0	0
5	0.3.1.1.1.1	unknown_unclassified	1	89	2	4	7	1	6	0	10	3	3	1	1	0	0	2	0	33	9	14	0	0
6	0.3.1.1.1.1.1	unknown_unclassified	0	89	2	4	7	1	6	0	10	3	3	1	1	0	0	2	0	33	9	14	0	0
