# Supplementary material for: Differential effects of coral-giant clam assemblages on biofouling formation
Source: Sci Rep. 2019 Feb 25;9:2675. doi: 10.1038/s41598-019-39268-1 (PMC6389951; doi:10.1038/s41598-019-39268-1)
Supplement: Supplementary file 5 — Supplementary S5 [file 41598_2019_39268_MOESM5_ESM.xlsx]

## Sheet: stability.trim.contigs.good.tri
Supplementary S5 - Metabarcoding results of diatoms (18S) Differential effects of coral-giant clam assemblages on biofouling formation Isis Guibert, Isabelle Bonnard, Xavier Pochon, Mayalen Zubia, Christine Sidobre, Gaël Lecellier and Véronique Berteaux-Lecellier PAT: P. damicornis, A. cytherea and T. maxima; PA: P. damicornis and A. cytherea; P: P. damicornis; T: T. maxima; W: water; L: lagoon t…
					PA.A.S	P.A.S	PA.A.L	PAT.A.L	P.A.L	P.B.S	PA.B.S	PA.A.L	P.A.L	T.A.L	PAT.B.L	PA.B.L	PA.B.L	T.B.L	W.B.L	T.A.LPAT.A.L	PA.A.L	P.A.L
taxlevel	rankID	taxon	daughterlevels	total	152B	153B	154B	155B	156B	157B	158B	160B	161B	162B	163B	164B	165B	166B	168B	169B	170B	171B	Eau1B	Eau2B
0	0	Root	3	19990	2421	2254	3436	1543	3721	1684	737	605	1460	2893	3011	2203	2659	2176	1045	1457	829	1780	4	2
1	0.1	Bacteria	1	9	0	1	1	0	1	0	0	1	0	1	2	4	0	2	0	1	2	1	0	0
2	0.1.1	Cyanobacteria	1	9	0	1	1	0	1	0	0	1	0	1	2	4	0	2	0	1	2	1	0	0
3	0.1.1.1	Cyanobacteria_cl	1	9	0	1	1	0	1	0	0	1	0	1	2	4	0	2	0	1	2	1	0	0
4	0.1.1.1.1	Nostocales	1	9	0	1	1	0	1	0	0	1	0	1	2	4	0	2	0	1	2	1	0	0
5	0.1.1.1.1.1	Symphyonemataceae	1	9	0	1	1	0	1	0	0	1	0	1	2	4	0	2	0	1	2	1	0	0
6	0.1.1.1.1.1.1	Loriellopsis	1	9	0	1	1	0	1	0	0	1	0	1	2	4	0	2	0	1	2	1	0	0
7	0.1.1.1.1.1.1.1	Loriellopsis_cavernicola	0	9	0	1	1	0	1	0	0	1	0	1	2	4	0	2	0	1	2	1	0	0
1	0.2	Eukaryota	7	19585	2375	2219	3378	1517	3660	1654	727	589	1429	2846	2954	2145	2611	2124	1033	1432	814	1731	4	2
2	0.2.1	Bacillariophyta	6	1706	168	332	180	84	287	70	44	49	165	338	175	121	121	46	370	80	98	151	0	2
3	0.2.1.1	Bacillariophyceae	4	284	21	12	16	11	26	9	3	5	13	79	22	14	17	5	144	15	14	20	0	1
4	0.2.1.1.1	Bacillariales	1	102	3	4	4	2	4	2	1	1	4	31	3	4	5	1	67	5	3	5	0	0
5	0.2.1.1.1.1	Bacillariaceae	2	102	3	4	4	2	4	2	1	1	4	31	3	4	5	1	67	5	3	5	0	0
6	0.2.1.1.1.1.1	Bacillariaceae_unclassified	1	8	1	1	1	0	1	1	0	0	1	1	1	1	2	0	6	0	1	1	0	0
7	0.2.1.1.1.1.1.1	Bacillariaceae_unclassified	0	8	1	1	1	0	1	1	0	0	1	1	1	1	2	0	6	0	1	1	0	0
6	0.2.1.1.1.1.2	Cylindrotheca	1	94	2	3	3	2	3	1	1	1	3	30	2	3	3	1	61	5	2	4	0	0
7	0.2.1.1.1.1.2.1	Cylindrotheca_closterium	0	94	2	3	3	2	3	1	1	1	3	30	2	3	3	1	61	5	2	4	0	0
4	0.2.1.1.2	Bacillariophyceae_unclassified	1	168	15	7	9	7	20	6	2	3	5	43	19	8	11	3	76	8	9	13	0	1
5	0.2.1.1.2.1	Bacillariophyceae_unclassified	1	168	15	7	9	7	20	6	2	3	5	43	19	8	11	3	76	8	9	13	0	1
6	0.2.1.1.2.1.1	Bacillariophyceae_unclassified	1	168	15	7	9	7	20	6	2	3	5	43	19	8	11	3	76	8	9	13	0	1
7	0.2.1.1.2.1.1.1	Bacillariophyceae_unclassified	0	168	15	7	9	7	20	6	2	3	5	43	19	8	11	3	76	8	9	13	0	1
4	0.2.1.1.3	Naviculales	3	12	3	1	3	2	2	1	0	1	4	3	0	2	1	1	1	2	2	2	0	0
5	0.2.1.1.3.1	Naviculaceae	1	1	0	0	0	0	0	0	0	0	0	0	0	0	0	0	0	0	0	1	0	0
6	0.2.1.1.3.1.1	Fistulifera	1	1	0	0	0	0	0	0	0	0	0	0	0	0	0	0	0	0	0	1	0	0
7	0.2.1.1.3.1.1.1	Fistulifera_solaris	0	1	0	0	0	0	0	0	0	0	0	0	0	0	0	0	0	0	0	1	0	0
5	0.2.1.1.3.2	Naviculales_unclassified	1	10	3	1	3	1	2	1	0	1	3	3	0	2	1	1	1	2	2	1	0	0
6	0.2.1.1.3.2.1	Naviculales_unclassified	1	10	3	1	3	1	2	1	0	1	3	3	0	2	1	1	1	2	2	1	0	0
7	0.2.1.1.3.2.1.1	Naviculales_unclassified	0	10	3	1	3	1	2	1	0	1	3	3	0	2	1	1	1	2	2	1	0	0
5	0.2.1.1.3.3	Phaeodactylaceae	1	1	0	0	0	1	0	0	0	0	1	0	0	0	0	0	0	0	0	0	0	0
6	0.2.1.1.3.3.1	Phaeodactylum	1	1	0	0	0	1	0	0	0	0	1	0	0	0	0	0	0	0	0	0	0	0
7	0.2.1.1.3.3.1.1	Phaeodactylum_tricornutum	0	1	0	0	0	1	0	0	0	0	1	0	0	0	0	0	0	0	0	0	0	0
4	0.2.1.1.4	Surirellales	1	2	0	0	0	0	0	0	0	0	0	2	0	0	0	0	0	0	0	0	0	0
5	0.2.1.1.4.1	Surirellaceae	1	2	0	0	0	0	0	0	0	0	0	2	0	0	0	0	0	0	0	0	0	0
6	0.2.1.1.4.1.1	Cymatopleura	1	2	0	0	0	0	0	0	0	0	0	2	0	0	0	0	0	0	0	0	0	0
7	0.2.1.1.4.1.1.1	Cymatopleura_solea	0	2	0	0	0	0	0	0	0	0	0	2	0	0	0	0	0	0	0	0	0	0
3	0.2.1.2	Bacillariophyta_cl	1	19	3	7	5	2	10	5	1	3	5	7	6	3	3	1	5	3	4	4	0	0
4	0.2.1.2.1	Bacillariophyta_or	1	19	3	7	5	2	10	5	1	3	5	7	6	3	3	1	5	3	4	4	0	0
5	0.2.1.2.1.1	Bacillariophyta_fa	1	19	3	7	5	2	10	5	1	3	5	7	6	3	3	1	5	3	4	4	0	0
6	0.2.1.2.1.1.1	Bacillariophyta_ge	2	19	3	7	5	2	10	5	1	3	5	7	6	3	3	1	5	3	4	4	0	0
7	0.2.1.2.1.1.1.1	Bacillariophyta_ge_unclassified	0	1	0	1	0	0	0	0	0	0	0	0	0	0	0	0	0	0	0	0	0	0
7	0.2.1.2.1.1.1.2	uncultured_diatom	0	18	3	6	5	2	10	5	1	3	5	7	6	3	3	1	5	3	4	4	0	0
3	0.2.1.3	Bacillariophyta_unclassified	1	1346	133	298	148	66	233	52	38	41	137	244	142	97	94	32	214	58	78	122	0	1
4	0.2.1.3.1	Bacillariophyta_unclassified	1	1346	133	298	148	66	233	52	38	41	137	244	142	97	94	32	214	58	78	122	0	1
5	0.2.1.3.1.1	Bacillariophyta_unclassified	1	1346	133	298	148	66	233	52	38	41	137	244	142	97	94	32	214	58	78	122	0	1
6	0.2.1.3.1.1.1	Bacillariophyta_unclassified	1	1346	133	298	148	66	233	52	38	41	137	244	142	97	94	32	214	58	78	122	0	1
7	0.2.1.3.1.1.1.1	Bacillariophyta_unclassified	0	1346	133	298	148	66	233	52	38	41	137	244	142	97	94	32	214	58	78	122	0	1
3	0.2.1.4	Coscinodiscophyceae	6	22	1	3	7	2	9	2	1	0	0	3	1	4	2	4	2	1	1	1	0	0
4	0.2.1.4.1	Chaetocerotales	1	1	0	0	0	0	1	0	0	0	0	0	0	0	0	0	0	0	0	0	0	0
5	0.2.1.4.1.1	Chaetocerotaceae	1	1	0	0	0	0	1	0	0	0	0	0	0	0	0	0	0	0	0	0	0	0
6	0.2.1.4.1.1.1	Chaetoceros	1	1	0	0	0	0	1	0	0	0	0	0	0	0	0	0	0	0	0	0	0	0
7	0.2.1.4.1.1.1.1	Chaetoceros_unclassified	0	1	0	0	0	0	1	0	0	0	0	0	0	0	0	0	0	0	0	0	0	0
4	0.2.1.4.2	Corethrales	1	3	0	0	0	0	3	0	0	0	0	0	0	0	0	0	0	0	0	0	0	0
5	0.2.1.4.2.1	Corethraceae	1	3	0	0	0	0	3	0	0	0	0	0	0	0	0	0	0	0	0	0	0	0
6	0.2.1.4.2.1.1	Corethron	1	3	0	0	0	0	3	0	0	0	0	0	0	0	0	0	0	0	0	0	0	0
7	0.2.1.4.2.1.1.1	Corethron_pennatum	0	3	0	0	0	0	3	0	0	0	0	0	0	0	0	0	0	0	0	0	0	0
4	0.2.1.4.3	Coscinodiscophyceae_unclassified	1	6	0	1	2	0	2	1	1	0	0	0	0	2	1	2	1	1	0	0	0	0
5	0.2.1.4.3.1	Coscinodiscophyceae_unclassified	1	6	0	1	2	0	2	1	1	0	0	0	0	2	1	2	1	1	0	0	0	0
6	0.2.1.4.3.1.1	Coscinodiscophyceae_unclassified	1	6	0	1	2	0	2	1	1	0	0	0	0	2	1	2	1	1	0	0	0	0
7	0.2.1.4.3.1.1.1	Coscinodiscophyceae_unclassified	0	6	0	1	2	0	2	1	1	0	0	0	0	2	1	2	1	1	0	0	0	0
4	0.2.1.4.4	Melosirales	1	3	0	0	1	0	1	1	0	0	0	3	0	0	1	0	0	0	0	0	0	0
5	0.2.1.4.4.1	Melosiraceae	1	3	0	0	1	0	1	1	0	0	0	3	0	0	1	0	0	0	0	0	0	0
6	0.2.1.4.4.1.1	Melosira	1	3	0	0	1	0	1	1	0	0	0	3	0	0	1	0	0	0	0	0	0	0
7	0.2.1.4.4.1.1.1	Melosira_cf._octogona	0	3	0	0	1	0	1	1	0	0	0	3	0	0	1	0	0	0	0	0	0	0
4	0.2.1.4.5	Paraliales	1	1	0	0	0	0	0	0	0	0	0	0	0	0	0	0	0	0	0	1	0	0
5	0.2.1.4.5.1	Paraliaceae	1	1	0	0	0	0	0	0	0	0	0	0	0	0	0	0	0	0	0	1	0	0
6	0.2.1.4.5.1.1	Paralia	1	1	0	0	0	0	0	0	0	0	0	0	0	0	0	0	0	0	0	1	0	0
7	0.2.1.4.5.1.1.1	Paralia_sulcata	0	1	0	0	0	0	0	0	0	0	0	0	0	0	0	0	0	0	0	1	0	0
4	0.2.1.4.6	Thalassiosirales	1	8	1	2	4	2	2	0	0	0	0	0	1	2	0	2	1	0	1	0	0	0
5	0.2.1.4.6.1	Thalassiosiraceae	3	8	1	2	4	2	2	0	0	0	0	0	1	2	0	2	1	0	1	0	0	0
6	0.2.1.4.6.1.1	Roundia	1	2	0	0	1	1	0	0	0	0	0	0	0	0	0	0	0	0	0	0	0	0
7	0.2.1.4.6.1.1.1	Roundia_cardiophora	0	2	0	0	1	1	0	0	0	0	0	0	0	0	0	0	0	0	0	0	0	0
6	0.2.1.4.6.1.2	Thalassiosira	1	2	0	0	0	0	1	0	0	0	0	0	0	1	0	0	0	0	0	0	0	0
7	0.2.1.4.6.1.2.1	Thalassiosira_unclassified	0	2	0	0	0	0	1	0	0	0	0	0	0	1	0	0	0	0	0	0	0	0
6	0.2.1.4.6.1.3	Thalassiosiraceae_unclassified	1	4	1	2	3	1	1	0	0	0	0	0	1	1	0	2	1	0	1	0	0	0
7	0.2.1.4.6.1.3.1	Thalassiosiraceae_unclassified	0	4	1	2	3	1	1	0	0	0	0	0	1	1	0	2	1	0	1	0	0	0
3	0.2.1.5	Fragilariophyceae	2	13	5	8	2	1	2	0	1	0	0	1	2	1	1	0	2	1	0	2	0	0
4	0.2.1.5.1	Fragilariales	1	8	3	5	2	1	2	0	1	0	0	1	2	1	1	0	1	1	0	1	0	0
5	0.2.1.5.1.1	Fragilariaceae	1	8	3	5	2	1	2	0	1	0	0	1	2	1	1	0	1	1	0	1	0	0
6	0.2.1.5.1.1.1	Fragilariaceae_unclassified	1	8	3	5	2	1	2	0	1	0	0	1	2	1	1	0	1	1	0	1	0	0
7	0.2.1.5.1.1.1.1	Fragilariaceae_unclassified	0	8	3	5	2	1	2	0	1	0	0	1	2	1	1	0	1	1	0	1	0	0
4	0.2.1.5.2	Fragilariophyceae_unclassified	1	5	2	3	0	0	0	0	0	0	0	0	0	0	0	0	1	0	0	1	0	0
5	0.2.1.5.2.1	Fragilariophyceae_unclassified	1	5	2	3	0	0	0	0	0	0	0	0	0	0	0	0	1	0	0	1	0	0
6	0.2.1.5.2.1.1	Fragilariophyceae_unclassified	1	5	2	3	0	0	0	0	0	0	0	0	0	0	0	0	1	0	0	1	0	0
7	0.2.1.5.2.1.1.1	Fragilariophyceae_unclassified	0	5	2	3	0	0	0	0	0	0	0	0	0	0	0	0	1	0	0	1	0	0
3	0.2.1.6	Mediophyceae	3	22	5	4	2	2	7	2	0	0	10	4	2	2	4	4	3	2	1	2	0	0
4	0.2.1.6.1	Cymatosirales	1	5	2	2	0	1	3	2	0	0	3	3	2	0	1	2	1	1	0	1	0	0
5	0.2.1.6.1.1	Cymatosiraceae	1	5	2	2	0	1	3	2	0	0	3	3	2	0	1	2	1	1	0	1	0	0
6	0.2.1.6.1.1.1	Cymatosiraceae_unclassified	1	5	2	2	0	1	3	2	0	0	3	3	2	0	1	2	1	1	0	1	0	0
7	0.2.1.6.1.1.1.1	Cymatosiraceae_unclassified	0	5	2	2	0	1	3	2	0	0	3	3	2	0	1	2	1	1	0	1	0	0
4	0.2.1.6.2	Lithodesmiales	1	6	0	0	1	0	3	0	0	0	0	0	0	0	1	0	1	0	0	0	0	0
5	0.2.1.6.2.1	Lithodesmiaceae	2	6	0	0	1	0	3	0	0	0	0	0	0	0	1	0	1	0	0	0	0	0
6	0.2.1.6.2.1.1	Lithodesmiaceae_unclassified	1	4	0	0	1	0	1	0	0	0	0	0	0	0	1	0	1	0	0	0	0	0
7	0.2.1.6.2.1.1.1	Lithodesmiaceae_unclassified	0	4	0	0	1	0	1	0	0	0	0	0	0	0	1	0	1	0	0	0	0	0
6	0.2.1.6.2.1.2	Lithodesmium	1	2	0	0	0	0	2	0	0	0	0	0	0	0	0	0	0	0	0	0	0	0
7	0.2.1.6.2.1.2.1	Lithodesmium_undulatum	0	2	0	0	0	0	2	0	0	0	0	0	0	0	0	0	0	0	0	0	0	0
4	0.2.1.6.3	Mediophyceae_unclassified	1	11	3	2	1	1	1	0	0	0	7	1	0	2	2	2	1	1	1	1	0	0
5	0.2.1.6.3.1	Mediophyceae_unclassified	1	11	3	2	1	1	1	0	0	0	7	1	0	2	2	2	1	1	1	1	0	0
6	0.2.1.6.3.1.1	Mediophyceae_unclassified	1	11	3	2	1	1	1	0	0	0	7	1	0	2	2	2	1	1	1	1	0	0
7	0.2.1.6.3.1.1.1	Mediophyceae_unclassified	0	11	3	2	1	1	1	0	0	0	7	1	0	2	2	2	1	1	1	1	0	0
2	0.2.2	Chlorophyta	3	521	9	11	20	15	24	4	8	14	13	11	9	6	6	3	0	265	88	91	0	0
3	0.2.2.1	Chlorodendrophyceae	1	2	0	1	0	0	0	0	0	0	0	1	0	0	0	0	0	0	0	0	0	0
4	0.2.2.1.1	Chlorodendrales	1	2	0	1	0	0	0	0	0	0	0	1	0	0	0	0	0	0	0	0	0	0
5	0.2.2.1.1.1	Chlorodendraceae	1	2	0	1	0	0	0	0	0	0	0	1	0	0	0	0	0	0	0	0	0	0
6	0.2.2.1.1.1.1	Tetraselmis	2	2	0	1	0	0	0	0	0	0	0	1	0	0	0	0	0	0	0	0	0	0
7	0.2.2.1.1.1.1.1	Tetraselmis_sp._CCMP_881	0	1	0	0	0	0	0	0	0	0	0	1	0	0	0	0	0	0	0	0	0	0
7	0.2.2.1.1.1.1.2	Tetraselmis_unclassified	0	1	0	1	0	0	0	0	0	0	0	0	0	0	0	0	0	0	0	0	0	0
3	0.2.2.2	Chlorophyta_unclassified	1	19	1	2	0	2	1	2	0	0	0	0	5	1	4	0	0	0	1	0	0	0
4	0.2.2.2.1	Chlorophyta_unclassified	1	19	1	2	0	2	1	2	0	0	0	0	5	1	4	0	0	0	1	0	0	0
5	0.2.2.2.1.1	Chlorophyta_unclassified	1	19	1	2	0	2	1	2	0	0	0	0	5	1	4	0	0	0	1	0	0	0
6	0.2.2.2.1.1.1	Chlorophyta_unclassified	1	19	1	2	0	2	1	2	0	0	0	0	5	1	4	0	0	0	1	0	0	0
7	0.2.2.2.1.1.1.1	Chlorophyta_unclassified	0	19	1	2	0	2	1	2	0	0	0	0	5	1	4	0	0	0	1	0	0	0
3	0.2.2.3	Ulvophyceae	4	500	8	8	20	13	23	2	8	14	13	10	4	5	2	3	0	265	87	91	0	0
4	0.2.2.3.1	Bryopsidales	2	8	3	1	1	1	1	1	6	2	0	1	0	2	0	1	0	0	1	2	0	0
5	0.2.2.3.1.1	Bryopsidaceae	1	5	1	1	1	1	1	0	5	2	0	1	0	1	0	1	0	0	1	1	0	0
6	0.2.2.3.1.1.1	Bryopsis	1	5	1	1	1	1	1	0	5	2	0	1	0	1	0	1	0	0	1	1	0	0
7	0.2.2.3.1.1.1.1	Bryopsis_sp._MX164	0	5	1	1	1	1	1	0	5	2	0	1	0	1	0	1	0	0	1	1	0	0
5	0.2.2.3.1.2	Bryopsidales_unclassified	1	3	2	0	0	0	0	1	1	0	0	0	0	1	0	0	0	0	0	1	0	0
6	0.2.2.3.1.2.1	Bryopsidales_unclassified	1	3	2	0	0	0	0	1	1	0	0	0	0	1	0	0	0	0	0	1	0	0
7	0.2.2.3.1.2.1.1	Bryopsidales_unclassified	0	3	2	0	0	0	0	1	1	0	0	0	0	1	0	0	0	0	0	1	0	0
4	0.2.2.3.2	Ulotrichales	1	6	0	0	0	0	0	0	1	0	0	4	0	0	0	0	0	1	0	0	0	0
5	0.2.2.3.2.1	Ulotrichales_fa	1	6	0	0	0	0	0	0	1	0	0	4	0	0	0	0	0	1	0	0	0	0
6	0.2.2.3.2.1.1	Tupiella	1	6	0	0	0	0	0	0	1	0	0	4	0	0	0	0	0	1	0	0	0	0
7	0.2.2.3.2.1.1.1	Tupiella_akineta	0	6	0	0	0	0	0	0	1	0	0	4	0	0	0	0	0	1	0	0	0	0
4	0.2.2.3.3	Ulvales	1	485	5	7	19	12	22	1	1	12	13	4	4	3	2	2	0	264	86	89	0	0
5	0.2.2.3.3.1	Ulvaceae	1	485	5	7	19	12	22	1	1	12	13	4	4	3	2	2	0	264	86	89	0	0
6	0.2.2.3.3.1.1	Ulva	1	485	5	7	19	12	22	1	1	12	13	4	4	3	2	2	0	264	86	89	0	0
7	0.2.2.3.3.1.1.1	Ulva_sp._UNA00071828	0	485	5	7	19	12	22	1	1	12	13	4	4	3	2	2	0	264	86	89	0	0
4	0.2.2.3.4	Ulvophyceae_unclassified	1	1	0	0	0	0	0	0	0	0	0	1	0	0	0	0	0	0	0	0	0	0
5	0.2.2.3.4.1	Ulvophyceae_unclassified	1	1	0	0	0	0	0	0	0	0	0	1	0	0	0	0	0	0	0	0	0	0
6	0.2.2.3.4.1.1	Ulvophyceae_unclassified	1	1	0	0	0	0	0	0	0	0	0	1	0	0	0	0	0	0	0	0	0	0
7	0.2.2.3.4.1.1.1	Ulvophyceae_unclassified	0	1	0	0	0	0	0	0	0	0	0	1	0	0	0	0	0	0	0	0	0	0
2	0.2.3	Euglenida	1	329	47	24	48	23	39	20	12	13	14	51	45	31	29	31	20	31	10	27	0	0
3	0.2.3.1	Euglenida_cl	3	329	47	24	48	23	39	20	12	13	14	51	45	31	29	31	20	31	10	27	0	0
4	0.2.3.1.1	Euglenales	2	316	47	24	47	23	39	20	12	10	13	50	45	30	28	29	18	30	10	26	0	0
5	0.2.3.1.1.1	Euglenaceae	2	22	2	4	0	2	1	1	0	0	3	1	0	1	3	1	4	6	0	1	0	0
6	0.2.3.1.1.1.1	Euglenaceae_unclassified	1	21	2	4	0	2	0	1	0	0	3	1	0	1	3	1	4	6	0	1	0	0
7	0.2.3.1.1.1.1.1	Euglenaceae_unclassified	0	21	2	4	0	2	0	1	0	0	3	1	0	1	3	1	4	6	0	1	0	0
6	0.2.3.1.1.1.2	Trachelomonas	1	1	0	0	0	0	1	0	0	0	0	0	0	0	0	0	0	0	0	0	0	0
7	0.2.3.1.1.1.2.1	Trachelomonas_unclassified	0	1	0	0	0	0	1	0	0	0	0	0	0	0	0	0	0	0	0	0	0	0
5	0.2.3.1.1.2	Euglenales_unclassified	1	294	45	20	47	21	38	19	12	10	10	49	45	29	25	28	14	24	10	25	0	0
6	0.2.3.1.1.2.1	Euglenales_unclassified	1	294	45	20	47	21	38	19	12	10	10	49	45	29	25	28	14	24	10	25	0	0
7	0.2.3.1.1.2.1.1	Euglenales_unclassified	0	294	45	20	47	21	38	19	12	10	10	49	45	29	25	28	14	24	10	25	0	0
4	0.2.3.1.2	Euglenida_cl_unclassified	1	10	0	0	1	0	0	0	0	0	1	1	0	1	1	2	2	1	0	1	0	0
5	0.2.3.1.2.1	Euglenida_cl_unclassified	1	10	0	0	1	0	0	0	0	0	1	1	0	1	1	2	2	1	0	1	0	0
6	0.2.3.1.2.1.1	Euglenida_cl_unclassified	1	10	0	0	1	0	0	0	0	0	1	1	0	1	1	2	2	1	0	1	0	0
7	0.2.3.1.2.1.1.1	Euglenida_cl_unclassified	0	10	0	0	1	0	0	0	0	0	1	1	0	1	1	2	2	1	0	1	0	0
4	0.2.3.1.3	Eutreptiales	1	3	0	0	0	0	0	0	0	3	0	0	0	0	0	0	0	0	0	0	0	0
5	0.2.3.1.3.1	Eutreptiales_fa	1	3	0	0	0	0	0	0	0	3	0	0	0	0	0	0	0	0	0	0	0	0
6	0.2.3.1.3.1.1	Eutreptia	1	3	0	0	0	0	0	0	0	3	0	0	0	0	0	0	0	0	0	0	0	0
7	0.2.3.1.3.1.1.1	Eutreptia_viridis	0	3	0	0	0	0	0	0	0	3	0	0	0	0	0	0	0	0	0	0	0	0
2	0.2.4	Eukaryota_ph	6	363	153	15	19	32	18	15	6	81	11	26	32	20	13	18	3	3	10	43	0	0
3	0.2.4.1	Cryptophyta	1	2	0	1	1	0	1	0	0	0	0	1	2	1	1	0	0	0	0	0	0	0
4	0.2.4.1.1	Pyrenomonadales	1	2	0	1	1	0	1	0	0	0	0	1	2	1	1	0	0	0	0	0	0	0
5	0.2.4.1.1.1	Pyrenomonadales_unclassified	1	2	0	1	1	0	1	0	0	0	0	1	2	1	1	0	0	0	0	0	0	0
6	0.2.4.1.1.1.1	Pyrenomonadales_unclassified	1	2	0	1	1	0	1	0	0	0	0	1	2	1	1	0	0	0	0	0	0	0
7	0.2.4.1.1.1.1.1	Pyrenomonadales_unclassified	0	2	0	1	1	0	1	0	0	0	0	1	2	1	1	0	0	0	0	0	0	0
3	0.2.4.2	Dinophyceae	1	2	1	0	0	0	1	0	0	0	0	2	0	1	1	1	0	0	0	1	0	0
4	0.2.4.2.1	Peridiniales	1	2	1	0	0	0	1	0	0	0	0	2	0	1	1	1	0	0	0	1	0	0
5	0.2.4.2.1.1	Peridiniaceae	2	2	1	0	0	0	1	0	0	0	0	2	0	1	1	1	0	0	0	1	0	0
6	0.2.4.2.1.1.1	Peridiniaceae_ge	1	1	0	0	0	0	1	0	0	0	0	1	0	0	1	0	0	0	0	0	0	0
7	0.2.4.2.1.1.1.1	uncultured_Durinskia	0	1	0	0	0	0	1	0	0	0	0	1	0	0	1	0	0	0	0	0	0	0
6	0.2.4.2.1.1.2	Peridiniaceae_unclassified	1	1	1	0	0	0	0	0	0	0	0	1	0	1	0	1	0	0	0	1	0	0
7	0.2.4.2.1.1.2.1	Peridiniaceae_unclassified	0	1	1	0	0	0	0	0	0	0	0	1	0	1	0	1	0	0	0	1	0	0
3	0.2.4.3	Eukaryota_cl	6	292	141	8	7	29	9	2	2	77	6	7	11	9	4	6	1	1	4	29	0	0
4	0.2.4.3.1	Coccolithales	1	3	0	0	1	0	1	1	0	0	0	1	1	2	1	0	0	0	0	1	0	0
5	0.2.4.3.1.1	Hymenomonadaceae	1	3	0	0	1	0	1	1	0	0	0	1	1	2	1	0	0	0	0	1	0	0
6	0.2.4.3.1.1.1	Ochrosphaera	1	3	0	0	1	0	1	1	0	0	0	1	1	2	1	0	0	0	0	1	0	0
7	0.2.4.3.1.1.1.1	Ochrosphaera_neapolitana	0	3	0	0	1	0	1	1	0	0	0	1	1	2	1	0	0	0	0	1	0	0
4	0.2.4.3.2	Eukaryota_cl_unclassified	1	112	59	5	2	13	3	0	0	25	2	2	5	2	0	2	0	0	1	14	0	0
5	0.2.4.3.2.1	Eukaryota_cl_unclassified	1	112	59	5	2	13	3	0	0	25	2	2	5	2	0	2	0	0	1	14	0	0
6	0.2.4.3.2.1.1	Eukaryota_cl_unclassified	1	112	59	5	2	13	3	0	0	25	2	2	5	2	0	2	0	0	1	14	0	0
7	0.2.4.3.2.1.1.1	Eukaryota_cl_unclassified	0	112	59	5	2	13	3	0	0	25	2	2	5	2	0	2	0	0	1	14	0	0
4	0.2.4.3.3	Eukaryota_or	1	165	82	3	2	16	3	0	1	52	4	3	1	1	1	1	1	1	3	13	0	0
5	0.2.4.3.3.1	Eukaryota_fa	2	165	82	3	2	16	3	0	1	52	4	3	1	1	1	1	1	1	3	13	0	0
6	0.2.4.3.3.1.1	Chlorarachnion	1	1	0	0	0	0	0	0	0	0	0	1	0	0	0	0	0	0	0	0	0	0
7	0.2.4.3.3.1.1.1	Chlorarachnion_reptans	0	1	0	0	0	0	0	0	0	0	0	1	0	0	0	0	0	0	0	0	0	0
6	0.2.4.3.3.1.2	Eukaryota_ge	3	164	82	3	2	16	3	0	1	52	4	2	1	1	1	1	1	1	3	13	0	0
7	0.2.4.3.3.1.2.1	Eukaryota_ge_unclassified	0	162	82	3	2	16	3	0	1	52	4	1	1	0	0	0	0	0	3	12	0	0
7	0.2.4.3.3.1.2.2	uncultured_eukaryote	0	1	0	0	0	0	0	0	0	0	0	1	0	0	0	1	1	1	0	1	0	0
7	0.2.4.3.3.1.2.3	unidentified_rhodophyte_PRD01a010B	0	1	0	0	0	0	0	0	0	0	0	0	0	1	1	0	0	0	0	0	0	0
4	0.2.4.3.4	Isochrysidales	1	3	0	0	0	0	0	0	0	0	0	0	2	0	0	1	0	0	0	0	0	0
5	0.2.4.3.4.1	Noelaerhabdaceae	1	3	0	0	0	0	0	0	0	0	0	0	2	0	0	1	0	0	0	0	0	0
6	0.2.4.3.4.1.1	Emiliania	1	3	0	0	0	0	0	0	0	0	0	0	2	0	0	1	0	0	0	0	0	0
7	0.2.4.3.4.1.1.1	Emiliania_huxleyi	0	3	0	0	0	0	0	0	0	0	0	0	2	0	0	1	0	0	0	0	0	0
4	0.2.4.3.5	Pavlovales	1	4	0	0	0	0	0	1	1	0	0	1	2	4	2	1	0	0	0	0	0	0
5	0.2.4.3.5.1	Pavlovaceae	2	4	0	0	0	0	0	1	1	0	0	1	2	4	2	1	0	0	0	0	0	0
6	0.2.4.3.5.1.1	Exanthemachrysis	1	1	0	0	0	0	0	0	0	0	0	0	1	1	1	0	0	0	0	0	0	0
7	0.2.4.3.5.1.1.1	Exanthemachrysis_gayraliae	0	1	0	0	0	0	0	0	0	0	0	0	1	1	1	0	0	0	0	0	0	0
6	0.2.4.3.5.1.2	Pavlovaceae_unclassified	1	3	0	0	0	0	0	1	1	0	0	1	1	3	1	1	0	0	0	0	0	0
7	0.2.4.3.5.1.2.1	Pavlovaceae_unclassified	0	3	0	0	0	0	0	1	1	0	0	1	1	3	1	1	0	0	0	0	0	0
4	0.2.4.3.6	Rotaliida	1	5	0	0	2	0	2	0	0	0	0	0	0	0	0	1	0	0	0	1	0	0
5	0.2.4.3.6.1	Rotaliida_fa	1	5	0	0	2	0	2	0	0	0	0	0	0	0	0	1	0	0	0	1	0	0
6	0.2.4.3.6.1.1	Rotaliida_ge	1	5	0	0	2	0	2	0	0	0	0	0	0	0	0	1	0	0	0	1	0	0
7	0.2.4.3.6.1.1.1	Virgulinella_fragilis	0	5	0	0	2	0	2	0	0	0	0	0	0	0	0	1	0	0	0	1	0	0
3	0.2.4.4	Eukaryota_ph_unclassified	1	20	2	0	2	0	1	0	0	0	2	3	5	2	2	4	0	1	0	3	0	0
4	0.2.4.4.1	Eukaryota_ph_unclassified	1	20	2	0	2	0	1	0	0	0	2	3	5	2	2	4	0	1	0	3	0	0
5	0.2.4.4.1.1	Eukaryota_ph_unclassified	1	20	2	0	2	0	1	0	0	0	2	3	5	2	2	4	0	1	0	3	0	0
6	0.2.4.4.1.1.1	Eukaryota_ph_unclassified	1	20	2	0	2	0	1	0	0	0	2	3	5	2	2	4	0	1	0	3	0	0
7	0.2.4.4.1.1.1.1	Eukaryota_ph_unclassified	0	20	2	0	2	0	1	0	0	0	2	3	5	2	2	4	0	1	0	3	0	0
3	0.2.4.5	Florideophyceae	2	7	0	0	2	0	1	0	0	0	0	1	0	1	0	1	0	0	0	1	0	0
4	0.2.4.5.1	Ceramiales	1	1	0	0	0	0	0	0	0	0	0	0	0	0	0	1	0	0	0	0	0	0
5	0.2.4.5.1.1	Ceramiaceae	1	1	0	0	0	0	0	0	0	0	0	0	0	0	0	1	0	0	0	0	0	0
6	0.2.4.5.1.1.1	Antithamnion	1	1	0	0	0	0	0	0	0	0	0	0	0	0	0	1	0	0	0	0	0	0
7	0.2.4.5.1.1.1.1	Antithamnion_sp.	0	1	0	0	0	0	0	0	0	0	0	0	0	0	0	1	0	0	0	0	0	0
4	0.2.4.5.2	Florideophyceae_unclassified	1	6	0	0	2	0	1	0	0	0	0	1	0	1	0	0	0	0	0	1	0	0
5	0.2.4.5.2.1	Florideophyceae_unclassified	1	6	0	0	2	0	1	0	0	0	0	1	0	1	0	0	0	0	0	1	0	0
6	0.2.4.5.2.1.1	Florideophyceae_unclassified	1	6	0	0	2	0	1	0	0	0	0	1	0	1	0	0	0	0	0	1	0	0
7	0.2.4.5.2.1.1.1	Florideophyceae_unclassified	0	6	0	0	2	0	1	0	0	0	0	1	0	1	0	0	0	0	0	1	0	0
3	0.2.4.6	Pelagophyceae	1	40	9	6	7	3	5	13	4	4	3	12	14	6	5	6	2	1	6	9	0	0
4	0.2.4.6.1	Pelagomonadales	1	40	9	6	7	3	5	13	4	4	3	12	14	6	5	6	2	1	6	9	0	0
5	0.2.4.6.1.1	Pelagomonadales_fa	1	40	9	6	7	3	5	13	4	4	3	12	14	6	5	6	2	1	6	9	0	0
6	0.2.4.6.1.1.1	Aureoumbra	1	40	9	6	7	3	5	13	4	4	3	12	14	6	5	6	2	1	6	9	0	0
7	0.2.4.6.1.1.1.1	Aureoumbra_lagunensis	0	40	9	6	7	3	5	13	4	4	3	12	14	6	5	6	2	1	6	9	0	0
2	0.2.5	Eukaryota_unclassified	1	16497	1978	1829	3108	1357	3260	1537	653	405	1204	2399	2683	1960	2433	2014	636	1043	600	1363	4	0
3	0.2.5.1	Eukaryota_unclassified	1	16497	1978	1829	3108	1357	3260	1537	653	405	1204	2399	2683	1960	2433	2014	636	1043	600	1363	4	0
4	0.2.5.1.1	Eukaryota_unclassified	1	16497	1978	1829	3108	1357	3260	1537	653	405	1204	2399	2683	1960	2433	2014	636	1043	600	1363	4	0
5	0.2.5.1.1.1	Eukaryota_unclassified	1	16497	1978	1829	3108	1357	3260	1537	653	405	1204	2399	2683	1960	2433	2014	636	1043	600	1363	4	0
6	0.2.5.1.1.1.1	Eukaryota_unclassified	1	16497	1978	1829	3108	1357	3260	1537	653	405	1204	2399	2683	1960	2433	2014	636	1043	600	1363	4	0
7	0.2.5.1.1.1.1.1	Eukaryota_unclassified	0	16497	1978	1829	3108	1357	3260	1537	653	405	1204	2399	2683	1960	2433	2014	636	1043	600	1363	4	0
2	0.2.6	Phaeophyceae	1	167	20	8	3	6	31	8	4	27	21	21	10	7	9	12	4	10	8	56	0	0
3	0.2.6.1	Phaeophyceae_cl	4	167	20	8	3	6	31	8	4	27	21	21	10	7	9	12	4	10	8	56	0	0
4	0.2.6.1.1	Ectocarpales	2	78	9	3	2	3	18	3	1	15	8	13	3	3	3	5	3	9	2	26	0	0
5	0.2.6.1.1.1	Ectocarpaceae	1	26	6	2	2	1	2	2	0	8	3	8	1	1	1	1	1	4	1	8	0	0
6	0.2.6.1.1.1.1	Ectocarpus	1	26	6	2	2	1	2	2	0	8	3	8	1	1	1	1	1	4	1	8	0	0
7	0.2.6.1.1.1.1.1	Ectocarpus_siliculosus	0	26	6	2	2	1	2	2	0	8	3	8	1	1	1	1	1	4	1	8	0	0
5	0.2.6.1.1.2	Ectocarpales_unclassified	1	52	3	1	0	2	16	1	1	7	5	5	2	2	2	4	2	5	1	18	0	0
6	0.2.6.1.1.2.1	Ectocarpales_unclassified	1	52	3	1	0	2	16	1	1	7	5	5	2	2	2	4	2	5	1	18	0	0
7	0.2.6.1.1.2.1.1	Ectocarpales_unclassified	0	52	3	1	0	2	16	1	1	7	5	5	2	2	2	4	2	5	1	18	0	0
4	0.2.6.1.2	Fucales	1	1	0	0	0	0	0	0	0	0	0	0	0	1	0	0	0	0	0	0	0	0
5	0.2.6.1.2.1	Fucaceae	1	1	0	0	0	0	0	0	0	0	0	0	0	1	0	0	0	0	0	0	0	0
6	0.2.6.1.2.1.1	Fucus	1	1	0	0	0	0	0	0	0	0	0	0	0	1	0	0	0	0	0	0	0	0
7	0.2.6.1.2.1.1.1	Fucus_vesiculosus	0	1	0	0	0	0	0	0	0	0	0	0	0	1	0	0	0	0	0	0	0	0
4	0.2.6.1.3	Laminariales	1	5	0	0	0	0	0	0	0	2	0	0	0	0	0	0	0	0	1	2	0	0
5	0.2.6.1.3.1	Agaraceae	1	5	0	0	0	0	0	0	0	2	0	0	0	0	0	0	0	0	1	2	0	0
6	0.2.6.1.3.1.1	Costaria	1	5	0	0	0	0	0	0	0	2	0	0	0	0	0	0	0	0	1	2	0	0
7	0.2.6.1.3.1.1.1	Costaria_costata	0	5	0	0	0	0	0	0	0	2	0	0	0	0	0	0	0	0	1	2	0	0
4	0.2.6.1.4	Phaeophyceae_cl_unclassified	1	83	11	5	1	3	13	5	3	10	13	8	7	3	6	7	1	1	5	28	0	0
5	0.2.6.1.4.1	Phaeophyceae_cl_unclassified	1	83	11	5	1	3	13	5	3	10	13	8	7	3	6	7	1	1	5	28	0	0
6	0.2.6.1.4.1.1	Phaeophyceae_cl_unclassified	1	83	11	5	1	3	13	5	3	10	13	8	7	3	6	7	1	1	5	28	0	0
7	0.2.6.1.4.1.1.1	Phaeophyceae_cl_unclassified	0	83	11	5	1	3	13	5	3	10	13	8	7	3	6	7	1	1	5	28	0	0
2	0.2.7	Streptophyta	2	2	0	0	0	0	1	0	0	0	1	0	0	0	0	0	0	0	0	0	0	0
3	0.2.7.1	Streptophyta_cl	1	1	0	0	0	0	1	0	0	0	0	0	0	0	0	0	0	0	0	0	0	0
4	0.2.7.1.1	Streptophyta_cl_unclassified	1	1	0	0	0	0	1	0	0	0	0	0	0	0	0	0	0	0	0	0	0	0
5	0.2.7.1.1.1	Streptophyta_cl_unclassified	1	1	0	0	0	0	1	0	0	0	0	0	0	0	0	0	0	0	0	0	0	0
6	0.2.7.1.1.1.1	Streptophyta_cl_unclassified	1	1	0	0	0	0	1	0	0	0	0	0	0	0	0	0	0	0	0	0	0	0
7	0.2.7.1.1.1.1.1	Streptophyta_cl_unclassified	0	1	0	0	0	0	1	0	0	0	0	0	0	0	0	0	0	0	0	0	0	0
3	0.2.7.2	Streptophyta_unclassified	1	1	0	0	0	0	0	0	0	0	1	0	0	0	0	0	0	0	0	0	0	0
4	0.2.7.2.1	Streptophyta_unclassified	1	1	0	0	0	0	0	0	0	0	1	0	0	0	0	0	0	0	0	0	0	0
5	0.2.7.2.1.1	Streptophyta_unclassified	1	1	0	0	0	0	0	0	0	0	1	0	0	0	0	0	0	0	0	0	0	0
6	0.2.7.2.1.1.1	Streptophyta_unclassified	1	1	0	0	0	0	0	0	0	0	1	0	0	0	0	0	0	0	0	0	0	0
7	0.2.7.2.1.1.1.1	Streptophyta_unclassified	0	1	0	0	0	0	0	0	0	0	1	0	0	0	0	0	0	0	0	0	0	0
1	0.3	unknown	1	396	46	34	57	26	60	30	10	15	31	46	55	54	48	50	12	24	13	48	0	0
2	0.3.1	unknown_unclassified	1	396	46	34	57	26	60	30	10	15	31	46	55	54	48	50	12	24	13	48	0	0
3	0.3.1.1	unknown_unclassified	1	396	46	34	57	26	60	30	10	15	31	46	55	54	48	50	12	24	13	48	0	0
4	0.3.1.1.1	unknown_unclassified	1	396	46	34	57	26	60	30	10	15	31	46	55	54	48	50	12	24	13	48	0	0
5	0.3.1.1.1.1	unknown_unclassified	1	396	46	34	57	26	60	30	10	15	31	46	55	54	48	50	12	24	13	48	0	0
6	0.3.1.1.1.1.1	unknown_unclassified	1	396	46	34	57	26	60	30	10	15	31	46	55	54	48	50	12	24	13	48	0	0
7	0.3.1.1.1.1.1.1	unknown_unclassified	0	396	46	34	57	26	60	30	10	15	31	46	55	54	48	50	12	24	13	48	0	0
