# Supplementary material for: Differential effects of coral-giant clam assemblages on biofouling formation
Source: Sci Rep. 2019 Feb 25;9:2675. doi: 10.1038/s41598-019-39268-1 (PMC6389951; doi:10.1038/s41598-019-39268-1)
Supplement: Supplementary file 6 — Supplementary S6 [file 41598_2019_39268_MOESM6_ESM.xlsx]

## Sheet: stability.trim.contigs.good.tri
Supplementary S6 - Metabarcoding results of algae (18S) Differential effects of coral-giant clam assemblages on biofouling formation Isis Guibert, Isabelle Bonnard, Xavier Pochon, Mayalen Zubia, Christine Sidobre, Gaël Lecellier and Véronique Berteaux-Lecellier PAT: P. damicornis, A. cytherea and T. maxima; PA: P. damicornis and A. cytherea; P: P. damicornis; T: T. maxima; W: water; L: lagoon tem…
					PA.A.S	P.A.S	PA.A.L	PAT.A.L	P.A.L	P.B.S	PA.B.S	PA.A.L	P.A.L	T.A.L	PAT.B.L	PA.B.L	PA.B.L	T.B.L	W.B.L	T.A.LPAT.A.L	PA.A.L	P.A.L
taxlevel	rankID	taxon	daughterlevels	total	152B	153B	154B	155B	156B	157B	158B	160B	161B	162B	163B	164B	165B	166B	168B	169B	170B	171B	Eau1B	Eau2B
0	0	Root	2	8330	863	505	880	704	1218	688	379	424	385	779	758	914	781	624	945	483	683	1108	1	6
1	0.1	Bacteria	4	6	1	0	0	0	0	1	0	0	0	0	0	2	0	1	0	0	0	1	0	0
2	0.1.1	Bacteria_unclassified	1	2	0	0	0	0	0	0	0	0	0	0	0	2	0	0	0	0	0	0	0	0
3	0.1.1.1	Bacteria_unclassified	1	2	0	0	0	0	0	0	0	0	0	0	0	2	0	0	0	0	0	0	0	0
4	0.1.1.1.1	Bacteria_unclassified	1	2	0	0	0	0	0	0	0	0	0	0	0	2	0	0	0	0	0	0	0	0
5	0.1.1.1.1.1	Bacteria_unclassified	1	2	0	0	0	0	0	0	0	0	0	0	0	2	0	0	0	0	0	0	0	0
6	0.1.1.1.1.1.1	Bacteria_unclassified	0	2	0	0	0	0	0	0	0	0	0	0	0	2	0	0	0	0	0	0	0	0
2	0.1.2	Cyanobacteria	1	1	0	0	0	0	0	0	0	0	0	0	0	0	0	0	0	0	0	1	0	0
3	0.1.2.1	Cyanobacteria	1	1	0	0	0	0	0	0	0	0	0	0	0	0	0	0	0	0	0	1	0	0
4	0.1.2.1.1	SubsectionIII	1	1	0	0	0	0	0	0	0	0	0	0	0	0	0	0	0	0	0	1	0	0
5	0.1.2.1.1.1	FamilyI	1	1	0	0	0	0	0	0	0	0	0	0	0	0	0	0	0	0	0	1	0	0
6	0.1.2.1.1.1.1	FamilyI_unclassified	0	1	0	0	0	0	0	0	0	0	0	0	0	0	0	0	0	0	0	1	0	0
2	0.1.3	Planctomycetes	1	2	1	0	0	0	0	0	0	0	0	0	0	0	0	1	0	0	0	0	0	0
3	0.1.3.1	Planctomycetacia	1	2	1	0	0	0	0	0	0	0	0	0	0	0	0	1	0	0	0	0	0	0
4	0.1.3.1.1	Planctomycetales	1	2	1	0	0	0	0	0	0	0	0	0	0	0	0	1	0	0	0	0	0	0
5	0.1.3.1.1.1	Planctomycetaceae	2	2	1	0	0	0	0	0	0	0	0	0	0	0	0	1	0	0	0	0	0	0
6	0.1.3.1.1.1.1	Blastopirellula	0	1	0	0	0	0	0	0	0	0	0	0	0	0	0	1	0	0	0	0	0	0
6	0.1.3.1.1.1.2	Planctomyces	0	1	1	0	0	0	0	0	0	0	0	0	0	0	0	0	0	0	0	0	0	0
2	0.1.4	Proteobacteria	1	1	0	0	0	0	0	1	0	0	0	0	0	0	0	0	0	0	0	0	0	0
3	0.1.4.1	Deltaproteobacteria	1	1	0	0	0	0	0	1	0	0	0	0	0	0	0	0	0	0	0	0	0	0
4	0.1.4.1.1	Desulfovibrionales	1	1	0	0	0	0	0	1	0	0	0	0	0	0	0	0	0	0	0	0	0	0
5	0.1.4.1.1.1	Desulfovibrionaceae	1	1	0	0	0	0	0	1	0	0	0	0	0	0	0	0	0	0	0	0	0	0
6	0.1.4.1.1.1.1	Desulfovibrio	0	1	0	0	0	0	0	1	0	0	0	0	0	0	0	0	0	0	0	0	0	0
1	0.2	Eukaryota	19	8324	862	505	880	704	1218	687	379	424	385	779	758	912	781	623	945	483	683	1107	1	6
2	0.2.1	Annelida	1	1	0	0	0	0	0	0	0	0	0	0	0	1	0	0	0	0	0	0	0	0
3	0.2.1.1	Polychaeta	1	1	0	0	0	0	0	0	0	0	0	0	0	1	0	0	0	0	0	0	0	0
4	0.2.1.1.1	Scolecida_or	1	1	0	0	0	0	0	0	0	0	0	0	0	1	0	0	0	0	0	0	0	0
5	0.2.1.1.1.1	Dinophilida_fa	1	1	0	0	0	0	0	0	0	0	0	0	0	1	0	0	0	0	0	0	0	0
6	0.2.1.1.1.1.1	Dinophilida_ge	0	1	0	0	0	0	0	0	0	0	0	0	0	1	0	0	0	0	0	0	0	0
2	0.2.2	Ascomycota	2	3	1	0	0	1	0	0	0	0	0	0	0	0	0	0	0	0	1	0	0	0
3	0.2.2.1	Dothideomycetes	1	1	0	0	0	1	0	0	0	0	0	0	0	0	0	0	0	0	0	0	0	0
4	0.2.2.1.1	Dothideomycetes_unclassified	1	1	0	0	0	1	0	0	0	0	0	0	0	0	0	0	0	0	0	0	0	0
5	0.2.2.1.1.1	Dothideomycetes_unclassified	1	1	0	0	0	1	0	0	0	0	0	0	0	0	0	0	0	0	0	0	0	0
6	0.2.2.1.1.1.1	Dothideomycetes_unclassified	0	1	0	0	0	1	0	0	0	0	0	0	0	0	0	0	0	0	0	0	0	0
3	0.2.2.2	Eurotiomycetes	1	2	1	0	0	0	0	0	0	0	0	0	0	0	0	0	0	0	1	0	0	0
4	0.2.2.2.1	Eurotiales	2	2	1	0	0	0	0	0	0	0	0	0	0	0	0	0	0	0	1	0	0	0
5	0.2.2.2.1.1	Eurotiales_unclassified	1	1	1	0	0	0	0	0	0	0	0	0	0	0	0	0	0	0	0	0	0	0
6	0.2.2.2.1.1.1	Eurotiales_unclassified	0	1	1	0	0	0	0	0	0	0	0	0	0	0	0	0	0	0	0	0	0	0
5	0.2.2.2.1.2	Trichocomaceae	1	1	0	0	0	0	0	0	0	0	0	0	0	0	0	0	0	0	1	0	0	0
6	0.2.2.2.1.2.1	Trichocomaceae_unclassified	0	1	0	0	0	0	0	0	0	0	0	0	0	0	0	0	0	0	1	0	0	0
2	0.2.3	Cercozoa	4	7	1	0	2	1	0	0	0	0	2	0	2	0	3	0	0	0	0	0	0	0
3	0.2.3.1	Cercozoa_unclassified	1	4	1	0	2	1	0	0	0	0	2	0	1	0	1	0	0	0	0	0	0	0
4	0.2.3.1.1	Cercozoa_unclassified	1	4	1	0	2	1	0	0	0	0	2	0	1	0	1	0	0	0	0	0	0	0
5	0.2.3.1.1.1	Cercozoa_unclassified	1	4	1	0	2	1	0	0	0	0	2	0	1	0	1	0	0	0	0	0	0	0
6	0.2.3.1.1.1.1	Cercozoa_unclassified	0	4	1	0	2	1	0	0	0	0	2	0	1	0	1	0	0	0	0	0	0	0
3	0.2.3.2	Chlorarachniophyta	1	1	0	0	0	0	0	0	0	0	0	0	0	0	1	0	0	0	0	0	0	0
4	0.2.3.2.1	Chlorarachniophyta_or	1	1	0	0	0	0	0	0	0	0	0	0	0	0	1	0	0	0	0	0	0	0
5	0.2.3.2.1.1	Chlorarachniophyta_fa	1	1	0	0	0	0	0	0	0	0	0	0	0	0	1	0	0	0	0	0	0	0
6	0.2.3.2.1.1.1	Bigelowiella	0	1	0	0	0	0	0	0	0	0	0	0	0	0	1	0	0	0	0	0	0	0
3	0.2.3.3	Granofilosea	1	1	0	0	0	0	0	0	0	0	0	0	0	0	1	0	0	0	0	0	0	0
4	0.2.3.3.1	Granofilosea_or	1	1	0	0	0	0	0	0	0	0	0	0	0	0	1	0	0	0	0	0	0	0
5	0.2.3.3.1.1	Granofilosea_fa	1	1	0	0	0	0	0	0	0	0	0	0	0	0	1	0	0	0	0	0	0	0
6	0.2.3.3.1.1.1	Massisteria	0	1	0	0	0	0	0	0	0	0	0	0	0	0	1	0	0	0	0	0	0	0
3	0.2.3.4	Phytomyxea	1	1	0	0	0	0	0	0	0	0	0	0	1	0	0	0	0	0	0	0	0	0
4	0.2.3.4.1	Phytomyxea_or	1	1	0	0	0	0	0	0	0	0	0	0	1	0	0	0	0	0	0	0	0	0
5	0.2.3.4.1.1	Phytomyxea_fa	1	1	0	0	0	0	0	0	0	0	0	0	1	0	0	0	0	0	0	0	0	0
6	0.2.3.4.1.1.1	Plasmodiophora	0	1	0	0	0	0	0	0	0	0	0	0	1	0	0	0	0	0	0	0	0	0
2	0.2.4	Chlorophyta_ph	4	926	44	22	91	190	139	18	44	50	17	23	64	44	30	28	15	197	127	161	0	1
3	0.2.4.1	Chlorophyceae	2	8	0	0	0	0	0	1	1	0	0	1	5	5	4	3	0	0	0	1	0	0
4	0.2.4.1.1	Chlorophyceae_or	1	1	0	0	0	0	0	0	0	0	0	0	0	0	1	0	0	0	0	0	0	0
5	0.2.4.1.1.1	Chlorophyceae_fa	1	1	0	0	0	0	0	0	0	0	0	0	0	0	1	0	0	0	0	0	0	0
6	0.2.4.1.1.1.1	Chlorophyceae_ge	0	1	0	0	0	0	0	0	0	0	0	0	0	0	1	0	0	0	0	0	0	0
4	0.2.4.1.2	Chlorophyceae_unclassified	1	7	0	0	0	0	0	1	1	0	0	1	5	5	3	3	0	0	0	1	0	0
5	0.2.4.1.2.1	Chlorophyceae_unclassified	1	7	0	0	0	0	0	1	1	0	0	1	5	5	3	3	0	0	0	1	0	0
6	0.2.4.1.2.1.1	Chlorophyceae_unclassified	0	7	0	0	0	0	0	1	1	0	0	1	5	5	3	3	0	0	0	1	0	0
3	0.2.4.2	Chlorophyta_cl	1	3	0	0	0	0	0	1	0	0	0	0	1	0	0	1	0	0	0	0	0	0
4	0.2.4.2.1	Chlorophyta_or	1	3	0	0	0	0	0	1	0	0	0	0	1	0	0	1	0	0	0	0	0	0
5	0.2.4.2.1.1	Chlorophyta_fa	1	3	0	0	0	0	0	1	0	0	0	0	1	0	0	1	0	0	0	0	0	0
6	0.2.4.2.1.1.1	Chlorophyta_ge	0	3	0	0	0	0	0	1	0	0	0	0	1	0	0	1	0	0	0	0	0	0
3	0.2.4.3	Chlorophyta_ph_unclassified	1	20	6	0	2	1	0	2	0	3	3	5	3	3	2	3	4	1	0	6	0	0
4	0.2.4.3.1	Chlorophyta_ph_unclassified	1	20	6	0	2	1	0	2	0	3	3	5	3	3	2	3	4	1	0	6	0	0
5	0.2.4.3.1.1	Chlorophyta_ph_unclassified	1	20	6	0	2	1	0	2	0	3	3	5	3	3	2	3	4	1	0	6	0	0
6	0.2.4.3.1.1.1	Chlorophyta_ph_unclassified	0	20	6	0	2	1	0	2	0	3	3	5	3	3	2	3	4	1	0	6	0	0
3	0.2.4.4	Ulvophyceae	6	895	38	22	89	189	139	14	43	47	14	17	55	36	24	21	11	196	127	154	0	1
4	0.2.4.4.1	Cladophorales	1	210	17	12	4	66	27	4	32	16	5	4	29	8	4	12	5	1	12	18	0	0
5	0.2.4.4.1.1	Cladophorales_fa	4	210	17	12	4	66	27	4	32	16	5	4	29	8	4	12	5	1	12	18	0	0
6	0.2.4.4.1.1.1	Chaetomorpha	0	7	2	1	0	2	2	1	2	0	1	1	5	3	1	0	0	0	1	1	0	0
6	0.2.4.4.1.1.2	Cladophora	0	8	3	3	2	3	2	1	1	3	2	3	4	3	3	3	4	1	2	2	0	0
6	0.2.4.4.1.1.3	Cladophorales_fa_unclassified	0	155	12	8	2	51	21	1	27	11	2	0	9	2	0	6	0	0	7	7	0	0
6	0.2.4.4.1.1.4	Rhizoclonium	0	40	0	0	0	10	2	1	2	2	0	0	11	0	0	3	1	0	2	8	0	0
4	0.2.4.4.2	Oltmansiellopsidales	1	1	0	0	0	0	0	0	0	0	0	0	1	0	0	0	0	0	0	0	0	0
5	0.2.4.4.2.1	Oltmansiellopsidales_fa	1	1	0	0	0	0	0	0	0	0	0	0	1	0	0	0	0	0	0	0	0	0
6	0.2.4.4.2.1.1	Oltmansiellopsidales_fa_unclassified	0	1	0	0	0	0	0	0	0	0	0	0	1	0	0	0	0	0	0	0	0	0
4	0.2.4.4.3	Trentepohliales	1	2	0	0	0	0	0	0	0	0	0	0	0	0	0	0	0	0	2	0	0	0
5	0.2.4.4.3.1	Trentepohliales_fa	1	2	0	0	0	0	0	0	0	0	0	0	0	0	0	0	0	0	2	0	0	0
6	0.2.4.4.3.1.1	Trentepohlia	0	2	0	0	0	0	0	0	0	0	0	0	0	0	0	0	0	0	2	0	0	0
4	0.2.4.4.4	Ulvales	1	661	15	8	81	115	109	8	8	24	4	8	17	20	16	3	3	188	108	129	0	1
5	0.2.4.4.4.1	Ulvales_fa	4	661	15	8	81	115	109	8	8	24	4	8	17	20	16	3	3	188	108	129	0	1
6	0.2.4.4.4.1.1	Ochlochaete	0	1	0	0	0	0	0	0	0	0	0	0	0	0	0	0	0	0	0	1	0	0
6	0.2.4.4.4.1.2	Ulva	0	530	9	5	62	95	93	6	6	15	1	4	13	15	13	1	1	157	91	101	0	1
6	0.2.4.4.4.1.3	Ulvales_fa_unclassified	0	123	6	3	19	17	15	2	2	9	3	3	3	5	3	2	2	30	16	26	0	0
6	0.2.4.4.4.1.4	Ulvella	0	7	0	0	0	3	1	0	0	0	0	1	1	0	0	0	0	1	1	1	0	0
4	0.2.4.4.5	Ulvophyceae_or	1	2	0	0	1	0	0	0	0	0	0	0	0	1	0	0	0	0	0	0	0	0
5	0.2.4.4.5.1	Ulvophyceae_fa	1	2	0	0	1	0	0	0	0	0	0	0	0	1	0	0	0	0	0	0	0	0
6	0.2.4.4.5.1.1	Ulvophyceae_ge	0	2	0	0	1	0	0	0	0	0	0	0	0	1	0	0	0	0	0	0	0	0
4	0.2.4.4.6	Ulvophyceae_unclassified	1	19	6	2	3	8	3	2	3	7	5	5	8	7	4	6	3	7	5	7	0	0
5	0.2.4.4.6.1	Ulvophyceae_unclassified	1	19	6	2	3	8	3	2	3	7	5	5	8	7	4	6	3	7	5	7	0	0
6	0.2.4.4.6.1.1	Ulvophyceae_unclassified	0	19	6	2	3	8	3	2	3	7	5	5	8	7	4	6	3	7	5	7	0	0
2	0.2.5	Choanoflagellida	1	2	2	0	0	0	0	0	0	0	0	0	0	0	0	0	0	0	0	0	0	0
3	0.2.5.1	Craspedida	1	2	2	0	0	0	0	0	0	0	0	0	0	0	0	0	0	0	0	0	0	0
4	0.2.5.1.1	Codonosigidae	1	2	2	0	0	0	0	0	0	0	0	0	0	0	0	0	0	0	0	0	0	0
5	0.2.5.1.1.1	Codonosigidae_fa	1	2	2	0	0	0	0	0	0	0	0	0	0	0	0	0	0	0	0	0	0	0
6	0.2.5.1.1.1.1	Monosiga	0	2	2	0	0	0	0	0	0	0	0	0	0	0	0	0	0	0	0	0	0	0
2	0.2.6	Chytridiomycota	1	4	0	0	0	0	0	2	0	0	0	0	1	2	0	0	0	0	0	0	0	0
3	0.2.6.1	Incertae_Sedis	1	4	0	0	0	0	0	2	0	0	0	0	1	2	0	0	0	0	0	0	0	0
4	0.2.6.1.1	Incertae_Sedis_unclassified	1	4	0	0	0	0	0	2	0	0	0	0	1	2	0	0	0	0	0	0	0	0
5	0.2.6.1.1.1	Incertae_Sedis_unclassified	1	4	0	0	0	0	0	2	0	0	0	0	1	2	0	0	0	0	0	0	0	0
6	0.2.6.1.1.1.1	Incertae_Sedis_unclassified	0	4	0	0	0	0	0	2	0	0	0	0	1	2	0	0	0	0	0	0	0	0
2	0.2.7	Ciliophora	1	20	4	1	1	0	3	3	2	2	1	2	1	4	1	0	0	2	3	5	0	0
3	0.2.7.1	Intramacronucleata	4	20	4	1	1	0	3	3	2	2	1	2	1	4	1	0	0	2	3	5	0	0
4	0.2.7.1.1	Conthreep	2	9	0	1	1	0	1	3	1	2	0	1	0	3	0	0	0	1	1	1	0	0
5	0.2.7.1.1.1	Conthreep_unclassified	1	2	0	0	1	0	1	0	0	1	0	0	0	0	0	0	0	0	1	0	0	0
6	0.2.7.1.1.1.1	Conthreep_unclassified	0	2	0	0	1	0	1	0	0	1	0	0	0	0	0	0	0	0	1	0	0	0
5	0.2.7.1.1.2	Phyllopharyngea	2	7	0	1	0	0	0	3	1	1	0	1	0	3	0	0	0	1	0	1	0	0
6	0.2.7.1.1.2.1	Ephelota	0	1	0	0	0	0	0	0	0	0	0	0	0	1	0	0	0	0	0	0	0	0
6	0.2.7.1.1.2.2	Phyllopharyngea_unclassified	0	6	0	1	0	0	0	3	1	1	0	1	0	2	0	0	0	1	0	1	0	0
4	0.2.7.1.2	Intramacronucleata_unclassified	1	2	0	0	0	0	1	0	0	0	0	1	0	0	0	0	0	0	0	0	0	0
5	0.2.7.1.2.1	Intramacronucleata_unclassified	1	2	0	0	0	0	1	0	0	0	0	1	0	0	0	0	0	0	0	0	0	0
6	0.2.7.1.2.1.1	Intramacronucleata_unclassified	0	2	0	0	0	0	1	0	0	0	0	1	0	0	0	0	0	0	0	0	0	0
4	0.2.7.1.3	Litostomatea	1	3	2	0	0	0	0	0	0	0	0	0	0	0	0	0	0	0	0	1	0	0
5	0.2.7.1.3.1	Haptoria	1	3	2	0	0	0	0	0	0	0	0	0	0	0	0	0	0	0	0	1	0	0
6	0.2.7.1.3.1.1	Haptoria_unclassified	0	3	2	0	0	0	0	0	0	0	0	0	0	0	0	0	0	0	0	1	0	0
4	0.2.7.1.4	Spirotrichea	2	6	2	0	0	0	1	0	1	0	1	0	1	1	1	0	0	1	2	3	0	0
5	0.2.7.1.4.1	Euplotia	1	3	1	0	0	0	0	0	0	0	1	0	0	0	0	0	0	0	2	2	0	0
6	0.2.7.1.4.1.1	Diophrys	0	3	1	0	0	0	0	0	0	0	1	0	0	0	0	0	0	0	2	2	0	0
5	0.2.7.1.4.2	Hypotrichia	3	3	1	0	0	0	1	0	1	0	0	0	1	1	1	0	0	1	0	1	0	0
6	0.2.7.1.4.2.1	Apokeronopsis	0	1	0	0	0	0	0	0	1	0	0	0	1	0	0	0	0	0	0	0	0	0
6	0.2.7.1.4.2.2	Hypotrichia_unclassified	0	1	0	0	0	0	0	0	0	0	0	0	0	1	0	0	0	0	0	0	0	0
6	0.2.7.1.4.2.3	Pseudokeronopsis	0	1	1	0	0	0	1	0	0	0	0	0	0	0	1	0	0	1	0	1	0	0
2	0.2.8	DH147-EKD10	1	1	0	0	0	0	0	0	0	0	0	0	0	1	0	0	0	0	0	0	0	0
3	0.2.8.1	DH147-EKD10_cl	1	1	0	0	0	0	0	0	0	0	0	0	0	1	0	0	0	0	0	0	0	0
4	0.2.8.1.1	DH147-EKD10_or	1	1	0	0	0	0	0	0	0	0	0	0	0	1	0	0	0	0	0	0	0	0
5	0.2.8.1.1.1	DH147-EKD10_fa	1	1	0	0	0	0	0	0	0	0	0	0	0	1	0	0	0	0	0	0	0	0
6	0.2.8.1.1.1.1	DH147-EKD10_ge	0	1	0	0	0	0	0	0	0	0	0	0	0	1	0	0	0	0	0	0	0	0
2	0.2.9	Dinoflagellata	1	1	0	0	0	0	0	0	0	0	0	1	0	0	0	0	0	0	0	0	0	0
3	0.2.9.1	Dinophyceae	1	1	0	0	0	0	0	0	0	0	0	1	0	0	0	0	0	0	0	0	0	0
4	0.2.9.1.1	Peridiniphycidae	1	1	0	0	0	0	0	0	0	0	0	1	0	0	0	0	0	0	0	0	0	0
5	0.2.9.1.1.1	Peridiniales	1	1	0	0	0	0	0	0	0	0	0	1	0	0	0	0	0	0	0	0	0	0
6	0.2.9.1.1.1.1	Peridiniales_ge	0	1	0	0	0	0	0	0	0	0	0	1	0	0	0	0	0	0	0	0	0	0
2	0.2.10	Eukaryota_unclassified	1	670	122	19	108	75	173	90	109	44	12	47	68	131	76	127	23	10	26	38	0	0
3	0.2.10.1	Eukaryota_unclassified	1	670	122	19	108	75	173	90	109	44	12	47	68	131	76	127	23	10	26	38	0	0
4	0.2.10.1.1	Eukaryota_unclassified	1	670	122	19	108	75	173	90	109	44	12	47	68	131	76	127	23	10	26	38	0	0
5	0.2.10.1.1.1	Eukaryota_unclassified	1	670	122	19	108	75	173	90	109	44	12	47	68	131	76	127	23	10	26	38	0	0
6	0.2.10.1.1.1.1	Eukaryota_unclassified	0	670	122	19	108	75	173	90	109	44	12	47	68	131	76	127	23	10	26	38	0	0
2	0.2.11	Incertae_Sedis	2	22	0	1	7	2	10	0	1	2	0	3	2	7	4	0	0	1	3	0	0	0
3	0.2.11.1	Incertae_Sedis	1	1	0	0	0	0	0	0	0	0	0	1	0	0	0	0	0	0	0	0	0	0
4	0.2.11.1.1	Incertae_Sedis	1	1	0	0	0	0	0	0	0	0	0	1	0	0	0	0	0	0	0	0	0	0
5	0.2.11.1.1.1	Basidiobolaceae	1	1	0	0	0	0	0	0	0	0	0	1	0	0	0	0	0	0	0	0	0	0
6	0.2.11.1.1.1.1	Basidiobolus	0	1	0	0	0	0	0	0	0	0	0	1	0	0	0	0	0	0	0	0	0	0
3	0.2.11.2	Incertae_Sedis_cl	1	21	0	1	7	2	10	0	1	2	0	2	2	7	4	0	0	1	3	0	0	0
4	0.2.11.2.1	Incertae_Sedis_or	1	21	0	1	7	2	10	0	1	2	0	2	2	7	4	0	0	1	3	0	0	0
5	0.2.11.2.1.1	Incertae_Sedis_fa	3	21	0	1	7	2	10	0	1	2	0	2	2	7	4	0	0	1	3	0	0	0
6	0.2.11.2.1.1.1	Developayella	0	8	0	1	2	1	5	0	0	1	0	1	0	1	0	0	0	1	0	0	0	0
6	0.2.11.2.1.1.2	Incertae_Sedis_ge	0	1	0	0	0	0	0	0	0	0	0	0	1	0	0	0	0	0	0	0	0	0
6	0.2.11.2.1.1.3	Pirsonia	0	12	0	0	5	1	5	0	1	1	0	1	1	6	4	0	0	0	3	0	0	0
2	0.2.12	Labyrinthulomycetes	3	55	1	2	5	2	6	12	3	0	0	2	11	16	11	31	1	0	0	4	0	0
3	0.2.12.1	Labyrinthulaceae	1	39	0	2	2	1	6	11	2	0	0	2	8	13	9	24	1	0	0	3	0	0
4	0.2.12.1.1	Labyrinthulaceae_or	1	39	0	2	2	1	6	11	2	0	0	2	8	13	9	24	1	0	0	3	0	0
5	0.2.12.1.1.1	Labyrinthulaceae_fa	1	39	0	2	2	1	6	11	2	0	0	2	8	13	9	24	1	0	0	3	0	0
6	0.2.12.1.1.1.1	Labyrinthula	0	39	0	2	2	1	6	11	2	0	0	2	8	13	9	24	1	0	0	3	0	0
3	0.2.12.2	Labyrinthulomycetes_cl	1	9	1	0	3	1	0	1	0	0	0	0	1	1	0	3	0	0	0	0	0	0
4	0.2.12.2.1	Labyrinthulomycetes_or	2	9	1	0	3	1	0	1	0	0	0	0	1	1	0	3	0	0	0	0	0	0
5	0.2.12.2.1.1	Labyrinthulomycetes_or_unclassified	1	1	0	0	0	1	0	0	0	0	0	0	0	0	0	0	0	0	0	0	0	0
6	0.2.12.2.1.1.1	Labyrinthulomycetes_or_unclassified	0	1	0	0	0	1	0	0	0	0	0	0	0	0	0	0	0	0	0	0	0	0
5	0.2.12.2.1.2	Thraustochytriaceae	3	8	1	0	3	0	0	1	0	0	0	0	1	1	0	3	0	0	0	0	0	0
6	0.2.12.2.1.2.1	Schizochytrium	0	3	0	0	1	0	0	1	0	0	0	0	1	0	0	0	0	0	0	0	0	0
6	0.2.12.2.1.2.2	Sicyoidochytrium	0	1	1	0	1	0	0	0	0	0	0	0	0	0	0	1	0	0	0	0	0	0
6	0.2.12.2.1.2.3	Thraustochytriaceae_unclassified	0	4	0	0	1	0	0	0	0	0	0	0	0	1	0	2	0	0	0	0	0	0
3	0.2.12.3	Labyrinthulomycetes_unclassified	1	7	0	0	0	0	0	0	1	0	0	0	2	2	2	4	0	0	0	1	0	0
4	0.2.12.3.1	Labyrinthulomycetes_unclassified	1	7	0	0	0	0	0	0	1	0	0	0	2	2	2	4	0	0	0	1	0	0
5	0.2.12.3.1.1	Labyrinthulomycetes_unclassified	1	7	0	0	0	0	0	0	1	0	0	0	2	2	2	4	0	0	0	1	0	0
6	0.2.12.3.1.1.1	Labyrinthulomycetes_unclassified	0	7	0	0	0	0	0	0	1	0	0	0	2	2	2	4	0	0	0	1	0	0
2	0.2.13	MAST-6	1	4	0	0	1	0	2	0	0	0	0	2	0	1	0	0	0	0	1	0	0	0
3	0.2.13.1	MAST-6_cl	1	4	0	0	1	0	2	0	0	0	0	2	0	1	0	0	0	0	1	0	0	0
4	0.2.13.1.1	MAST-6_or	1	4	0	0	1	0	2	0	0	0	0	2	0	1	0	0	0	0	1	0	0	0
5	0.2.13.1.1.1	MAST-6_fa	1	4	0	0	1	0	2	0	0	0	0	2	0	1	0	0	0	0	1	0	0	0
6	0.2.13.1.1.1.1	MAST-6_ge	0	4	0	0	1	0	2	0	0	0	0	2	0	1	0	0	0	0	1	0	0	0
2	0.2.14	Mollusca	1	3	0	0	0	0	0	0	0	0	0	1	0	0	0	0	0	3	0	0	0	0
3	0.2.14.1	Bivalvia	1	3	0	0	0	0	0	0	0	0	0	1	0	0	0	0	0	3	0	0	0	0
4	0.2.14.1.1	Veneroida	1	3	0	0	0	0	0	0	0	0	0	1	0	0	0	0	0	3	0	0	0	0
5	0.2.14.1.1.1	Veneroida_fa	1	3	0	0	0	0	0	0	0	0	0	1	0	0	0	0	0	3	0	0	0	0
6	0.2.14.1.1.1.1	Veneroida_ge	0	3	0	0	0	0	0	0	0	0	0	1	0	0	0	0	0	3	0	0	0	0
2	0.2.15	Ochrophyta	7	6369	652	458	638	415	860	550	213	314	352	687	564	644	618	353	901	269	516	878	1	5
3	0.2.15.1	Chrysophyceae	3	10	0	1	4	0	3	0	0	0	0	0	2	2	2	0	0	0	3	0	0	0
4	0.2.15.1.1	Chromulinales	1	2	0	0	1	0	0	0	0	0	0	0	2	2	1	0	0	0	0	0	0	0
5	0.2.15.1.1.1	Chromulinales_fa	2	2	0	0	1	0	0	0	0	0	0	0	2	2	1	0	0	0	0	0	0	0
6	0.2.15.1.1.1.1	Chromulinales_fa_unclassified	0	1	0	0	0	0	0	0	0	0	0	0	1	1	0	0	0	0	0	0	0	0
6	0.2.15.1.1.1.2	Uroglena	0	1	0	0	1	0	0	0	0	0	0	0	1	1	1	0	0	0	0	0	0	0
4	0.2.15.1.2	Chrysophyceae_unclassified	1	3	0	1	0	0	0	0	0	0	0	0	0	0	1	0	0	0	2	0	0	0
5	0.2.15.1.2.1	Chrysophyceae_unclassified	1	3	0	1	0	0	0	0	0	0	0	0	0	0	1	0	0	0	2	0	0	0
6	0.2.15.1.2.1.1	Chrysophyceae_unclassified	0	3	0	1	0	0	0	0	0	0	0	0	0	0	1	0	0	0	2	0	0	0
4	0.2.15.1.3	Ochromonadales	1	5	0	0	3	0	3	0	0	0	0	0	0	0	0	0	0	0	1	0	0	0
5	0.2.15.1.3.1	Ochromonadales_fa	1	5	0	0	3	0	3	0	0	0	0	0	0	0	0	0	0	0	1	0	0	0
6	0.2.15.1.3.1.1	Paraphysomonas	0	5	0	0	3	0	3	0	0	0	0	0	0	0	0	0	0	0	1	0	0	0
3	0.2.15.2	Diatomea	3	5388	562	444	598	342	721	481	195	215	317	620	465	597	573	257	887	231	450	608	1	4
4	0.2.15.2.1	Bacillariophytina	3	3546	357	137	305	253	436	358	92	144	150	510	323	367	407	169	811	186	264	442	1	2
5	0.2.15.2.1.1	Bacillariophyceae	17	3145	308	103	253	216	369	321	83	120	129	467	306	322	378	137	758	168	233	403	1	2
6	0.2.15.2.1.1.1	Amphora	0	59	15	3	4	17	11	5	2	4	3	12	6	10	5	5	1	5	7	11	0	0
6	0.2.15.2.1.1.2	Bacillaria	0	191	1	3	14	0	14	37	1	0	0	2	50	11	49	2	9	3	2	1	0	0
6	0.2.15.2.1.1.3	Bacillariophyceae_ge	0	15	4	6	3	3	6	3	0	2	2	7	0	2	2	0	0	1	3	5	0	0
6	0.2.15.2.1.1.4	Bacillariophyceae_unclassified	0	2027	187	62	182	135	230	202	55	79	77	320	163	206	240	81	468	102	154	274	1	0
6	0.2.15.2.1.1.5	Cylindrotheca	0	366	2	2	6	3	9	11	2	3	5	40	52	21	33	19	207	16	14	20	0	1
6	0.2.15.2.1.1.6	Entomoneis	0	29	0	0	1	1	10	0	0	0	2	0	0	5	3	0	1	1	3	2	0	0
6	0.2.15.2.1.1.7	Fistulifera	0	1	0	0	0	0	0	0	0	0	0	1	0	1	0	0	0	0	0	0	0	0
6	0.2.15.2.1.1.8	Luticola	0	1	0	0	0	0	0	0	0	0	0	1	0	0	0	1	0	0	0	0	0	0
6	0.2.15.2.1.1.9	Navicula	0	74	20	6	6	10	15	14	3	8	8	8	7	18	7	4	7	8	12	17	0	0
6	0.2.15.2.1.1.10	Nitzschia	0	156	20	4	15	14	25	24	13	10	13	47	18	34	31	16	61	26	16	34	0	1
6	0.2.15.2.1.1.11	Phaeodactylum	0	6	1	0	2	2	2	1	0	2	3	3	1	1	1	0	1	0	0	2	0	0
6	0.2.15.2.1.1.12	Pinnularia	0	2	2	1	1	1	1	0	1	0	0	0	0	0	0	0	0	1	1	0	0	0
6	0.2.15.2.1.1.13	Pleurosigma	0	23	8	7	5	6	11	5	0	1	8	7	1	2	1	0	0	2	7	11	0	0
6	0.2.15.2.1.1.14	Psammodictyon	0	151	35	5	7	10	26	16	1	4	2	9	5	8	5	7	2	2	13	21	0	0
6	0.2.15.2.1.1.15	Pseudo-nitzschia	0	1	0	0	1	0	1	0	0	0	0	0	0	0	0	0	0	0	0	0	0	0
6	0.2.15.2.1.1.16	Stauroneis	0	42	13	4	5	13	7	3	5	7	6	10	3	3	1	2	1	1	1	5	0	0
6	0.2.15.2.1.1.17	Surirella	0	1	0	0	1	1	1	0	0	0	0	0	0	0	0	0	0	0	0	0	0	0
5	0.2.15.2.1.2	Bacillariophytina_unclassified	1	271	35	23	28	24	37	10	1	20	14	30	8	18	8	11	47	12	16	25	0	0
6	0.2.15.2.1.2.1	Bacillariophytina_unclassified	0	271	35	23	28	24	37	10	1	20	14	30	8	18	8	11	47	12	16	25	0	0
5	0.2.15.2.1.3	Mediophyceae	13	130	14	11	24	13	30	27	8	4	7	13	9	27	21	21	6	6	15	14	0	0
6	0.2.15.2.1.3.1	Biddulphiopsis	0	2	1	0	1	0	2	0	0	0	0	0	0	0	0	0	0	0	0	0	0	0
6	0.2.15.2.1.3.2	Chaetoceros	0	2	2	0	1	1	1	0	1	0	0	1	0	1	1	0	0	0	1	1	0	0
6	0.2.15.2.1.3.3	Cyclotella	0	1	0	0	0	0	1	0	0	0	1	0	0	0	0	0	0	0	0	1	0	0
6	0.2.15.2.1.3.4	Lithodesmium	0	3	0	0	1	0	1	2	1	0	0	0	1	2	1	1	0	0	0	1	0	0
6	0.2.15.2.1.3.5	Mediophyceae_unclassified	0	58	3	1	5	2	8	13	3	1	1	4	1	12	10	11	2	2	5	3	0	0
6	0.2.15.2.1.3.6	Odontella	0	24	4	1	4	2	9	1	0	1	3	1	2	1	1	1	1	1	3	4	0	0
6	0.2.15.2.1.3.7	Pierrecomperia	0	3	0	0	0	0	0	0	0	0	0	2	0	0	0	1	0	0	0	0	0	0
6	0.2.15.2.1.3.8	Plagiogrammopsis	0	3	0	0	1	2	1	3	1	1	0	1	2	1	1	2	1	1	1	1	0	0
6	0.2.15.2.1.3.9	Psammoneis	0	1	0	0	0	0	0	0	0	0	0	1	0	1	1	1	0	0	0	0	0	0
6	0.2.15.2.1.3.10	Roundia	0	11	0	0	6	2	2	0	0	0	0	0	0	0	0	0	0	0	1	0	0	0
6	0.2.15.2.1.3.11	Skeletonema	0	8	1	1	2	1	1	4	0	0	0	0	1	4	1	2	0	0	1	0	0	0
6	0.2.15.2.1.3.12	Thalassiosira	0	8	2	2	2	2	3	3	2	1	2	2	2	4	4	2	2	2	2	3	0	0
6	0.2.15.2.1.3.13	Toxarium	0	6	1	6	1	1	1	1	0	0	0	1	0	1	1	0	0	0	1	0	0	0
4	0.2.15.2.2	Coscinodiscophytina	4	252	47	29	28	21	68	42	68	17	13	13	55	53	62	41	6	6	22	28	0	1
5	0.2.15.2.2.1	Coscinodiscophytina_unclassified	1	2	0	0	0	0	0	0	1	0	0	0	0	0	1	0	0	0	0	0	0	0
6	0.2.15.2.2.1.1	Coscinodiscophytina_unclassified	0	2	0	0	0	0	0	0	1	0	0	0	0	0	1	0	0	0	0	0	0	0
5	0.2.15.2.2.2	Fragilariales	8	246	45	29	25	19	66	41	65	17	13	12	54	53	61	40	6	6	21	27	0	1
6	0.2.15.2.2.2.1	Ardissonea	0	22	1	1	3	0	14	1	2	1	2	0	2	1	1	1	1	0	2	4	0	1
6	0.2.15.2.2.2.2	Cyclophora	0	5	3	2	2	1	2	1	0	0	0	0	1	0	1	1	0	0	1	0	0	0
6	0.2.15.2.2.2.3	Fragilariales_ge	0	17	11	2	5	3	6	6	3	4	0	4	5	5	6	4	2	2	3	6	0	0
6	0.2.15.2.2.2.4	Fragilariales_unclassified	0	96	14	8	2	9	12	5	23	2	3	2	15	19	23	12	2	2	1	6	0	0
6	0.2.15.2.2.2.5	Licmophora	0	97	14	13	13	4	29	26	36	9	6	5	28	26	28	22	1	1	12	10	0	0
6	0.2.15.2.2.2.6	Licmosphenia	0	6	1	3	0	1	1	1	1	1	1	1	2	1	2	0	0	1	2	1	0	0
6	0.2.15.2.2.2.7	Nanofrustulum	0	2	1	0	0	1	1	1	0	0	1	0	1	1	0	0	0	0	0	0	0	0
6	0.2.15.2.2.2.8	Thalassionema	0	1	0	0	0	0	1	0	0	0	0	0	0	0	0	0	0	0	0	0	0	0
5	0.2.15.2.2.3	Melosirids	3	3	1	0	3	2	2	1	2	0	0	1	1	0	0	1	0	0	1	1	0	0
6	0.2.15.2.2.3.1	Melosira	0	1	0	0	1	0	1	1	1	0	0	1	0	0	0	0	0	0	1	0	0	0
6	0.2.15.2.2.3.2	Melosirids_ge	0	1	0	0	1	1	0	0	1	0	0	0	1	0	0	0	0	0	0	0	0	0
6	0.2.15.2.2.3.3	Stephanopyxis	0	1	1	0	1	1	1	0	0	0	0	0	0	0	0	1	0	0	0	1	0	0
5	0.2.15.2.2.4	Rhizosolenids	1	1	1	0	0	0	0	0	0	0	0	0	0	0	0	0	0	0	0	0	0	0
6	0.2.15.2.2.4.1	Rhizosolenia	0	1	1	0	0	0	0	0	0	0	0	0	0	0	0	0	0	0	0	0	0	0
4	0.2.15.2.3	Diatomea_unclassified	1	1590	158	278	265	68	217	81	35	54	154	97	87	177	104	47	70	39	164	138	0	1
5	0.2.15.2.3.1	Diatomea_unclassified	1	1590	158	278	265	68	217	81	35	54	154	97	87	177	104	47	70	39	164	138	0	1
6	0.2.15.2.3.1.1	Diatomea_unclassified	0	1590	158	278	265	68	217	81	35	54	154	97	87	177	104	47	70	39	164	138	0	1
3	0.2.15.3	Dictyochophyceae	2	3	0	0	1	0	0	0	0	0	0	0	0	1	0	0	0	0	1	0	0	0
4	0.2.15.3.1	Dictyochophyceae_unclassified	1	1	0	0	0	0	0	0	0	0	0	0	0	0	0	0	0	0	1	0	0	0
5	0.2.15.3.1.1	Dictyochophyceae_unclassified	1	1	0	0	0	0	0	0	0	0	0	0	0	0	0	0	0	0	1	0	0	0
6	0.2.15.3.1.1.1	Dictyochophyceae_unclassified	0	1	0	0	0	0	0	0	0	0	0	0	0	0	0	0	0	0	1	0	0	0
4	0.2.15.3.2	Pedinellales	1	2	0	0	1	0	0	0	0	0	0	0	0	1	0	0	0	0	0	0	0	0
5	0.2.15.3.2.1	Pedinellales_fa	1	2	0	0	1	0	0	0	0	0	0	0	0	1	0	0	0	0	0	0	0	0
6	0.2.15.3.2.1.1	Pedinellales_fa_unclassified	0	2	0	0	1	0	0	0	0	0	0	0	0	1	0	0	0	0	0	0	0	0
3	0.2.15.4	Ochrophyta_unclassified	1	81	2	0	10	5	6	13	4	3	1	3	22	11	14	13	1	0	4	3	0	0
4	0.2.15.4.1	Ochrophyta_unclassified	1	81	2	0	10	5	6	13	4	3	1	3	22	11	14	13	1	0	4	3	0	0
5	0.2.15.4.1.1	Ochrophyta_unclassified	1	81	2	0	10	5	6	13	4	3	1	3	22	11	14	13	1	0	4	3	0	0
6	0.2.15.4.1.1.1	Ochrophyta_unclassified	0	81	2	0	10	5	6	13	4	3	1	3	22	11	14	13	1	0	4	3	0	0
3	0.2.15.5	Pelagophyceae	1	76	8	2	9	4	4	34	5	5	3	9	30	10	11	13	2	0	7	7	0	0
4	0.2.15.5.1	Sarcinochrysidales	1	76	8	2	9	4	4	34	5	5	3	9	30	10	11	13	2	0	7	7	0	0
5	0.2.15.5.1.1	Sarcinochrysidales_fa	2	76	8	2	9	4	4	34	5	5	3	9	30	10	11	13	2	0	7	7	0	0
6	0.2.15.5.1.1.1	Sarcinochrysidales_fa_unclassified	0	14	0	0	0	0	0	9	0	0	0	0	3	0	1	1	0	0	0	0	0	0
6	0.2.15.5.1.1.2	Sarcinochrysis	0	62	8	2	9	4	4	25	5	5	3	9	27	10	10	12	2	0	7	7	0	0
3	0.2.15.6	Phaeophyceae	3	802	80	11	15	64	126	22	9	91	31	53	40	16	13	70	10	38	51	260	0	1
4	0.2.15.6.1	Dictyotales	1	9	0	0	0	1	1	1	1	0	6	1	0	1	0	1	0	0	3	1	0	0
5	0.2.15.6.1.1	Dictyotales_fa	3	9	0	0	0	1	1	1	1	0	6	1	0	1	0	1	0	0	3	1	0	0
6	0.2.15.6.1.1.1	Dictyota	0	5	0	0	0	0	0	0	0	0	5	0	0	0	0	0	0	0	0	0	0	0
6	0.2.15.6.1.1.2	Lobophora	0	3	0	0	0	1	1	1	1	0	1	0	0	1	0	1	0	0	3	1	0	0
6	0.2.15.6.1.1.3	Padina	0	1	0	0	0	0	0	0	0	0	0	1	0	0	0	0	0	0	0	0	0	0
4	0.2.15.6.2	Ectocarpales	1	592	60	7	9	43	105	15	4	60	18	33	21	10	11	50	7	22	38	225	0	1
5	0.2.15.6.2.1	Ectocarpales_fa	4	592	60	7	9	43	105	15	4	60	18	33	21	10	11	50	7	22	38	225	0	1
6	0.2.15.6.2.1.1	Ectocarpales_fa_unclassified	0	279	32	4	5	19	38	7	2	20	8	16	13	6	4	26	2	13	18	100	0	0
6	0.2.15.6.2.1.2	Ectocarpales_ge	0	268	18	3	2	19	60	5	2	34	9	13	6	2	4	23	4	7	18	110	0	1
6	0.2.15.6.2.1.3	Ectocarpus	0	44	10	0	2	5	7	3	0	6	1	4	2	2	3	1	1	2	2	14	0	0
6	0.2.15.6.2.1.4	Halothrix	0	1	0	0	0	0	0	0	0	0	0	0	0	0	0	0	0	0	0	1	0	0
4	0.2.15.6.3	Phaeophyceae_unclassified	1	201	20	4	6	20	20	6	4	31	7	19	19	5	2	19	3	16	10	34	0	0
5	0.2.15.6.3.1	Phaeophyceae_unclassified	1	201	20	4	6	20	20	6	4	31	7	19	19	5	2	19	3	16	10	34	0	0
6	0.2.15.6.3.1.1	Phaeophyceae_unclassified	0	201	20	4	6	20	20	6	4	31	7	19	19	5	2	19	3	16	10	34	0	0
3	0.2.15.7	Pinguiophyceae	1	9	0	0	1	0	0	0	0	0	0	2	5	7	5	0	1	0	0	0	0	0
4	0.2.15.7.1	Pinguiochrysidales	1	9	0	0	1	0	0	0	0	0	0	2	5	7	5	0	1	0	0	0	0	0
5	0.2.15.7.1.1	Pinguiochrysidales_fa	3	9	0	0	1	0	0	0	0	0	0	2	5	7	5	0	1	0	0	0	0	0
6	0.2.15.7.1.1.1	Pinguiochrysidales_fa_unclassified	0	3	0	0	0	0	0	0	0	0	0	0	1	2	2	0	0	0	0	0	0	0
6	0.2.15.7.1.1.2	Pinguiochrysidales_ge	0	4	0	0	0	0	0	0	0	0	0	2	4	4	2	0	1	0	0	0	0	0
6	0.2.15.7.1.1.3	Polypodochrysis	0	2	0	0	1	0	0	0	0	0	0	0	0	1	1	0	0	0	0	0	0	0
2	0.2.16	Pavlovophyceae	1	2	0	0	0	0	0	0	0	0	0	0	0	0	0	2	0	0	0	0	0	0
3	0.2.16.1	Pavlovophyceae_cl	1	2	0	0	0	0	0	0	0	0	0	0	0	0	0	2	0	0	0	0	0	0
4	0.2.16.1.1	Pavlovophyceae_or	1	2	0	0	0	0	0	0	0	0	0	0	0	0	0	2	0	0	0	0	0	0
5	0.2.16.1.1.1	Pavlovophyceae_fa	1	2	0	0	0	0	0	0	0	0	0	0	0	0	0	2	0	0	0	0	0	0
6	0.2.16.1.1.1.1	Pavlovophyceae_fa_unclassified	0	2	0	0	0	0	0	0	0	0	0	0	0	0	0	2	0	0	0	0	0	0
2	0.2.17	Peronosporomycetes	1	192	4	2	26	15	23	12	7	9	1	10	45	61	38	81	5	1	5	13	0	0
3	0.2.17.1	Peronosporomycetes_cl	1	192	4	2	26	15	23	12	7	9	1	10	45	61	38	81	5	1	5	13	0	0
4	0.2.17.1.1	Peronosporomycetes_or	1	192	4	2	26	15	23	12	7	9	1	10	45	61	38	81	5	1	5	13	0	0
5	0.2.17.1.1.1	Peronosporomycetes_fa	8	192	4	2	26	15	23	12	7	9	1	10	45	61	38	81	5	1	5	13	0	0
6	0.2.17.1.1.1.1	Atkinsiella	0	1	0	0	1	0	0	0	0	0	0	0	0	0	0	0	0	0	0	0	0	0
6	0.2.17.1.1.1.2	Eurychasma	0	1	0	0	1	1	1	1	0	1	0	1	1	0	1	0	0	0	0	0	0	0
6	0.2.17.1.1.1.3	Haliphthoros	0	1	0	0	0	0	0	1	0	0	0	0	0	0	0	1	0	0	0	1	0	0
6	0.2.17.1.1.1.4	Halodaphnea	0	19	1	1	2	2	2	1	1	0	0	1	1	16	0	2	2	0	1	1	0	0
6	0.2.17.1.1.1.5	Peronosporomycetes_fa_unclassified	0	153	2	1	19	11	20	8	6	8	1	7	40	44	30	69	3	0	3	9	0	0
6	0.2.17.1.1.1.6	Peronosporomycetes_ge	0	5	1	0	2	0	0	1	0	0	0	0	0	0	2	3	0	1	0	0	0	0
6	0.2.17.1.1.1.7	Phytophthora	0	1	0	0	1	0	0	0	0	0	0	0	0	0	0	0	0	0	0	0	0	0
6	0.2.17.1.1.1.8	uncultured	0	11	0	0	0	1	0	0	0	0	0	1	3	1	5	6	0	0	1	2	0	0
2	0.2.18	Protalveolata	2	3	0	0	0	0	1	0	0	0	0	1	0	0	0	1	0	0	0	0	0	0
3	0.2.18.1	Perkinsidae	1	1	0	0	0	0	0	0	0	0	0	0	0	0	0	1	0	0	0	0	0	0
4	0.2.18.1.1	Perkinsidae_or	1	1	0	0	0	0	0	0	0	0	0	0	0	0	0	1	0	0	0	0	0	0
5	0.2.18.1.1.1	Perkinsidae_fa	1	1	0	0	0	0	0	0	0	0	0	0	0	0	0	1	0	0	0	0	0	0
6	0.2.18.1.1.1.1	Parvilucifera	0	1	0	0	0	0	0	0	0	0	0	0	0	0	0	1	0	0	0	0	0	0
3	0.2.18.2	Syndiniales	1	2	0	0	0	0	1	0	0	0	0	1	0	0	0	0	0	0	0	0	0	0
4	0.2.18.2.1	Syndiniales_or	1	2	0	0	0	0	1	0	0	0	0	1	0	0	0	0	0	0	0	0	0	0
5	0.2.18.2.1.1	Syndiniales_or_unclassified	1	2	0	0	0	0	1	0	0	0	0	1	0	0	0	0	0	0	0	0	0	0
6	0.2.18.2.1.1.1	Syndiniales_or_unclassified	0	2	0	0	0	0	1	0	0	0	0	1	0	0	0	0	0	0	0	0	0	0
2	0.2.19	Prymnesiophyceae	2	39	31	0	1	3	1	0	0	3	0	0	0	0	0	0	0	0	1	8	0	0
3	0.2.19.1	Prymnesiales	1	22	20	0	1	1	1	0	0	2	0	0	0	0	0	0	0	0	1	5	0	0
4	0.2.19.1.1	Prymnesiales_or	1	22	20	0	1	1	1	0	0	2	0	0	0	0	0	0	0	0	1	5	0	0
5	0.2.19.1.1.1	Prymnesiales_fa	2	22	20	0	1	1	1	0	0	2	0	0	0	0	0	0	0	0	1	5	0	0
6	0.2.19.1.1.1.1	Prymnesiales_fa_unclassified	0	21	19	0	1	1	1	0	0	1	0	0	0	0	0	0	0	0	1	4	0	0
6	0.2.19.1.1.1.2	Prymnesium	0	1	1	0	0	0	0	0	0	1	0	0	0	0	0	0	0	0	0	1	0	0
3	0.2.19.2	Prymnesiophyceae_unclassified	1	17	11	0	0	2	0	0	0	1	0	0	0	0	0	0	0	0	0	3	0	0
4	0.2.19.2.1	Prymnesiophyceae_unclassified	1	17	11	0	0	2	0	0	0	1	0	0	0	0	0	0	0	0	0	3	0	0
5	0.2.19.2.1.1	Prymnesiophyceae_unclassified	1	17	11	0	0	2	0	0	0	1	0	0	0	0	0	0	0	0	0	3	0	0
6	0.2.19.2.1.1.1	Prymnesiophyceae_unclassified	0	17	11	0	0	2	0	0	0	1	0	0	0	0	0	0	0	0	0	3	0	0
