# Supplementary material for: Differential effects of coral-giant clam assemblages on biofouling formation
Source: Sci Rep. 2019 Feb 25;9:2675. doi: 10.1038/s41598-019-39268-1 (PMC6389951; doi:10.1038/s41598-019-39268-1)
Supplement: Supplementary file 9 — Supplementary S9 [file 41598_2019_39268_MOESM9_ESM.xlsx]

## Sheet: TableS1-databaseref
Supplementary S9 - Reference database Differential effects of coral-giant clam assemblages on biofouling formation Isis Guibert, Isabelle Bonnard, Xavier Pochon, Mayalen Zubia, Christine Sidobre, Gaël Lecellier and Véronique Berteaux-Lecellier
Silva accession number	Superkingdom	Phylum	Class	Order	Family	Genus	Species
GBZH01040926IpoBat10	Eukaryota	Streptophyta	Streptophyta_cl	Solanales	Convolvulaceae	Ipomoea	Ipomoea_trifida
GAOK01049522CecGiga9	Bacteria	Bacteria_ph	Bacteria_cl	Bacteria_or	Bacteria_fa	Bacteria_ge	uncultured_bacterium
GAQD01002707CusPent7	Eukaryota	Streptophyta	Streptophyta_cl	Solanales	Convolvulaceae	Cuscuta	Cuscuta_gronovii
GDKT01035367VigUngu2	Eukaryota	Streptophyta	Streptophyta_cl	Fabales	Fabaceae	Vigna	Vigna_radiata
GAEL01005292DnbCate3	Eukaryota	Streptophyta	Streptophyta_cl	Lamiales	Orobanchaceae	Castilleja	Castilleja_paramensis
GAOK01049511CecGiga5	Bacteria	Bacteria_ph	Bacteria_cl	Bacteria_or	Bacteria_fa	Bacteria_ge	uncultured_bacterium
GAOK01049524CecGiga7	Bacteria	Bacteria_ph	Bacteria_cl	Bacteria_or	Bacteria_fa	Bacteria_ge	uncultured_bacterium
GAOK01049512CecGig16	Eukaryota	Streptophyta	Streptophyta_cl	Asterales	Asteraceae	Helianthus	Helianthus_annuus
GAOK01049504CecGiga8	Eukaryota	Streptophyta	Streptophyta_cl	Fabales	Fabaceae	Cercis	Cercis_canadensis
GDJR01023142EugGrac4	Eukaryota	Euglenida	Euglenida_cl	Euglenales	Euglenaceae	Euglena	Euglena_gracilis
GAMG01019100AOWParv3	Eukaryota	Eukaryota_ph	Eukaryota_cl	Eukaryota_or	Eukaryota_fa	Eukaryota_ge	uncultured_marine_eukaryote
GBST01072896NiaMira5	Eukaryota	Streptophyta	Charophyceae	Charales	Characeae	Nitella	Nitella_sp._CL-2002
GBYR01019701GkgBil10	Eukaryota	Streptophyta	Streptophyta_cl	Ginkgoales	Ginkgoaceae	Ginkgo	Ginkgo_biloba
GBST01072899NiaMira7	Eukaryota	Streptophyta	Charophyceae	Charales	Characeae	Nitella	Nitella_sp._CL-2002
GCZP01012232By0Arge2	Bacteria	Bacteria_ph	Bacteria_cl	Bacteria_or	Bacteria_fa	Bacteria_ge	uncultured_bacterium
GBKH01002861TcmAe142	Eukaryota	Streptophyta	Liliopsida	Poales	Poaceae	Aegilops	Aegilops_uniaristata
GCRZ01012305CmlTalie	Eukaryota	Streptophyta	Streptophyta_cl	Ericales	Theaceae	Camellia	Camellia_taliensis
GBHQ01001197I7PHaina	Eukaryota	Streptophyta	Streptophyta_cl	Cupressales	Taxaceae	Cephalotaxus	Cephalotaxus_wilsoniana
GDZW01016180SlmCha29	Eukaryota	Streptophyta	Streptophyta_cl	Solanales	Solanaceae	Solanum	Solanum_pennellii
GDJJ01021885SlnCon14	Eukaryota	Streptophyta	Streptophyta_cl	Caryophyllales	Caryophyllaceae	Silene	Silene_conoidea
GAZW01153716A7FMen13	Eukaryota	Streptophyta	Streptophyta_cl	Pinales	Pinaceae	Pseudotsuga	Pseudotsuga_sinensis
GCVS01044766JZZPseu2	Eukaryota	Streptophyta	Streptophyta_cl	Laurales	Lauraceae	Cinnamomum	Cinnamomum_camphora
GBYS01143968OryMey13	Eukaryota	Streptophyta	Liliopsida	Poales	Poaceae	Oryza	Oryza_meyeriana
GALZ01007498A9GChi21	Eukaryota	Streptophyta	Streptophyta_cl	Ericales	Actinidiaceae	Actinidia	Actinidia_kolomikta
GBEZ01004873Te5Spe18	Eukaryota	Chlorophyta	Chlorodendrophyceae	Chlorodendrales	Chlorodendraceae	Tetraselmis	Tetraselmis_marina
GBIR01038131AraDur21	Eukaryota	Streptophyta	Streptophyta_cl	Fabales	Fabaceae	Arachis	Arachis_hypogaea
GCMQ01014669PiuSati3	Eukaryota	Streptophyta	Streptophyta_cl	Fabales	Fabaceae	Pisum	Pisum_sativum
GAPN01000265B7HClo23	Bacteria	Bacteria_ph	Bacteria_cl	Bacteria_or	Bacteria_fa	Bacteria_ge	uncultured_bacterium
GARE01001087K0DDact2	Eukaryota	Streptophyta	Liliopsida	Poales	Poaceae	Distichlis	Distichlis_spicata
GAQZ01038267IZ4Punct	Bacteria	Bacteria_ph	Bacteria_cl	Bacteria_or	Bacteria_fa	Bacteria_ge	uncultured_bacterium
GBSL01042306A9UOrb10	Eukaryota	Streptophyta	Coleochaetophyceae	Coleochaetales	Coleochaetaceae	Coleochaete	Coleochaete_scutata
GADD01002898PrpHait8	Eukaryota	Eukaryota_ph	Bangiophyceae	Bangiales	Bangiaceae	Pyropia	Pyropia_haitanensis
GAIM01003165GemCryo5	Bacteria	Bacteria_ph	Bacteria_cl	Bacteria_or	Bacteria_fa	Bacteria_ge	uncultured_bacterium
GBSK01046597Ms6Viri5	Eukaryota	Streptophyta	Mesostigmatophyceae	Mesostigmatales	Mesostigmataceae	Mesostigma	Mesostigma_viride
GBRM01029500El2Timi3	Eukaryota	Chlorophyta	Ulvophyceae	Bryopsidales	Bryopsidaceae	Bryopsis	Bryopsis_plumosa
GDRI01004207IMQGrand	Eukaryota	Streptophyta	Streptophyta_cl	Brassicales	Brassicaceae	Aethionema	Aethionema_arabicum
GBSL01042313A9UOrb12	Eukaryota	Streptophyta	Coleochaetophyceae	Coleochaetales	Coleochaetaceae	Coleochaete	Coleochaete_scutata
GEFP01025925AraHyp11	Eukaryota	Streptophyta	Streptophyta_cl	Fabales	Fabaceae	Arachis	Arachis_hypogaea
GBSL01042304A9UOrb14	Eukaryota	Streptophyta	Coleochaetophyceae	Coleochaetales	Coleochaetaceae	Coleochaete	Coleochaete_orbicularis
GBSL01042311A9UOrbi8	Eukaryota	Streptophyta	Coleochaetophyceae	Coleochaetales	Coleochaetaceae	Coleochaete	Coleochaete_scutata
GBSM01012824Sg2Prat3	Eukaryota	Eukaryota_ph	Eukaryota_cl	Eukaryota_or	Eukaryota_fa	Eukaryota_ge	uncultured_eukaryote
GBRM01029501El2Timi4	Eukaryota	Chlorophyta	Ulvophyceae	Bryopsidales	Bryopsidaceae	Bryopsis	Bryopsis_plumosa
GBEN01000870EodNutt7	Bacteria	Cyanobacteria	Cyanobacteria_cl	Cyanobacteria_or	Cyanobacteria_fa	Cyanobacteria_ge	uncultured_cyanobacterium
GBEF01033122SlmMel19	Eukaryota	Streptophyta	Streptophyta_cl	Solanales	Solanaceae	Solanum	Solanum_pennellii
GBEF01033140SlmMel55	Bacteria	Bacteria_ph	Bacteria_cl	Bacteria_or	Bacteria_fa	Bacteria_ge	uncultured_bacterium
GBEG01042065SlmTorv4	Bacteria	Bacteria_ph	Bacteria_cl	Bacteria_or	Bacteria_fa	Bacteria_ge	uncultured_bacterium
GBEF01033133SlmMel25	Eukaryota	Streptophyta	Streptophyta_cl	Solanales	Solanaceae	Solanum	Solanum_pennellii
GARM01001447CmlSin12	Eukaryota	Streptophyta	Streptophyta_cl	Rosales	Rhamnaceae	Ziziphus	Ziziphus_jujuba
GEKW01011293K0VFlac3	Eukaryota	Streptophyta	Streptophyta_cl	Ranunculales	Ranunculaceae	Clematis	Clematis_sp._Qiu_95085
GEKW01011301K0VFlac6	Eukaryota	Streptophyta	Streptophyta_cl	Ranunculales	Ranunculaceae	Clematis	Clematis_terniflora
GANN01000052Te5Subc8	Eukaryota	Chlorophyta	Chlorodendrophyceae	Chlorodendrales	Chlorodendraceae	Tetraselmis	Tetraselmis_subcordiformis
GBEG01042063SlmTorv2	Eukaryota	Streptophyta	Streptophyta_cl	Solanales	Solanaceae	Solanum	Solanum_pennellii
GANN01000051Te5Subc9	Eukaryota	Chlorophyta	Chlorodendrophyceae	Chlorodendrales	Chlorodendraceae	Tetraselmis	Tetraselmis_subcordiformis
GALD01025848AgpPrae2	Eukaryota	Streptophyta	Liliopsida	Arecales	Arecaceae	Cocos	Cocos_nucifera
GEKW01011296K0VFlac7	Eukaryota	Streptophyta	Streptophyta_cl	Ranunculales	Ranunculaceae	Clematis	Clematis_sp._Qiu_95085
GBEF01033143SlmMel23	Eukaryota	Streptophyta	Streptophyta_cl	Cornales	Nyssaceae	Camptotheca	Camptotheca_acuminata
GBEF01033142SlmMel22	Eukaryota	Streptophyta	Streptophyta_cl	Cornales	Nyssaceae	Camptotheca	Camptotheca_acuminata
GEKW01011290K0VFlac8	Eukaryota	Streptophyta	Streptophyta_cl	Ranunculales	Ranunculaceae	Clematis	Clematis_terniflora
GALN01445993E26Min21	Eukaryota	Streptophyta	Streptophyta_cl	Caryophyllales	Polygonaceae	Rheum	Rheum_wittrockii
GBIZ01041515AraHyp14	Eukaryota	Chlorophyta	Trebouxiophyceae	Chlorellales	Chlorellaceae	Auxenochlorella	Auxenochlorella_protothecoides
CBYQ010011253SlmArc10	Eukaryota	Streptophyta	Streptophyta_cl	Solanales	Solanaceae	Solanum	Solanum_lycopersicum
CBYR010042656SlmPen24	Eukaryota	Streptophyta	Streptophyta_cl	Solanales	Solanaceae	Solanum	Solanum_pennellii
CBYQ010033171SlmArca6	Eukaryota	Streptophyta	Streptophyta_cl	Solanales	Solanaceae	Solanum	Solanum_pennellii
GAKH01015651VitVini5	Eukaryota	Streptophyta	Streptophyta_cl	Vitales	Vitaceae	Vitis	Vitis_vinifera
GBGJ01016412AliuCe17	Eukaryota	Streptophyta	Liliopsida	Asparagales	Amaryllidaceae	Allium	Allium_sativum
GCKF01045463ArrCunn3	Eukaryota	Streptophyta	Streptophyta_cl	Araucariales	Araucariaceae	Araucaria	Araucaria_laubenfelsii
GBEA01049913NicTa109	Eukaryota	Streptophyta	Streptophyta_cl	Solanales	Solanaceae	Nicotiana	Nicotiana_attenuata
CBYQ010017278SlmArca9	Eukaryota	Streptophyta	Streptophyta_cl	Solanales	Solanaceae	Solanum	Solanum_pennellii
CBYR010027691SlmPen38	Eukaryota	Streptophyta	Streptophyta_cl	Solanales	Solanaceae	Solanum	Solanum_pennellii
GCJH01008181K12Longi	Eukaryota	Streptophyta	Liliopsida	Alismatales	Araceae	Zantedeschia	Zantedeschia_aethiopica
CBQP010005331OryRufip	Eukaryota	Streptophyta	Liliopsida	Poales	Poaceae	Oryza	Oryza_sativa
GAYX01056573LolPer12	Eukaryota	Streptophyta	Liliopsida	Poales	Poaceae	Lolium	Lolium_multiflorum
GAKH01105551VitVini6	Eukaryota	Streptophyta	Streptophyta_cl	Vitales	Vitaceae	Vitis	Vitis_x_champinii
GBJE01045933AraHypo6	Eukaryota	Chlorophyta	Trebouxiophyceae	Chlorellales	Chlorellaceae	Auxenochlorella	Auxenochlorella_protothecoides
GBIZ01006467AraHypo4	Eukaryota	Chlorophyta	Trebouxiophyceae	Chlorellales	Chlorellaceae	Auxenochlorella	Auxenochlorella_protothecoides
GAGR01000040NnhGadi7	Eukaryota	Eustigmatophyceae	Eustigmatophyceae_cl	Eustigmatales	Monodopsidaceae	Nannochloropsis	Nannochloropsis_gaditana
CBUU010051530EiePrae8	Eukaryota	Apicomplexa	Coccidia	Eucoccidiorida	Eimeriidae	Eimeria	Eimeria_tenella
BABP01026182SlmLyc75	Eukaryota	Streptophyta	Streptophyta_cl	Solanales	Solanaceae	Solanum	Solanum_lycopersicum
BAUE01024037SlmMel18	Eukaryota	Streptophyta	Streptophyta_cl	Solanales	Solanaceae	Solanum	Solanum_pennellii
BABP01027121SlmLyc40	Eukaryota	Streptophyta	Streptophyta_cl	Solanales	Solanaceae	Solanum	Solanum_pennellii
BABP01007700SlmLyc42	Eukaryota	Streptophyta	Streptophyta_cl	Solanales	Solanaceae	Solanum	Solanum_pennellii
BABL01000113VigRadia	Eukaryota	Streptophyta	Streptophyta_cl	Fabales	Fabaceae	Vigna	Vigna_radiata
BABK02001693Lo3Japo9	Eukaryota	Streptophyta	Streptophyta_cl	Fabales	Fabaceae	Lotus	Lotus_japonicus
BABP01016572SlmLyc44	Eukaryota	Streptophyta	Streptophyta_cl	Solanales	Solanaceae	Solanum	Solanum_lycopersicum
BACJ01050279OrySat93	Eukaryota	Streptophyta	Liliopsida	Poales	Poaceae	Oryza	Oryza_sativa
BABP01018362SlmLyc39	Eukaryota	Streptophyta	Streptophyta_cl	Solanales	Solanaceae	Solanum	Solanum_pennellii
BANV01003730KleFlac8	Eukaryota	Streptophyta	Klebsormidiophyceae	Klebsormidiales	Klebsormidiaceae	Klebsormidium	Klebsormidium_flaccidum
BABK02041417Lo3Jap10	Eukaryota	Streptophyta	Streptophyta_cl	Fabales	Fabaceae	Lotus	Lotus_japonicus
LONB01001286OryRufi3	Eukaryota	Streptophyta	Liliopsida	Poales	Poaceae	Oryza	Oryza_sativa
LONC01002760OryMeri2	Eukaryota	Streptophyta	Liliopsida	Poales	Poaceae	Oryza	Oryza_sativa
LONC01002765OryMeri3	Eukaryota	Streptophyta	Liliopsida	Poales	Poaceae	Oryza	Oryza_sativa
LODP01000031DZJComo6	Eukaryota	Streptophyta	Liliopsida	Poales	Bromeliaceae	Ananas	Ananas_comosus
AWOL010013016NicOto56	Eukaryota	Streptophyta	Streptophyta_cl	Trochodendrales	Trochodendraceae	Tetracentron	Tetracentron_sinense
ACUP02002915GlyciM48	Eukaryota	Streptophyta	Streptophyta_cl	Fabales	Fabaceae	Glycine	Glycine_max
AWHE01020518AmrTri20	Eukaryota	Streptophyta	Streptophyta_cl	Amborellales	Amborellaceae	Amborella	Amborella_trichopoda
AWHE01006972AmrTri19	Eukaryota	Streptophyta	Streptophyta_cl	Amborellales	Amborellaceae	Amborella	Amborella_trichopoda
AWOK01113464NicTab72	Eukaryota	Streptophyta	Streptophyta_cl	Solanales	Solanaceae	Nicotiana	Nicotiana_attenuata
AWOK01049258NicTa111	Eukaryota	Streptophyta	Streptophyta_cl	Solanales	Solanaceae	Nicotiana	Nicotiana_attenuata
AWOL010062696NicOto49	Eukaryota	Streptophyta	Streptophyta_cl	Apiales	Apiaceae	Bupleurum	Bupleurum_latissimum
AWOL010267752NicOto74	Eukaryota	Streptophyta	Streptophyta_cl	Apiales	Apiaceae	Bupleurum	Bupleurum_boissieuanum
AWOJ01063143NicTab59	Eukaryota	Streptophyta	Streptophyta_cl	Solanales	Solanaceae	Nicotiana	Nicotiana_attenuata
AWOK01276655NicTab92	Eukaryota	Streptophyta	Streptophyta_cl	Ericales	Styracaceae	Melliodendron	Melliodendron_xylocarpum
AWHE01028266AmrTri22	Eukaryota	Streptophyta	Streptophyta_cl	Amborellales	Amborellaceae	Amborella	Amborella_trichopoda
AWOL010267752NicOto51	Eukaryota	Streptophyta	Streptophyta_cl	Solanales	Solanaceae	Nicotiana	Nicotiana_attenuata
AWOL010035366NicOto48	Eukaryota	Streptophyta	Streptophyta_cl	Lamiales	Gesneriaceae	Primulina	Primulina_liboensis
AZNP01002020ThiArve5	Eukaryota	Streptophyta	Streptophyta_cl	Brassicales	Brassicaceae	Bunias	Bunias_orientalis
AWOK01192694NicTa116	Eukaryota	Streptophyta	Streptophyta_cl	Cornales	Nyssaceae	Camptotheca	Camptotheca_acuminata
APJO01001039B03Prot8	Eukaryota	Chlorophyta	Trebouxiophyceae	Chlorellales	Chlorellaceae	Auxenochlorella	Auxenochlorella_protothecoides
APMI01055780WasMet15	Eukaryota	Chlorophyta	Trebouxiophyceae	Chlorellales	Chlorellaceae	Auxenochlorella	Auxenochlorella_protothecoides
AWOJ01228308NicTab62	Eukaryota	Streptophyta	Streptophyta_cl	Sapindales	Sapindaceae	Dodonaea	Dodonaea_viscosa
APNO01004332MedTru12	Eukaryota	Streptophyta	Liliopsida	Poales	Poaceae	Elymus	Elymus_spicatus
AWOK01391457NicTab55	Eukaryota	Streptophyta	Streptophyta_cl	Sapindales	Sapindaceae	Dodonaea	Dodonaea_viscosa
AWOK01653328NicTab79	Eukaryota	Streptophyta	Streptophyta_cl	Solanales	Solanaceae	Nicotiana	Nicotiana_attenuata
AWOJ01253633NicTab83	Eukaryota	Streptophyta	Streptophyta_cl	Cornales	Nyssaceae	Camptotheca	Camptotheca_acuminata
APLB01024357NelNuc13	Eukaryota	Streptophyta	Streptophyta_cl	Proteales	Nelumbonaceae	Nelumbo	Nelumbo_nucifera
AWOJ01324218NicTa117	Eukaryota	Streptophyta	Streptophyta_cl	Sapindales	Sapindaceae	Dodonaea	Dodonaea_viscosa
AWOK01365456NicTab87	Eukaryota	Streptophyta	Streptophyta_cl	Solanales	Solanaceae	Nicotiana	Nicotiana_attenuata
APLB01020964NelNuc14	Eukaryota	Streptophyta	Streptophyta_cl	Proteales	Nelumbonaceae	Nelumbo	Nelumbo_nucifera
AWOK01472409NicTab77	Eukaryota	Streptophyta	Streptophyta_cl	Cornales	Nyssaceae	Camptotheca	Camptotheca_acuminata
ANZC01004531ClrPyre2	Eukaryota	Chlorophyta	Trebouxiophyceae	Chlorellales	Chlorellaceae	Chlorella	Chlorella_sp._SUN-2
AWHE01031698AmrTri21	Eukaryota	Streptophyta	Streptophyta_cl	Amborellales	Amborellaceae	Amborella	Amborella_trichopoda
APNO01001307MedTru11	Eukaryota	Streptophyta	Streptophyta_cl	Fabales	Fabaceae	Medicago	Medicago_truncatula
AWOL010504799NicOto50	Eukaryota	Streptophyta	Streptophyta_cl	Solanales	Solanaceae	Nicotiana	Nicotiana_attenuata
AWOJ01376987NicTab57	Eukaryota	Streptophyta	Streptophyta_cl	Sapindales	Sapindaceae	Dodonaea	Dodonaea_viscosa
ADWL01003161OryGlab3	Eukaryota	Streptophyta	Liliopsida	Poales	Poaceae	Oryza	Oryza_sativa
LVTN01000110MsaItin3	Eukaryota	Streptophyta	Liliopsida	Zingiberales	Musaceae	Musa	Musa_itinerans
LBLM01044799GosHir51	Eukaryota	Streptophyta	Streptophyta_cl	Malvales	Malvaceae	Althaea	Althaea_officinalis
LBLM01047646GosHir52	Eukaryota	Streptophyta	Streptophyta_cl	Malvales	Malvaceae	Abelmoschus	Abelmoschus_esculentus
CBTL0105929931TcmAe104	Eukaryota	Streptophyta	Liliopsida	Poales	Poaceae	Aegilops	Aegilops_uniaristata
LBLM01026078GosHir65	Eukaryota	Streptophyta	Streptophyta_cl	Malvales	Malvaceae	Althaea	Althaea_officinalis
LBLM01029016GosHir66	Eukaryota	Streptophyta	Streptophyta_cl	Cucurbitales	Cucurbitaceae	Gynostemma	Gynostemma_caulopterum
LBLM01033090GosHir67	Eukaryota	Streptophyta	Streptophyta_cl	Malvales	Malvaceae	Althaea	Althaea_officinalis
LBLM01035510GosHir69	Eukaryota	Streptophyta	Streptophyta_cl	Malvales	Malvaceae	Althaea	Althaea_officinalis
ADDN02000205BpdDis21	Eukaryota	Streptophyta	Liliopsida	Poales	Poaceae	Elymus	Elymus_spicatus
ADDN02000243BpdDis25	Eukaryota	Streptophyta	Liliopsida	Poales	Poaceae	Centotheca	Centotheca_lappacea
JREP01022593ZizJuj41	Eukaryota	Streptophyta	Streptophyta_cl	Rosales	Rhamnaceae	Ziziphus	Ziziphus_jujuba
LBLM01017748GosHi110	Eukaryota	Streptophyta	Streptophyta_cl	Rosales	Rosaceae	Sanguisorba	Sanguisorba_officinalis
LBLM01027692GosHi145	Eukaryota	Streptophyta	Streptophyta_cl	Ericales	Theaceae	Camellia	Camellia_reticulata
LBLM01023561GosHi155	Eukaryota	Streptophyta	Streptophyta_cl	Malvales	Malvaceae	Abelmoschus	Abelmoschus_esculentus
JREP01024598ZizJuj30	Eukaryota	Streptophyta	Streptophyta_cl	Rosales	Rhamnaceae	Ziziphus	Ziziphus_jujuba
JRKL01025597B05Moll5	Eukaryota	Streptophyta	Streptophyta_cl	Fagales	Fagaceae	Castanea	Castanea_mollissima
LBLM01042501GosHi170	Eukaryota	Streptophyta	Streptophyta_cl	Geraniales	Francoaceae	Melianthus	Melianthus_villosus
LBLM01056520GosHi174	Eukaryota	Streptophyta	Streptophyta_cl	Malvales	Malvaceae	Althaea	Althaea_officinalis
JRRC01526505GosAr124	Eukaryota	Streptophyta	Streptophyta_cl	Malvales	Malvaceae	Althaea	Althaea_officinalis
JREP01018502ZizJuj32	Eukaryota	Streptophyta	Streptophyta_cl	Rosales	Rhamnaceae	Ceanothus	Ceanothus_prostratus
JREP01011580ZizJuj33	Eukaryota	Streptophyta	Streptophyta_cl	Rosales	Rhamnaceae	Ziziphus	Ziziphus_jujuba
CBTL0108319838TcmAes99	Eukaryota	Streptophyta	Liliopsida	Poales	Poaceae	Aegilops	Aegilops_uniaristata
JREP01020790ZizJuj45	Eukaryota	Streptophyta	Streptophyta_cl	Rosales	Rosaceae	Prunus	Prunus_humilis
CAKH01000442BJOCris2	Eukaryota	Eukaryota_ph	Florideophyceae	Gigartinales	Gigartinaceae	Chondrus	Chondrus_crispus
JRKL01073986B05Moll2	Eukaryota	Chlorophyta	Trebouxiophyceae	Chlorellales	Chlorellaceae	Chloroidium	Chloroidium_saccharophilum
CAAP03013823VitVin15	Eukaryota	Streptophyta	Streptophyta_cl	Vitales	Vitaceae	Vitis	Vitis_vinifera
CEQP01009345Mr8Me428	Eukaryota	Eukaryota_ph	Eukaryota_cl	Eukaryota_or	Eukaryota_fa	Eukaryota_ge	uncultured_marine_eukaryote
CBTL0107169324TcmAes88	Eukaryota	Streptophyta	Liliopsida	Poales	Poaceae	Aegilops	Aegilops_uniaristata
CBTL0108799589TcmAes94	Eukaryota	Streptophyta	Liliopsida	Poales	Poaceae	Aegilops	Aegilops_uniaristata
CBTL0107520702TcmAe101	Eukaryota	Streptophyta	Liliopsida	Poales	Poaceae	Aegilops	Aegilops_uniaristata
BBPC01050866HumLup25	Eukaryota	Streptophyta	Streptophyta_cl	Rosales	Elaeagnaceae	Hippophae	Hippophae_rhamnoides
BBPB01196365HumLup37	Bacteria	Cyanobacteria	Cyanobacteria_cl	Cyanobacteria_or	Cyanobacteria_fa	Cyanobacteria_ge	uncultured_cyanobacterium
LFLF01000228A6BPara6	Eukaryota	Streptophyta	Streptophyta_cl	Gentianales	Rubiaceae	Gynochthodes	Gynochthodes_officinalis
JREP01008932ZizJuj35	Eukaryota	Streptophyta	Streptophyta_cl	Rosales	Rhamnaceae	Ziziphus	Ziziphus_jujuba
JREP01012842ZizJuj39	Eukaryota	Streptophyta	Streptophyta_cl	Rosales	Rhamnaceae	Ziziphus	Ziziphus_jujuba
JREP01026768ZizJuj31	Eukaryota	Streptophyta	Streptophyta_cl	Rosales	Rhamnaceae	Ziziphus	Ziziphus_jujuba
CBTL0109052902TcmAes89	Eukaryota	Streptophyta	Liliopsida	Poales	Poaceae	Aegilops	Aegilops_uniaristata
LRBV01005933QrcLob14	Eukaryota	Streptophyta	Streptophyta_cl	Fagales	Fagaceae	Castanea	Castanea_mollissima
CBTL0108985657TcmAe100	Eukaryota	Streptophyta	Liliopsida	Poales	Poaceae	Aegilops	Aegilops_uniaristata
BBPC01121231HumLup21	Eukaryota	Streptophyta	Streptophyta_cl	Rosales	Urticaceae	Debregeasia	Debregeasia_saeneb
ATGF01019429Mr4Nota3	Eukaryota	Streptophyta	Streptophyta_cl	Rosales	Cannabaceae	Trema	Trema_tomentosa
CBTL0110743814TcmAes95	Eukaryota	Streptophyta	Liliopsida	Poales	Poaceae	Aegilops	Aegilops_uniaristata
AYOE01005644GosAr167	Eukaryota	Streptophyta	Streptophyta_cl	Malvales	Malvaceae	Althaea	Althaea_officinalis
AYOE01017835GosAr139	Eukaryota	Streptophyta	Streptophyta_cl	Cucurbitales	Cucurbitaceae	Gynostemma	Gynostemma_caulopterum
AYZT01025737BtaVul22	Eukaryota	Streptophyta	Streptophyta_cl	Caryophyllales	Chenopodiaceae	Beta	Beta_vulgaris
AGNL01043102Th8Ocea3	Eukaryota	Bacillariophyta	Coscinodiscophyceae	Thalassiosirales	Thalassiosiraceae	Thalassiosira	Thalassiosira_oceanica
AMZP02006346Pt6Later	Eukaryota	Streptophyta	Streptophyta_cl	Cupressales	Cupressaceae	Chamaecyparis	Chamaecyparis_lawsoniana
AMOP01025724GosRai39	Eukaryota	Streptophyta	Streptophyta_cl	Geraniales	Francoaceae	Melianthus	Melianthus_villosus
ASJV01008318CapAn368	Undetermined	Undetermined_ph	Undetermined_cl	Undetermined_or	Undetermined_fa	Undetermined_ge	uncultured_organism
CBTL0111156534TcmAe102	Eukaryota	Streptophyta	Liliopsida	Poales	Poaceae	Aegilops	Aegilops_uniaristata
AMZH02017257EQIVent3	Eukaryota	Streptophyta	Liliopsida	Zingiberales	Musaceae	Musella	Musella_lasiocarpa
AYMY01031333NicTab68	Eukaryota	Streptophyta	Streptophyta_cl	Solanales	Solanaceae	Nicotiana	Nicotiana_attenuata
ASAG01041618NicTom23	Eukaryota	Streptophyta	Streptophyta_cl	Cornales	Nyssaceae	Davidia	Davidia_involucrata
ASAG01043406NicTom19	Eukaryota	Streptophyta	Streptophyta_cl	Cornales	Hydrangeaceae	Hydrangea	Hydrangea_luteovenosa
ASJU01007003CapAn295	Eukaryota	Streptophyta	Streptophyta_cl	Solanales	Solanaceae	Solanum	Solanum_pennellii
ASJV01115206CapAn371	Eukaryota	Streptophyta	Streptophyta_cl	Solanales	Solanaceae	Solanum	Solanum_pennellii
AYOE01021643GosAr123	Eukaryota	Streptophyta	Streptophyta_cl	Malvales	Malvaceae	Althaea	Althaea_officinalis
AYOE01035221GosAr120	Eukaryota	Streptophyta	Streptophyta_cl	Ericales	Theaceae	Camellia	Camellia_reticulata
AYOE01001536GosAr130	Eukaryota	Streptophyta	Streptophyta_cl	Malvales	Malvaceae	Althaea	Althaea_officinalis
AYOE01039213GosAr121	Eukaryota	Streptophyta	Streptophyta_cl	Malvales	Malvaceae	Althaea	Althaea_officinalis
ASAG01042190NicTom29	Eukaryota	Streptophyta	Streptophyta_cl	Cornales	Hydrangeaceae	Hydrangea	Hydrangea_luteovenosa
ASAG01065292NicTom26	Eukaryota	Streptophyta	Streptophyta_cl	Solanales	Solanaceae	Nicotiana	Nicotiana_attenuata
AYMY01232318NicTab58	Eukaryota	Streptophyta	Streptophyta_cl	Lamiales	Plantaginaceae	Antirrhinum	Antirrhinum_majus
LKUO01001547CucSat33	Eukaryota	Streptophyta	Streptophyta_cl	Cucurbitales	Cucurbitaceae	Cucumis	Cucumis_sativus
ASJV01028472CapAn305	Eukaryota	Eukaryota_ph	Eukaryota_cl	Eukaryota_or	Eukaryota_fa	Eukaryota_ge	uncultured_phototrophic_eukaryote
LKUO01003708CucSat38	Eukaryota	Streptophyta	Streptophyta_cl	Cucurbitales	Cucurbitaceae	Cucumis	Cucumis_sativus
LKUO01003988CucSat39	Eukaryota	Streptophyta	Streptophyta_cl	Cucurbitales	Cucurbitaceae	Gynostemma	Gynostemma_caulopterum
ASZG01036154IMQArabi	Eukaryota	Streptophyta	Streptophyta_cl	Brassicales	Brassicaceae	Aethionema	Aethionema_arabicum
ASJV01008314CapAn314	Eukaryota	Streptophyta	Streptophyta_cl	Solanales	Solanaceae	Solanum	Solanum_pennellii
ASAG01030733NicTom15	Eukaryota	Streptophyta	Streptophyta_cl	Cornales	Nyssaceae	Davidia	Davidia_involucrata
LKUO01005580CucSat49	Eukaryota	Streptophyta	Streptophyta_cl	Cucurbitales	Cucurbitaceae	Cucumis	Cucumis_sativus
ASJU01069109CapAn277	Eukaryota	Streptophyta	Streptophyta_cl	Solanales	Solanaceae	Solanum	Solanum_pennellii
ASJV01035103CapAn378	Eukaryota	Streptophyta	Streptophyta_cl	Solanales	Solanaceae	Solanum	Solanum_pennellii
ASJV01040310CapAn317	Eukaryota	Streptophyta	Streptophyta_cl	Ericales	Theaceae	Camellia	Camellia_reticulata
ASJU01003842CapAn291	Eukaryota	Streptophyta	Streptophyta_cl	Solanales	Solanaceae	Solanum	Solanum_pennellii
ASJV01075462CapAn380	Eukaryota	Streptophyta	Streptophyta_cl	Myrtales	Onagraceae	Ludwigia	Ludwigia_octovalvis
ASAG01116397NicTom24	Eukaryota	Streptophyta	Streptophyta_cl	Sapindales	Sapindaceae	Dodonaea	Dodonaea_viscosa
ASJV01103755CapAn270	Eukaryota	Streptophyta	Streptophyta_cl	Solanales	Solanaceae	Solanum	Solanum_pennellii
ASJU01033135CapAn312	Eukaryota	Streptophyta	Streptophyta_cl	Apiales	Apiaceae	Bupleurum	Bupleurum_boissieuanum
ASJV01018959CapAn287	Eukaryota	Streptophyta	Streptophyta_cl	Solanales	Solanaceae	Solanum	Solanum_pennellii
ASJV01024775CapAn269	Eukaryota	Streptophyta	Streptophyta_cl	Solanales	Solanaceae	Solanum	Solanum_pennellii
ASJV01028472CapAn298	Eukaryota	Streptophyta	Streptophyta_cl	Solanales	Solanaceae	Solanum	Solanum_pennellii
ASIR01158138ElsOlei4	Eukaryota	Streptophyta	Liliopsida	Pandanales	Cyclanthaceae	Cyclanthus	Cyclanthus_bipartitus
ASJU01007003CapAn286	Eukaryota	Streptophyta	Streptophyta_cl	Solanales	Solanaceae	Solanum	Solanum_pennellii
ASAG01092390NicTom25	Eukaryota	Streptophyta	Streptophyta_cl	Solanales	Solanaceae	Nicotiana	Nicotiana_attenuata
ASJV01081013CapAn296	Eukaryota	Streptophyta	Streptophyta_cl	Solanales	Solanaceae	Solanum	Solanum_pennellii
ASJU01020079CapAn278	Eukaryota	Streptophyta	Streptophyta_cl	Solanales	Solanaceae	Solanum	Solanum_pennellii
ASJV01115206CapAn388	Eukaryota	Streptophyta	Streptophyta_cl	Solanales	Solanaceae	Solanum	Solanum_pennellii
LKUO01003812CucSat82	Eukaryota	Streptophyta	Streptophyta_cl	Cucurbitales	Cucurbitaceae	Cucumis	Cucumis_sativus
ASJU01101444CapAn324	Eukaryota	Streptophyta	Streptophyta_cl	Cornales	Nyssaceae	Camptotheca	Camptotheca_acuminata
ASJU01107147CapAn274	Eukaryota	Streptophyta	Streptophyta_cl	Solanales	Solanaceae	Solanum	Solanum_pennellii
AYNC01065549EpmDan11	Bacteria	Cyanobacteria	Cyanobacteria_cl	Cyanobacteria_or	Cyanobacteria_fa	Cyanobacteria_ge	uncultured_cyanobacterium
ASAG01072055NicTom28	Eukaryota	Streptophyta	Streptophyta_cl	Solanales	Solanaceae	Nicotiana	Nicotiana_attenuata
AYMY01209601NicTa128	Eukaryota	Streptophyta	Streptophyta_cl	Sapindales	Sapindaceae	Dodonaea	Dodonaea_viscosa
LKUO01004057CucSat93	Eukaryota	Streptophyta	Streptophyta_cl	Cucurbitales	Cucurbitaceae	Cucumis	Cucumis_sativus
ASJV01075463CapAn393	Eukaryota	Streptophyta	Streptophyta_cl	Solanales	Solanaceae	Solanum	Solanum_pennellii
ASJV01103755CapAn276	Eukaryota	Streptophyta	Streptophyta_cl	Solanales	Solanaceae	Solanum	Solanum_pennellii
ASJU01033135CapAn313	Eukaryota	Streptophyta	Streptophyta_cl	Ericales	Theaceae	Camellia	Camellia_reticulata
AYOE01021643GosAr126	Eukaryota	Streptophyta	Streptophyta_cl	Malvales	Malvaceae	Althaea	Althaea_officinalis
ASIR01192713ElsOlei5	Eukaryota	Streptophyta	Liliopsida	Arecales	Arecaceae	Arenga	Arenga_caudata
ASAF01116608NicSyl11	Eukaryota	Streptophyta	Streptophyta_cl	Solanales	Solanaceae	Nicotiana	Nicotiana_attenuata
ASJU01059515CapAn397	Eukaryota	Streptophyta	Streptophyta_cl	Solanales	Solanaceae	Solanum	Solanum_pennellii
ASJV01013314CapAn401	Undetermined	Undetermined_ph	Undetermined_cl	Undetermined_or	Undetermined_fa	Undetermined_ge	uncultured_organism
ASJV01008314CapAn293	Eukaryota	Streptophyta	Streptophyta_cl	Solanales	Solanaceae	Solanum	Solanum_pennellii
ASAG01030670NicTom17	Eukaryota	Streptophyta	Streptophyta_cl	Lamiales	Oleaceae	Olea	Olea_europaea
ASJU01107728CapAn284	Eukaryota	Streptophyta	Streptophyta_cl	Solanales	Solanaceae	Solanum	Solanum_pennellii
ASJU01107940CapAn309	Eukaryota	Streptophyta	Streptophyta_cl	Apiales	Apiaceae	Bupleurum	Bupleurum_boissieuanum
AYMY01157272NicTab85	Eukaryota	Eukaryota_ph	Eukaryota_cl	Eukaryota_or	Eukaryota_fa	Eukaryota_ge	uncultured_eukaryote
ASJV01040310CapAn311	Eukaryota	Streptophyta	Streptophyta_cl	Apiales	Apiaceae	Carum	Carum_carvi
ASJU01020270CapAn304	Eukaryota	Streptophyta	Streptophyta_cl	Solanales	Solanaceae	Nicotiana	Nicotiana_attenuata
ASJU01107728CapAn297	Eukaryota	Streptophyta	Streptophyta_cl	Solanales	Solanaceae	Solanum	Solanum_pennellii
ASJU01108457CapAn319	Eukaryota	Eukaryota_ph	Eukaryota_cl	Eukaryota_or	Eukaryota_fa	Eukaryota_ge	uncultured_eukaryote
ASJV01112617CapAn279	Eukaryota	Streptophyta	Streptophyta_cl	Solanales	Solanaceae	Solanum	Solanum_pennellii
ASJV01081013CapAn281	Eukaryota	Streptophyta	Streptophyta_cl	Solanales	Solanaceae	Solanum	Solanum_pennellii
ASJU01021771CapAn285	Eukaryota	Streptophyta	Streptophyta_cl	Solanales	Solanaceae	Solanum	Solanum_pennellii
ASJU01022953CapAn302	Eukaryota	Eukaryota_ph	Eukaryota_cl	Eukaryota_or	Eukaryota_fa	Eukaryota_ge	uncultured_phototrophic_eukaryote
JQHZ01065714H7DRose4	Eukaryota	Streptophyta	Streptophyta_cl	Gentianales	Rubiaceae	Coffea	Coffea_canephora
JSAD01000054ArbTha83	Eukaryota	Streptophyta	Streptophyta_cl	Brassicales	Brassicaceae	Nasturtium	Nasturtium_officinale
JSAD01000354ArbTha84	Eukaryota	Streptophyta	Streptophyta_cl	Brassicales	Brassicaceae	Crucihimalaya	Crucihimalaya_wallichii
JSUF01008561OrySa102	Eukaryota	Streptophyta	Liliopsida	Poales	Poaceae	Oryza	Oryza_sativa
JQIN01000370AraDur15	Eukaryota	Streptophyta	Streptophyta_cl	Fabales	Fabaceae	Arachis	Arachis_hypogaea
JQIO01000203AraIpa18	Eukaryota	Streptophyta	Streptophyta_cl	Fabales	Fabaceae	Arachis	Arachis_hypogaea
JQHZ01051091H7DRose9	Eukaryota	Streptophyta	Streptophyta_cl	Gentianales	Apocynaceae	Nerium	Nerium_oleander
CXWL01067720GXQMet17	Bacteria	Bacteria_ph	Bacteria_cl	Bacteria_or	Bacteria_fa	Bacteria_ge	uncultured_bacterium
JSAD01000343ArbTh112	Bacteria	Bacteria_ph	Bacteria_cl	Bacteria_or	Bacteria_fa	Bacteria_ge	uncultured_bacterium
JSAD01000350ArbTha79	Eukaryota	Streptophyta	Streptophyta_cl	Brassicales	Brassicaceae	Crucihimalaya	Crucihimalaya_wallichii
JSAD01000355ArbTha81	Eukaryota	Streptophyta	Streptophyta_cl	Brassicales	Brassicaceae	Crucihimalaya	Crucihimalaya_wallichii
JSAD01000378ArbTha75	Eukaryota	Streptophyta	Streptophyta_cl	Brassicales	Brassicaceae	Arabidopsis	Arabidopsis_lyrata
JMKK01013965BrsNa113	Eukaryota	Streptophyta	Streptophyta_cl	Brassicales	Brassicaceae	Arabidopsis	Arabidopsis_lyrata
JQIO01000379AraIpa12	Eukaryota	Streptophyta	Streptophyta_cl	Fabales	Fabaceae	Arachis	Arachis_hypogaea
JSAD01000349ArbTha82	Eukaryota	Streptophyta	Streptophyta_cl	Brassicales	Brassicaceae	Crucihimalaya	Crucihimalaya_wallichii
AEWC01010127SlmTub53	Eukaryota	Streptophyta	Streptophyta_cl	Solanales	Solanaceae	Solanum	Solanum_pennellii
AOCO010296091AglTau31	Eukaryota	Streptophyta	Liliopsida	Poales	Poaceae	Aegilops	Aegilops_uniaristata
AEWC01030199SlmTub43	Eukaryota	Streptophyta	Streptophyta_cl	Solanales	Solanaceae	Solanum	Solanum_pennellii
AEKE02012114SlmLyc76	Eukaryota	Streptophyta	Streptophyta_cl	Solanales	Solanaceae	Solanum	Solanum_lycopersicum
AONS01016707A9GChin9	Eukaryota	Streptophyta	Liliopsida	Poales	Poaceae	Oryza	Oryza_sativa
AOCO010100475AglTau30	Eukaryota	Streptophyta	Liliopsida	Poales	Poaceae	Aegilops	Aegilops_uniaristata
AOIX01013062BrsOler9	Eukaryota	Streptophyta	Streptophyta_cl	Brassicales	Brassicaceae	Arabidopsis	Arabidopsis_lyrata
LWDX01001883K2YOlig2	Eukaryota	Streptophyta	Liliopsida	Poales	Poaceae	Coelachne	Coelachne_africana
LNNJ01000046OrySa105	Eukaryota	Streptophyta	Liliopsida	Poales	Poaceae	Oryza	Oryza_sativa
AOTI010818917TcmUra20	Eukaryota	Streptophyta	Liliopsida	Poales	Poaceae	Aegilops	Aegilops_uniaristata
AOTI011227023TcmUra19	Eukaryota	Streptophyta	Liliopsida	Poales	Poaceae	Elymus	Elymus_spicatus
LWCB01014742CoeSpec6	Eukaryota	Chlorophyta	Chlorophyceae	Sphaeropleales	Scenedesmaceae	Tetradesmus	Tetradesmus_obliquus
AOCO010699144AglTau32	Eukaryota	Streptophyta	Liliopsida	Poales	Poaceae	Aegilops	Aegilops_uniaristata
LNNJ01000112OrySa107	Eukaryota	Streptophyta	Liliopsida	Poales	Poaceae	Oryza	Oryza_sativa
AOTI011227025TcmUra18	Eukaryota	Streptophyta	Liliopsida	Poales	Poaceae	Aegilops	Aegilops_uniaristata
CCCW010019861BrsNap97	Eukaryota	Streptophyta	Streptophyta_cl	Brassicales	Brassicaceae	Arabidopsis	Arabidopsis_lyrata
ABSN01000473GXPSed11	Bacteria	Bacteria_ph	Bacteria_cl	Bacteria_or	Bacteria_fa	Bacteria_ge	uncultured_bacterium
CCXL01007002SlmPen18	Eukaryota	Streptophyta	Streptophyta_cl	Solanales	Solanaceae	Solanum	Solanum_pennellii
CCYC011441524TcmAe108	Eukaryota	Streptophyta	Liliopsida	Poales	Poaceae	Aegilops	Aegilops_uniaristata
JJMO01000123VigRadi2	Eukaryota	Streptophyta	Streptophyta_cl	Fabales	Fabaceae	Vigna	Vigna_radiata
CCYC010497319TcmAe103	Eukaryota	Streptophyta	Liliopsida	Poales	Poaceae	Aegilops	Aegilops_uniaristata
CSVX01060294ViciFab4	Eukaryota	Streptophyta	Streptophyta_cl	Fabales	Fabaceae	Vicia	Vicia_faba
CCCW010019861BrsNa103	Eukaryota	Streptophyta	Streptophyta_cl	Brassicales	Brassicaceae	Arabidopsis	Arabidopsis_lyrata
ALWZ040727750A1DGl174	Eukaryota	Streptophyta	Streptophyta_cl	Pinales	Pinaceae	Picea	Picea_sitchensis
ALWZ040771883A1DGl175	Eukaryota	Streptophyta	Streptophyta_cl	Pinales	Pinaceae	Pinus	Pinus_sylvestris
ALWZ040867397A1DGl176	Eukaryota	Streptophyta	Streptophyta_cl	Pinales	Pinaceae	Picea	Picea_sitchensis
AFYB01000068SlmLyc41	Eukaryota	Streptophyta	Streptophyta_cl	Solanales	Solanaceae	Solanum	Solanum_pennellii
CCXL01048026SlmPen20	Eukaryota	Streptophyta	Streptophyta_cl	Solanales	Solanaceae	Solanum	Solanum_pennellii
ALWZ041702725A1DGl177	Eukaryota	Streptophyta	Streptophyta_cl	Pinales	Pinaceae	Picea	Picea_sitchensis
ALWZ042157364A1DGl179	Eukaryota	Streptophyta	Streptophyta_cl	Pinales	Pinaceae	Picea	Picea_sitchensis
ALWZ042547059A1DGl181	Eukaryota	Streptophyta	Streptophyta_cl	Pinales	Pinaceae	Picea	Picea_sitchensis
ALWZ040431611A1DGl184	Eukaryota	Streptophyta	Streptophyta_cl	Pinales	Pinaceae	Picea	Picea_sitchensis
ALYE01006442GosRai44	Eukaryota	Streptophyta	Streptophyta_cl	Malvales	Malvaceae	Abelmoschus	Abelmoschus_esculentus
FKYM01025193Ol4Euro7	Eukaryota	Streptophyta	Streptophyta_cl	Lamiales	Lentibulariaceae	Pinguicula	Pinguicula_ehlersiae
ALWZ040785162A1DGl189	Eukaryota	Streptophyta	Streptophyta_cl	Pinales	Pinaceae	Picea	Picea_sitchensis
ALWZ040921529A1DGl190	Eukaryota	Streptophyta	Streptophyta_cl	Pinales	Pinaceae	Picea	Picea_sitchensis
ALWZ040721290A1DGl192	Eukaryota	Streptophyta	Streptophyta_cl	Pinales	Pinaceae	Picea	Picea_sitchensis
ALWZ040832179A1DGl193	Eukaryota	Streptophyta	Streptophyta_cl	Pinales	Pinaceae	Picea	Picea_sitchensis
AFGN01002348NnhGad10	Eukaryota	Eustigmatophyceae	Eustigmatophyceae_cl	Eustigmatales	Monodopsidaceae	Nannochloropsis	Nannochloropsis_gaditana
BCNH01000074K39Polym	Eukaryota	Streptophyta	Streptophyta_cl	Myrtales	Myrtaceae	Psidium	Psidium_guajava
ALWZ043275795A1DGl195	Eukaryota	Streptophyta	Streptophyta_cl	Pinales	Pinaceae	Picea	Picea_sitchensis
FAOM01201334TcmAe193	Eukaryota	Streptophyta	Liliopsida	Poales	Poaceae	Elymus	Elymus_spicatus
ALWZ042161925A1DGl199	Eukaryota	Streptophyta	Streptophyta_cl	Pinales	Pinaceae	Picea	Picea_sitchensis
ALWZ042394933A1DGl200	Eukaryota	Streptophyta	Streptophyta_cl	Pinales	Pinaceae	Tsuga	Tsuga_sieboldii
ALYE01016260GosRai38	Eukaryota	Streptophyta	Streptophyta_cl	Malvales	Malvaceae	Althaea	Althaea_officinalis
AUUT01000316CamSat10	Eukaryota	Streptophyta	Streptophyta_cl	Brassicales	Brassicaceae	Arabidopsis	Arabidopsis_lyrata
ALWZ043833163A1DGl205	Eukaryota	Streptophyta	Streptophyta_cl	Pinales	Pinaceae	Picea	Picea_sitchensis
ALWZ040778130A1DGl211	Eukaryota	Streptophyta	Streptophyta_cl	Pinales	Pinaceae	Picea	Picea_sitchensis
ALWZ041048559A1DGl212	Eukaryota	Streptophyta	Streptophyta_cl	Pinales	Pinaceae	Picea	Picea_sitchensis
ALWZ041784727A1DGl217	Eukaryota	Streptophyta	Streptophyta_cl	Pinales	Pinaceae	Picea	Picea_sitchensis
ALWZ041805069A1DGl218	Eukaryota	Streptophyta	Streptophyta_cl	Pinales	Pinaceae	Picea	Picea_sitchensis
ALWZ041824538A1DGl219	Eukaryota	Streptophyta	Streptophyta_cl	Pinales	Pinaceae	Picea	Picea_sitchensis
ALWZ041936992A1DGl220	Eukaryota	Streptophyta	Streptophyta_cl	Pinales	Pinaceae	Picea	Picea_sitchensis
ALYE01005637GosRai41	Eukaryota	Streptophyta	Streptophyta_cl	Malvales	Malvaceae	Althaea	Althaea_officinalis
ALWZ040468904A1DGl222	Eukaryota	Streptophyta	Streptophyta_cl	Pinales	Pinaceae	Pinus	Pinus_lawsonii
AROW01002760BH3Purp3	Eukaryota	Eukaryota_ph	Bangiophyceae	Porphyridiales	Porphyridiaceae	Porphyridium	Porphyridium_purpureum
ALWZ043498814A1DGl225	Eukaryota	Streptophyta	Streptophyta_cl	Pinales	Pinaceae	Picea	Picea_sitchensis
AUUT01013391CamSati8	Eukaryota	Streptophyta	Streptophyta_cl	Brassicales	Brassicaceae	Arabidopsis	Arabidopsis_lyrata
ALWZ042211772A1DGl229	Eukaryota	Streptophyta	Streptophyta_cl	Pinales	Pinaceae	Picea	Picea_sitchensis
ALWZ042332604A1DGl230	Eukaryota	Streptophyta	Streptophyta_cl	Pinales	Pinaceae	Picea	Picea_sitchensis
BDDB01006614ChmDeba6	Eukaryota	Chlorophyta	Chlorophyceae	Chlamydomonadales	Volvocaceae	Volvox	Volvox_carteri
ALWZ042308258A1DGl231	Eukaryota	Streptophyta	Streptophyta_cl	Pinales	Pinaceae	Picea	Picea_sitchensis
LTAE01014803K3DPanic	Eukaryota	Streptophyta	Liliopsida	Dioscoreales	Nartheciaceae	Aletris	Aletris_spicata
FAOM01436208TcmAe223	Eukaryota	Streptophyta	Liliopsida	Poales	Poaceae	Aegilops	Aegilops_uniaristata
ALWZ040840453A1DGl235	Eukaryota	Streptophyta	Streptophyta_cl	Pinales	Pinaceae	Picea	Picea_sitchensis
ALWZ042908404A1DGl237	Eukaryota	Streptophyta	Streptophyta_cl	Pinales	Pinaceae	Picea	Picea_sitchensis
ALWZ042782899A1DGl239	Eukaryota	Streptophyta	Streptophyta_cl	Pinales	Pinaceae	Picea	Picea_sitchensis
ALWZ041968328A1DGl245	Eukaryota	Streptophyta	Streptophyta_cl	Pinales	Pinaceae	Picea	Picea_sitchensis
FAOM01145840TcmAe231	Eukaryota	Streptophyta	Liliopsida	Poales	Poaceae	Aegilops	Aegilops_uniaristata
ALWZ041805797A1DGl247	Eukaryota	Streptophyta	Streptophyta_cl	Pinales	Pinaceae	Picea	Picea_sitchensis
ALWZ041834322A1DGl248	Eukaryota	Streptophyta	Streptophyta_cl	Pinales	Pinaceae	Picea	Picea_sitchensis
ALWZ041842934A1DGl249	Eukaryota	Streptophyta	Streptophyta_cl	Pinales	Pinaceae	Picea	Picea_sitchensis
ALWZ044942932A1DGl254	Eukaryota	Streptophyta	Streptophyta_cl	Pinales	Pinaceae	Pinus	Pinus_sylvestris
LJIH01000260VigRadi5	Eukaryota	Streptophyta	Streptophyta_cl	Fabales	Fabaceae	Vigna	Vigna_radiata
FAOM01405193TcmAe236	Eukaryota	Streptophyta	Liliopsida	Poales	Poaceae	Aegilops	Aegilops_uniaristata
ALWZ043237733A1DGl258	Eukaryota	Streptophyta	Streptophyta_cl	Pinales	Pinaceae	Picea	Picea_sitchensis
ALWZ044623474A1DGl260	Eukaryota	Streptophyta	Streptophyta_cl	Pinales	Pinaceae	Picea	Picea_sitchensis
BCNH01000652K39Poly2	Eukaryota	Streptophyta	Streptophyta_cl	Myrtales	Myrtaceae	Allosyncarpia	Allosyncarpia_ternata
ALWZ043112195A1DGl263	Eukaryota	Streptophyta	Streptophyta_cl	Pinales	Pinaceae	Picea	Picea_sitchensis
ALWZ043785929A1DGl266	Eukaryota	Streptophyta	Streptophyta_cl	Pinales	Pinaceae	Picea	Picea_sitchensis
JWZX01002756AVHSpec6	Eukaryota	Eukaryota_ph	Eukaryota_cl	Prymnesiales	Chrysochromulinaceae	Chrysochromulina	Chrysochromulina_sp._CCMP291
ALWZ042213456A1DGl291	Eukaryota	Streptophyta	Streptophyta_cl	Pinales	Pinaceae	Picea	Picea_sitchensis
BDCZ01001367ChmApp12	Eukaryota	Chlorophyta	Chlorophyceae	Chlamydomonadales	Chlamydomonadaceae	Chlamydomonas	Chlamydomonas_applanata
ALWZ042460954A1DGl293	Eukaryota	Streptophyta	Streptophyta_cl	Pinales	Pinaceae	Picea	Picea_sitchensis
FAOM01436858TcmAe252	Eukaryota	Streptophyta	Liliopsida	Poales	Poaceae	Aegilops	Aegilops_uniaristata
AUSX01021986EcyGran4	Eukaryota	Streptophyta	Streptophyta_cl	Ericales	Theaceae	Pyrenaria	Pyrenaria_diospyricarpa
AACV01034775OrySat54	Eukaryota	Streptophyta	Liliopsida	Poales	Poaceae	Oryza	Oryza_sativa
ALWZ043739455A1DGl302	Eukaryota	Streptophyta	Streptophyta_cl	Pinales	Pinaceae	Picea	Picea_sitchensis
AY958085Su6Punc2	Eukaryota	Streptophyta	Zygnemophyceae	Desmidiales	Desmidiaceae	Staurastrum	Staurastrum_punctulatum
KJ129610VcmAlbu2	Eukaryota	Streptophyta	Streptophyta_cl	Santalales	Viscaceae	Viscum	Viscum_album
ALWZ043592000A1DGl309	Eukaryota	Streptophyta	Streptophyta_cl	Pinales	Pinaceae	Picea	Picea_sitchensis
KT266785SohDuru4	Eukaryota	Eukaryota_ph	Florideophyceae	Corallinales	Sporolithaceae	Sporolithon	Sporolithon_durum
KT266789PorPulch	Eukaryota	Eukaryota_ph	Bangiophyceae	Bangiales	Bangiaceae	Pyropia	Pyropia_pulchra
EU016691YucSchid	Eukaryota	Streptophyta	Liliopsida	Asparagales	Asparagaceae	Hosta	Hosta_minor
BK000554ChmRei12	Eukaryota	Chlorophyta	Chlorophyceae	Chlamydomonadales	Chlamydomonadaceae	Chlamydomonas	Chlamydomonas_reinhardtii
AASG02010287RicComm8	Eukaryota	Streptophyta	Streptophyta_cl	Malpighiales	Euphorbiaceae	Ricinus	Ricinus_communis
AACY020080403Mr8Me132	Bacteria	Bacteria_ph	Bacteria_cl	Bacteria_or	Bacteria_fa	Bacteria_ge	uncultured_bacterium
LJIH01000198VigRadi7	Eukaryota	Streptophyta	Streptophyta_cl	Fabales	Fabaceae	Vigna	Vigna_radiata
BDDC01005307ChmSpha3	Eukaryota	Chlorophyta	Chlorophyceae	Chlamydomonadales	Chlamydomonadaceae	Chlamydomonas	Chlamydomonas_reinhardtii
ALWZ042538527A1DGl323	Eukaryota	Streptophyta	Streptophyta_cl	Pinales	Pinaceae	Picea	Picea_sitchensis
KJ414479HtlRace3	Eukaryota	Streptophyta	Streptophyta_cl	Malpighiales	Chrysobalanaceae	Parinari	Parinari_oblongifolia
KJ463365AMKCaly2	Eukaryota	Streptophyta	Streptophyta_cl	Ericales	Ericaceae	Vaccinium	Vaccinium_macrocarpon
ALWZ044811968A1DGl326	Eukaryota	Streptophyta	Streptophyta_cl	Pinales	Pinaceae	Picea	Picea_sitchensis
ALWZ043570797A1DGl327	Eukaryota	Streptophyta	Streptophyta_cl	Pinales	Pinaceae	Picea	Picea_sitchensis
KJ433485K3TVerti	Eukaryota	Streptophyta	Liliopsida	Liliales	Melanthiaceae	Paris	Paris_quadrifolia
KT343960By0Arg24	Eukaryota	Streptophyta	Bryopsida	Bryales	Bryaceae	Bryum	Bryum_argenteum
KJ490011Ds1Rotun	Eukaryota	Streptophyta	Liliopsida	Dioscoreales	Dioscoreaceae	Dioscorea	Dioscorea_rotundata
KJ501951D45Armen	Eukaryota	Streptophyta	Liliopsida	Asparagales	Orchidaceae	Paphiopedilum	Paphiopedilum_armeniacum
FAOM01556558TcmAe264	Eukaryota	Streptophyta	Liliopsida	Poales	Poaceae	Aegilops	Aegilops_uniaristata
AY855838J1JHooke	Eukaryota	Streptophyta	Streptophyta_cl	Celastrales	Celastraceae	Maytenus	Maytenus_hookeri
AY928077ZeaMa130	Eukaryota	Streptophyta	Liliopsida	Poales	Poaceae	Steinchisma	Steinchisma_laxum
KJ512176VcmMinim	Eukaryota	Streptophyta	Streptophyta_cl	Santalales	Viscaceae	Viscum	Viscum_minimum
KJ170923Lo2Japo2	Eukaryota	Streptophyta	Streptophyta_cl	Dipsacales	Caprifoliaceae	Lonicera	Lonicera_japonica
KT270358EemHeter	Eukaryota	Streptophyta	Streptophyta_cl	Brassicales	Brassicaceae	Eutrema	Eutrema_heterophyllum
AACY020450508Mr8Me130	Bacteria	Cyanobacteria	Cyanobacteria_cl	Cyanobacteria_or	Cyanobacteria_fa	Cyanobacteria_ge	uncultured_cyanobacterium
GU591328KrrFoli3	Eukaryota	Eukaryota_ph	Dinophyceae	Peridiniales	Peridiniaceae	Kryptoperidinium	Kryptoperidinium_foliaceum
GU592207OrySat67	Eukaryota	Streptophyta	Liliopsida	Poales	Poaceae	Oryza	Oryza_sativa
KJ524105D45Niveu	Eukaryota	Streptophyta	Liliopsida	Asparagales	Orchidaceae	Paphiopedilum	Paphiopedilum_niveum
ALWZ045162313A1DGl338	Eukaryota	Streptophyta	Streptophyta_cl	Pinales	Pinaceae	Tsuga	Tsuga_sieboldii
KT601210DZ2Vert3	Eukaryota	Streptophyta	Streptophyta_cl	Cupressales	Sciadopityaceae	Sciadopitys	Sciadopitys_verticillata
BCNH01000569K39Poly3	Eukaryota	Streptophyta	Streptophyta_cl	Myrtales	Myrtaceae	Allosyncarpia	Allosyncarpia_ternata
KT625417ChmApp13	Eukaryota	Chlorophyta	Chlorophyceae	Chlamydomonadales	Chlamydomonadaceae	Chlamydomonas	Chlamydomonas_applanata
GU936907AZ8Symb3	Eukaryota	Chlorophyta	Chlorophyta_cl	Chlorophyta_or	Chlorophyta_fa	Chlorophyta_ge	Chlorophyta_symbiont_of_Baikalospongia_sp.
EU189133CusObtu2	Eukaryota	Streptophyta	Streptophyta_cl	Solanales	Convolvulaceae	Cuscuta	Cuscuta_obtusiflora
AACV01028441OrySa118	Eukaryota	Streptophyta	Liliopsida	Poales	Poaceae	Oryza	Oryza_sativa
AACV01034890OrySat55	Eukaryota	Streptophyta	Liliopsida	Poales	Poaceae	Oryza	Oryza_sativa
KJ566306VniPlani	Eukaryota	Streptophyta	Liliopsida	Asparagales	Orchidaceae	Vanilla	Vanilla_planifolia
KT624802Mg7Mona9	Bacteria	Bacteria_ph	Bacteria_cl	Bacteria_or	Bacteria_fa	Bacteria_ge	uncultured_bacterium
KJ397925ClrSoro9	Eukaryota	Chlorophyta	Trebouxiophyceae	Chlorellales	Chlorellaceae	Chlorella	Chlorella_sorokiniana
KJ625630D40Japon	Eukaryota	Streptophyta	Liliopsida	Asparagales	Orchidaceae	Phragmipedium	Phragmipedium_longifolium
EU017180SevAemu2	Eukaryota	Streptophyta	Streptophyta_cl	Asterales	Goodeniaceae	Scaevola	Scaevola_aemula
KT625419BN5Spec4	Eukaryota	Chlorophyta	Chlorophyceae	Chlorophyceae_or	Chlorophyceae_fa	Carteria	Carteria_sp._SAG_8-5
EU168190HogAkas6	Eukaryota	Eukaryota_ph	Raphidophyceae	Chattonellales	Chattonellaceae	Heterosigma	Heterosigma_akashiwo
GU936925AZ8Symb4	Eukaryota	Chlorophyta	Chlorophyta_cl	Chlorophyta_or	Chlorophyta_fa	Chlorophyta_ge	Chlorophyta_symbiont_of_Lubomirskia_sp.
GV627572Unid1696	Eukaryota	Streptophyta	Streptophyta_cl	Asterales	Asteraceae	Lactuca	Lactuca_sativa
ALWZ043451329A1DGl349	Eukaryota	Streptophyta	Streptophyta_cl	Pinales	Pinaceae	Picea	Picea_sitchensis
EU262889OenBien3	Eukaryota	Streptophyta	Streptophyta_cl	Myrtales	Onagraceae	Oenothera	Oenothera_oakesiana
KJ629117K42Bigel	Eukaryota	Streptophyta	Streptophyta_cl	Caryophyllales	Chenopodiaceae	Salicornia	Salicornia_bigelovii
AC249525HrdVulg9	Eukaryota	Streptophyta	Liliopsida	Poales	Poaceae	Elymus	Elymus_spicatus
KJ523886EroAbsin	Eukaryota	Streptophyta	Streptophyta_cl	Geraniales	Geraniaceae	Erodium	Erodium_chrysanthum
EU325680BpdDis13	Eukaryota	Streptophyta	Liliopsida	Poales	Poaceae	Elymus	Elymus_spicatus
KJ461681RoyAngl2	Eukaryota	Streptophyta	Zygnemophyceae	Zygnematales	Mesotaeniaceae	Roya	Roya_obtusa
EU254477K45Escul	Eukaryota	Streptophyta	Streptophyta_cl	Caryophyllales	Polygonaceae	Fagopyrum	Fagopyrum_tataricum
KT358807K4BFauri	Eukaryota	Streptophyta	Streptophyta_cl	Myrtales	Lythraceae	Lagerstroemia	Lagerstroemia_indica
KJ718922ClrVari5	Eukaryota	Chlorophyta	Trebouxiophyceae	Chlorellales	Chlorellaceae	Chlorella	Chlorella_variabilis
KT886432K4DVelut	Eukaryota	Streptophyta	Liliopsida	Asparagales	Orchidaceae	Goodyera	Goodyera_velutina
ALWZ045426645A1DGl353	Eukaryota	Streptophyta	Streptophyta_cl	Pinales	Pinaceae	Picea	Picea_sitchensis
KT899952DZ0Lichu	Eukaryota	Streptophyta	Liliopsida	Alismatales	Alismataceae	Sagittaria	Sagittaria_lichuanensis
KT952293BEXSpec9	Eukaryota	Bacillariophyta	Bacillariophyceae	Naviculales	Pinnulariaceae	Pinnularia	Pinnularia_sp._U-strain
KT266787Ge1Vagu3	Eukaryota	Eukaryota_ph	Florideophyceae	Gelidiales	Gelidiaceae	Gelidium	Gelidium_vagum
KJ206533PniObov3	Eukaryota	Streptophyta	Streptophyta_cl	Saxifragales	Paeoniaceae	Paeonia	Paeonia_ludlowii
KT962039SlnLati3	Eukaryota	Streptophyta	Streptophyta_cl	Caryophyllales	Caryophyllaceae	Silene	Silene_capitata
KT591187K4ITinct	Eukaryota	Streptophyta	Streptophyta_cl	Brassicales	Brassicaceae	Isatis	Isatis_tinctoria
KJ569699EVBElong	Eukaryota	Streptophyta	Polypodiopsida	Psilotales	Psilotaceae	Tmesipteris	Tmesipteris_oblanceolata
KJ772291IJJRose2	Eukaryota	Streptophyta	Liliopsida	Asparagales	Orchidaceae	Epipogium	Epipogium_roseum
KT625111GlkLong2	Eukaryota	Chlorophyta	Chlorophyceae	Chlamydomonadales	Golenkiniaceae	Golenkinia	Golenkinia_longispicula
KT963037A9JDahur	Eukaryota	Streptophyta	Streptophyta_cl	Apiales	Apiaceae	Glehnia	Glehnia_littoralis
AY958086ZgmCirc4	Eukaryota	Streptophyta	Zygnemophyceae	Zygnematales	Zygnemataceae	Zygnema	Zygnema_circumcarinatum
KT266786Ge1Eleg2	Eukaryota	Eukaryota_ph	Florideophyceae	Gelidiales	Gelidiaceae	Gelidium	Gelidium_elegans
EU090187IWBCaeru	Eukaryota	Streptophyta	Streptophyta_cl	Asterales	Campanulaceae	Trachelium	Trachelium_caeruleum
HF937082A1DAbi10	Eukaryota	Streptophyta	Streptophyta_cl	Pinales	Pinaceae	Picea	Picea_sitchensis
AC251137HrdVul15	Eukaryota	Streptophyta	Liliopsida	Poales	Poaceae	Elymus	Elymus_spicatus
EU118126IpoPurp3	Eukaryota	Streptophyta	Streptophyta_cl	Solanales	Convolvulaceae	Ipomoea	Ipomoea_trifida
EU016711C7UAmer2	Eukaryota	Streptophyta	Liliopsida	Acorales	Acoraceae	Acorus	Acorus_gramineus
EU017103PafBiflo	Eukaryota	Streptophyta	Streptophyta_cl	Malpighiales	Passifloraceae	Passiflora	Passiflora_biflora
EU043314A79Mira2	Eukaryota	Streptophyta	Jungermanniopsida	Metzgeriales	Aneuraceae	Aneura	Aneura_mirabilis
ALWZ044832260A1DGl359	Eukaryota	Streptophyta	Streptophyta_cl	Pinales	Pinaceae	Pinus	Pinus_sylvestris
ALWZ044856339A1DGl360	Eukaryota	Streptophyta	Streptophyta_cl	Pinales	Pinaceae	Picea	Picea_sitchensis
KJ788290TfmPrat5	Eukaryota	Streptophyta	Streptophyta_cl	Fabales	Fabaceae	Trifolium	Trifolium_repens
KT970098HynVisse	Eukaryota	Streptophyta	Streptophyta_cl	Piperales	Aristolochiaceae	Hydnora	Hydnora_visseri
KJ817846Te6Pell4	Eukaryota	Streptophyta	Tetraphidopsida	Tetraphidales	Tetraphidaceae	Tetraphis	Tetraphis_pellucida
AC255230Rp1Sati2	Eukaryota	Streptophyta	Streptophyta_cl	Brassicales	Brassicaceae	Arabidopsis	Arabidopsis_lyrata
KU179437A8CMacro	Eukaryota	Streptophyta	Liliopsida	Asparagales	Orchidaceae	Cymbidium	Cymbidium_macrorhizon
HG514460IJFLati2	Eukaryota	Streptophyta	Streptophyta_cl	Lamiales	Orobanchaceae	Boulardia	Boulardia_latisquama
KJ870994K4PMadag	Eukaryota	Streptophyta	Liliopsida	Poales	Poaceae	Hickelia	Hickelia_madagascariensis
HG515538ILQPhely	Eukaryota	Streptophyta	Streptophyta_cl	Lamiales	Orobanchaceae	Cistanche	Cistanche_phelypaea
KJ850239HQACuli3	Eukaryota	Streptophyta	Streptophyta_cl	Fabales	Fabaceae	Lens	Lens_culinaris
KJ850242VicSativ	Eukaryota	Streptophyta	Streptophyta_cl	Fabales	Fabaceae	Vicia	Vicia_sativa
HG514459B6NAmer2	Eukaryota	Streptophyta	Streptophyta_cl	Lamiales	Orobanchaceae	Conopholis	Conopholis_americana
EU017026MsaAcu12	Eukaryota	Streptophyta	Liliopsida	Zingiberales	Musaceae	Musa	Musa_itinerans
KT312930Hg8Mala2	Eukaryota	Streptophyta	Liliopsida	Commelinales	Hanguanaceae	Hanguana	Hanguana_malayana
KT624880BN5Cruc2	Eukaryota	Chlorophyta	Chlorophyceae	Chlorophyceae_or	Chlorophyceae_fa	Carteria	Carteria_crucifera
KT625410F5FTriap	Eukaryota	Chlorophyta	Chlorophyceae	Chlorophyceae_or	Treubariaceae	Treubaria	Treubaria_triappendiculata
KU310654K4WLehma	Eukaryota	Streptophyta	Streptophyta_cl	Solanales	Solanaceae	Iochroma	Iochroma_cyaneum
KJ920501EVPAmeri	Eukaryota	Streptophyta	Streptophyta_cl	Asterales	Campanulaceae	Campanula	Campanula_americana
KT898814CubOkeec	Eukaryota	Streptophyta	Streptophyta_cl	Cucurbitales	Cucurbitaceae	Cucumis	Cucumis_sativus
EU325680BpdDis12	Eukaryota	Streptophyta	Liliopsida	Poales	Poaceae	Brachypodium	Brachypodium_distachyon
KJ461682C9DEndl2	Eukaryota	Streptophyta	Zygnemophyceae	Zygnematales	Mesotaeniaceae	Mesotaenium	Mesotaenium_endlicherianum
ALWZ045877658A1DGl366	Eukaryota	Streptophyta	Streptophyta_cl	Pinales	Pinaceae	Picea	Picea_sitchensis
KT625414JnfMinu2	Eukaryota	Chlorophyta	Chlorophyceae	Chlorophyceae_or	Chlorophyceae_fa	Jenufa	Jenufa_minuta
KT692738D8FEmar3	Eukaryota	Streptophyta	Streptophyta_cl	Geraniales	Geraniaceae	Monsonia	Monsonia_emarginata
EU189132CusExalt	Eukaryota	Streptophyta	Streptophyta_cl	Solanales	Convolvulaceae	Cuscuta	Cuscuta_exaltata
KU666554B15Mongh	Eukaryota	Streptophyta	Streptophyta_cl	Fabales	Fabaceae	Astragalus	Astragalus_mongholicus
KJ946454IJJRose4	Eukaryota	Streptophyta	Liliopsida	Asparagales	Orchidaceae	Epipogium	Epipogium_roseum
KU522470K50Dolic	Eukaryota	Streptophyta	Streptophyta_cl	Ranunculales	Berberidaceae	Epimedium	Epimedium_koreanum
KU640957M91Hypop	Eukaryota	Streptophyta	Streptophyta_cl	Ericales	Ericaceae	Monotropa	Monotropa_hypopitys
KJ958479AVDSimp2	Eukaryota	Bacillariophyta	Coscinodiscophyceae	Chaetocerotales	Chaetocerotaceae	Chaetoceros	Chaetoceros_simplex
KJ958482RzlImbr2	Eukaryota	Bacillariophyta	Coscinodiscophyceae	Rhizosoleniales	Rhizosoleniaceae	Rhizosolenia	Rhizosolenia_imbricata
KJ958483Ro4Card3	Eukaryota	Bacillariophyta	Coscinodiscophyceae	Thalassiosirales	Thalassiosiraceae	Roundia	Roundia_cardiophora
KJ958484FXJDaem2	Eukaryota	Bacillariophyta	Mediophyceae	Hemiaulales	Hemiaulaceae	Cerataulina	Cerataulina_daemon
KJ958485Th8Weis6	Eukaryota	Bacillariophyta	Coscinodiscophyceae	Thalassiosirales	Thalassiosiraceae	Thalassiosira	Thalassiosira_weissflogii
KU725445Sh5Obtu2	Eukaryota	Streptophyta	Sphagnopsida	Sphagnales	Sphagnaceae	Sphagnum	Sphagnum_palustre
KU725454K53Speci	Eukaryota	Streptophyta	Sphagnopsida	Sphagnales	Sphagnaceae	Sphagnum	Sphagnum_palustre
EU196765Ps2Vul13	Eukaryota	Streptophyta	Streptophyta_cl	Fabales	Fabaceae	Phaseolus	Phaseolus_vulgaris
KT372780K54Insig	Eukaryota	Streptophyta	Streptophyta_cl	Asterales	Campanulaceae	Lobelia	Lobelia_cardinalis
KJ776836PrpKana3	Eukaryota	Eukaryota_ph	Bangiophyceae	Bangiales	Bangiaceae	Pyropia	Pyropia_kanakaensis
GU591327DrkBalt2	Eukaryota	Eukaryota_ph	Dinophyceae	Peridiniales	Peridiniaceae	Durinskia	Durinskia_baltica
KT428296K56Leioc	Eukaryota	Streptophyta	Streptophyta_cl	Fabales	Fabaceae	Inga	Inga_leiocalycina
KT428890GuiThe11	Eukaryota	Eukaryota_ph	Cryptophyta	Pyrenomonadales	Geminigeraceae	Guillardia	Guillardia_theta
KT963087QrcBaron	Eukaryota	Streptophyta	Streptophyta_cl	Fagales	Fagaceae	Castanea	Castanea_mollissima
KT449800K4VBabyl	Eukaryota	Streptophyta	Streptophyta_cl	Malpighiales	Salicaceae	Salix	Salix_tetrasperma
KU885923K4BGuili	Eukaryota	Streptophyta	Streptophyta_cl	Myrtales	Lythraceae	Lagerstroemia	Lagerstroemia_guilinensis
EU016845C89Micro	Eukaryota	Streptophyta	Streptophyta_cl	Cycadales	Cycadaceae	Cycas	Cycas_debaoensis
KX013545B94Tetr4	Eukaryota	Chlorophyta	Chlorophyta_cl	Pyramimonadales	Pyramimonadales_fa	Cymbomonas	Cymbomonas_tetramitiformis
KJ569775K5FSpeci	Eukaryota	Eukaryota_ph	Bangiophyceae	Cyanidiales	Cyanidiales_fa	Cyanidiales_ge	uncultured_Cyanidiaceae
KT626943IriSangu	Eukaryota	Streptophyta	Liliopsida	Asparagales	Iridaceae	Iris	Iris_sanguinea
KT630834DnbHuosh	Eukaryota	Streptophyta	Liliopsida	Asparagales	Orchidaceae	Dendrobium	Dendrobium_huoshanense
KT722983A8CEnsif	Eukaryota	Streptophyta	Liliopsida	Asparagales	Orchidaceae	Cymbidium	Cymbidium_ensifolium
KT625413JnfPerfo	Eukaryota	Chlorophyta	Chlorophyceae	Sphaeropleales	Sphaeropleaceae	Ankyra	Ankyra_judayi
KT625422B49Lent2	Bacteria	Bacteria_ph	Bacteria_cl	Bacteria_or	Bacteria_fa	Bacteria_ge	uncultured_bacterium
LC049067FP4Erio4	Eukaryota	Streptophyta	Streptophyta_cl	Cycadales	Zamiaceae	Stangeria	Stangeria_eriopus
KT805945K3TPolyp	Eukaryota	Streptophyta	Liliopsida	Liliales	Melanthiaceae	Paris	Paris_vietnamensis
KU500638Sg1Thun2	Eukaryota	Phaeophyceae	Phaeophyceae_cl	Fucales	Sargassaceae	Sargassum	Sargassum_thunbergii
LC049207LzmPero4	Eukaryota	Streptophyta	Streptophyta_cl	Cycadales	Zamiaceae	Encephalartos	Encephalartos_lehmannii
KT760575GeaIncan	Eukaryota	Streptophyta	Streptophyta_cl	Geraniales	Geraniaceae	Geranium	Geranium_incanum
KT266788Gr1Chile	Eukaryota	Eukaryota_ph	Florideophyceae	Gracilariales	Gracilariaceae	Gracilaria	Gracilaria_chilensis
KJ700459Gd0Sulp7	Eukaryota	Eukaryota_ph	Bangiophyceae	Cyanidiales	Cyanidiaceae	Galdieria	Galdieria_sulphuraria
HE963749IP0Incon	Eukaryota	Streptophyta	Streptophyta_cl	Nymphaeales	Hydatellaceae	Trithuria	Trithuria_filamentosa
AJ440719J1UAgent	Undetermined	Undetermined_ph	Undetermined_cl	Undetermined_or	Undetermined_fa	Undetermined_ge	putative_agent_of_rhinosporidiosis
LN555649G2SLigu3	Eukaryota	Streptophyta	Streptophyta_cl	Fabales	Fabaceae	Acacia	Acacia_rostellifera
KJ746598D5ZColon	Eukaryota	Chlorophyta	Chlorophyta_cl	Prasinococcales	Prasinococcales_fa	Prasinoderma	Prasinoderma_coloniale
KJ746599C3CSali2	Eukaryota	Chlorophyta	Chlorophyta_cl	Chlorophyta_or	Chlorophyta_fa	Picocystis	Picocystis_salinarum
KJ746601BP8Spe13	Eukaryota	Chlorophyta	Chlorophyta_cl	Chlorophyta_or	Chlorophyta_fa	Chlorophyta_ge	prasinophyte_sp._CCMP1205
KM014691IriGates	Eukaryota	Streptophyta	Liliopsida	Asparagales	Iridaceae	Iris	Iris_gatesii
KJ569698K64Squar	Eukaryota	Streptophyta	Polypodiopsida	Cyatheales	Cyatheaceae	Alsophila	Alsophila_spinulosa
KT624655ChmNival	Eukaryota	Chlorophyta	Chlorophyceae	Chlamydomonadales	Chlamydomonadaceae	Chloromonas	Chloromonas_radiata
KT625011BFIRadi2	Eukaryota	Chlorophyta	Chlorophyceae	Chlamydomonadales	Chlamydomonadaceae	Chloromonas	Chloromonas_radiata
KJ772292IJJAphy2	Eukaryota	Streptophyta	Liliopsida	Asparagales	Orchidaceae	Epipogium	Epipogium_aphyllum
KT625412OogGiga5	Eukaryota	Chlorophyta	Chlorophyceae	Chlamydomonadales	Chlamydomonadaceae	Oogamochlamys	Oogamochlamys_gigantea
KT625421Br2Giga3	Eukaryota	Chlorophyta	Chlorophyceae	Sphaeropleales	Bracteacoccaceae	Bracteacoccus	Bracteacoccus_giganteus
KJ617081Rt1Pires	Eukaryota	Streptophyta	Streptophyta_cl	Araucariales	Podocarpaceae	Retrophyllum	Retrophyllum_piresii
KJ624065T60Minu2	Eukaryota	Eustigmatophyceae	Eustigmatophyceae_cl	Goniochloridales	Goniochloridales_fa	Trachydiscus	Trachydiscus_minutus
KT760577GeaPhaeu	Eukaryota	Streptophyta	Streptophyta_cl	Geraniales	Geraniaceae	Geranium	Geranium_phaeum
KM213122ZngOffi2	Eukaryota	Streptophyta	Liliopsida	Zingiberales	Zingiberaceae	Curcuma	Curcuma_roscoeana
KF744174PhaPleu5	Eukaryota	Euglenida	Euglenida_cl	Euglenales	Phacaceae	Phacus	Phacus_pleuronectes
KF744177PhaSpe12	Eukaryota	Euglenida	Euglenida_cl	Euglenales	Phacaceae	Phacus	Phacus_paraorbicularis
KF744187PhaAcum6	Eukaryota	Euglenida	Euglenida_cl	Euglenales	Phacaceae	Phacus	Phacus_acuminatus
KF744168PhaSpe10	Eukaryota	Euglenida	Euglenida_cl	Euglenales	Phacaceae	Phacus	Phacus_hordeiformis
KF744176PhaSpe13	Eukaryota	Euglenida	Euglenida_cl	Euglenales	Phacaceae	Phacus	Phacus_paraorbicularis
KM233640LuzRadic	Eukaryota	Streptophyta	Liliopsida	Liliales	Alstroemeriaceae	Luzuriaga	Luzuriaga_radicans
KJ806194IM5Japon	Eukaryota	Streptophyta	Streptophyta_cl	Fabales	Fabaceae	Lathyrus	Lathyrus_japonicus
KJ806200IM5Pubes	Eukaryota	Streptophyta	Streptophyta_cl	Fabales	Fabaceae	Lathyrus	Lathyrus_pubescens
KJ788284TfmBoiss	Eukaryota	Streptophyta	Streptophyta_cl	Fabales	Fabaceae	Trifolium	Trifolium_boissieri
JN160604WflLingu	Eukaryota	Streptophyta	Liliopsida	Alismatales	Araceae	Wolffiella	Wolffiella_lingulata
KJ746600NpoAsti5	Eukaryota	Chlorophyta	Nephroselmidophyceae	Nephroselmidophyceae_or	Nephroselmidophyceae_fa	Nephroselmis	Nephroselmis_astigmatica
KJ746602BP8Spe12	Eukaryota	Chlorophyta	Chlorophyta_cl	Chlorophyta_or	Chlorophyta_fa	Chlorophyta_ge	prasinophyte_sp._MBIC10622
KU041648K68Invol	Eukaryota	Streptophyta	Streptophyta_cl	Asterales	Asteraceae	Ambrosia	Ambrosia_artemisiifolia
KU168830EVWRotun	Eukaryota	Streptophyta	Streptophyta_cl	Caryophyllales	Droseraceae	Aldrovanda	Aldrovanda_vesiculosa
KJ850236IM5Incon	Eukaryota	Streptophyta	Streptophyta_cl	Fabales	Fabaceae	Lathyrus	Lathyrus_inconspicuus
KU167097Te5Spe24	Eukaryota	Chlorophyta	Chlorodendrophyceae	Chlorodendrales	Chlorodendraceae	Tetraselmis	Tetraselmis_sp._CCMP_881
KJ850235IM5Clyme	Eukaryota	Streptophyta	Streptophyta_cl	Fabales	Fabaceae	Lathyrus	Lathyrus_clymenum
HG515536ObcPurpu	Eukaryota	Streptophyta	Streptophyta_cl	Lamiales	Orobanchaceae	Phelipanche	Phelipanche_purpurea
LC049070E8BSpin5	Eukaryota	Streptophyta	Streptophyta_cl	Cycadales	Zamiaceae	Dioon	Dioon_spinulosum
KU318712AliuCe40	Eukaryota	Streptophyta	Liliopsida	Asparagales	Amaryllidaceae	Allium	Allium_cepa
HO774988Ps2Acu20	Eukaryota	Streptophyta	Streptophyta_cl	Fabales	Fabaceae	Vigna	Vigna_radiata
EU431223CaiPapa5	Eukaryota	Streptophyta	Streptophyta_cl	Brassicales	Caricaceae	Carica	Carica_papaya
HG515537ObcCrena	Eukaryota	Streptophyta	Streptophyta_cl	Lamiales	Orobanchaceae	Orobanche	Orobanche_crenata
KU563738AoaCheri	Eukaryota	Streptophyta	Streptophyta_cl	Magnoliales	Annonaceae	Annona	Annona_cherimola
KJ956785C25Terni	Eukaryota	Streptophyta	Streptophyta_cl	Ranunculales	Ranunculaceae	Clematis	Clematis_terniflora
KJ806277CmlPubic	Eukaryota	Streptophyta	Streptophyta_cl	Ericales	Theaceae	Camellia	Camellia_azalea
KJ958480AK4Spec3	Eukaryota	Bacillariophyta	Coscinodiscophyceae	Thalassiosirales	Stephanodiscaceae	Cyclotella	Cyclotella_sp._L04_2
KU725456K63Spec2	Eukaryota	Streptophyta	Sphagnopsida	Sphagnales	Sphagnaceae	Sphagnum	Sphagnum_palustre
KT760576GeaMader	Eukaryota	Streptophyta	Streptophyta_cl	Geraniales	Geraniaceae	Geranium	Geranium_maderense
KU095851Tt5Fueg3	Eukaryota	Streptophyta	Bryopsida	Pottiales	Pottiaceae	Pottiaceae_ge	Syntrichia_environmental_sample
HO512329NiaHyal4	Eukaryota	Streptophyta	Charophyceae	Charales	Characeae	Nitella	Nitella_sp._CL-2002
KU306405DZJComo8	Eukaryota	Streptophyta	Liliopsida	Poales	Bromeliaceae	Ananas	Ananas_comosus
KU310932K4WCarde	Eukaryota	Streptophyta	Streptophyta_cl	Solanales	Solanaceae	Solanum	Solanum_pennellii
KF744178PhaSpe14	Eukaryota	Euglenida	Euglenida_cl	Euglenales	Phacaceae	Phacus	Phacus_paraorbicularis
KF744188PhaSpe11	Eukaryota	Euglenida	Euglenida_cl	Euglenales	Phacaceae	Phacus	Phacus_viridioryza
KJ946455IJJRoseu	Eukaryota	Streptophyta	Liliopsida	Asparagales	Orchidaceae	Epipogium	Epipogium_roseum
DQ000201EW3Nudif	Eukaryota	Streptophyta	Streptophyta_cl	Malpighiales	Euphorbiaceae	Mallotus	Mallotus_nudiflorus
DQ229107A59Vulga	Eukaryota	Streptophyta	Charophyceae	Charales	Characeae	Chara	Chara_vulgaris
KM052729EQCRich2	Eukaryota	Streptophyta	Polypodiopsida	Polypodiales	Pteridaceae	Ceratopteris	Ceratopteris_richardii
EU912438VauLitor	Eukaryota	Xanthophyceae	Xanthophyceae_cl	Vaucheriales	Vaucheriaceae	Vaucheria	Vaucheria_litorea
LC040885ZamFurfu	Eukaryota	Streptophyta	Streptophyta_cl	Cycadales	Zamiaceae	Zamia	Zamia_furfuracea
DQ174248B4ATri15	Eukaryota	Bacillariophyta	Bacillariophyceae	Naviculales	Phaeodactylaceae	Phaeodactylum	Phaeodactylum_tricornutum
JX088664K74Nobil	Eukaryota	Streptophyta	Liliopsida	Arecales	Arecaceae	Phoenix	Phoenix_dactylifera
EU342371WlwMira2	Eukaryota	Streptophyta	Streptophyta_cl	Welwitschiales	Welwitschiaceae	Welwitschia	Welwitschia_mirabilis
FJ002187ExbCrib2	Eukaryota	Bacillariophyta	Mediophyceae	Cymatosirales	Cymatosiraceae	Extubocellulus	Extubocellulus_cribriger
FJ002205AX8Septe	Eukaryota	Bacillariophyta	Coscinodiscophyceae	Chaetocerotales	Attheyaceae	Attheya	Attheya_septentrionalis
FJ002212Th8Nord5	Eukaryota	Bacillariophyta	Coscinodiscophyceae	Thalassiosirales	Thalassiosiraceae	Thalassiosira	Thalassiosira_nordenskioeldii
FJ002228RzlSeti3	Eukaryota	Bacillariophyta	Coscinodiscophyceae	Rhizosoleniales	Rhizosoleniaceae	Rhizosolenia	Rhizosolenia_setigera
FJ002234S87Fragi	Eukaryota	Bacillariophyta	Fragilariophyceae	Fragilariales	Fragilariaceae	Synedra	Synedra_fragilaroides
FJ002238FrpCyli4	Eukaryota	Bacillariophyta	Bacillariophyceae	Bacillariales	Bacillariaceae	Fragilariopsis	Fragilariopsis_cylindrus
FJ002242J93Arena	Eukaryota	Bacillariophyta	Mediophyceae	Cymatosirales	Cymatosiraceae	Leyanella	Leyanella_arenaria
FJ002219AVDMuel6	Eukaryota	Bacillariophyta	Coscinodiscophyceae	Chaetocerotales	Chaetocerotaceae	Chaetoceros	Chaetoceros_muellerii
FJ002224NtzTherm	Eukaryota	Bacillariophyta	Bacillariophyceae	Thalassiophysales	Catenulaceae	Amphora	Amphora_sp._C10
KM103383L25Speci	Eukaryota	Streptophyta	Liliopsida	Liliales	Liliaceae	Lilium	Lilium_philadelphicum
KM103376WsrFlor2	Eukaryota	Streptophyta	Streptophyta_cl	Fabales	Fabaceae	Wisteria	Wisteria_floribunda
JX457480MnmAeni3	Eukaryota	Euglenida	Euglenida_cl	Euglenales	Euglenaceae	Monomorphina	Monomorphina_aenigmatica
EU835853CceAri12	Eukaryota	Streptophyta	Streptophyta_cl	Fabales	Fabaceae	Cicer	Cicer_arietinum
LC035012MrhPalea	Eukaryota	Streptophyta	Marchantiopsida	Marchantiales	Marchantiaceae	Marchantia	Marchantia_paleacea
LC049068FP8Hild2	Eukaryota	Streptophyta	Streptophyta_cl	Cycadales	Zamiaceae	Ceratozamia	Ceratozamia_hildae
JN105690K79Escul	Eukaryota	Streptophyta	Liliopsida	Alismatales	Araceae	Zantedeschia	Zantedeschia_aethiopica
KF744181PhaSpe16	Eukaryota	Euglenida	Euglenida_cl	Euglenales	Phacaceae	Phacus	Phacus_paraorbicularis
KF744186PhaSwir2	Eukaryota	Euglenida	Euglenida_cl	Euglenales	Phacaceae	Phacus	Phacus_swirenkoi
KJ850237IM5Odora	Eukaryota	Streptophyta	Streptophyta_cl	Fabales	Fabaceae	Lathyrus	Lathyrus_odoratus
HG515539ObcCali2	Eukaryota	Streptophyta	Streptophyta_cl	Lamiales	Orobanchaceae	Orobanche	Orobanche_crenata
KJ877675OasSpe15	Eukaryota	Eukaryota_ph	Chrysophyceae	Chromulinales	Chromulinaceae	Ochromonas	Ochromonas_sp._CCMP1393
JN117275AKCAnta2	Eukaryota	Eukaryota_ph	Eukaryota_cl	Phaeocystales	Phaeocystaceae	Phaeocystis	Phaeocystis_antarctica
KF744169PhaLimn6	Eukaryota	Euglenida	Euglenida_cl	Euglenales	Phacaceae	Phacus	Phacus_limnophila
KM233639Es2Lati2	Eukaryota	Streptophyta	Liliopsida	Asparagales	Asparagaceae	Eustrephus	Eustrephus_latifolius
JX088669XhdCaeru	Eukaryota	Streptophyta	Liliopsida	Commelinales	Haemodoraceae	Xiphidium	Xiphidium_caeruleum
HO777223Ps2Acu18	Eukaryota	Streptophyta	Streptophyta_cl	Fabales	Fabaceae	Vigna	Vigna_radiata
D11348ChlSac10	Eukaryota	Chlorophyta	Trebouxiophyceae	Chlorellales	Chlorellaceae	Chloroidium	Chloroidium_saccharophilum
FJ002188FrrPinna	Eukaryota	Bacillariophyta	Fragilariophyceae	Fragilariales	Fragilariaceae	Fragilaria	Fragilaria_pinnata
FJ002236H9PSpeci	Eukaryota	Bacillariophyta	Fragilariophyceae	Rhaponeidales	Rhaphoneidaceae	Delphineis	Delphineis_sp._CCMP1095
FJ002239DBAConst	Eukaryota	Bacillariophyta	Bacillariophyceae	Naviculales	Stauroneidaceae	Stauroneis	Stauroneis_constricta
AB086179A65Angu3	Eukaryota	Streptophyta	Anthocerotopsida	Anthocerotales	Anthocerotaceae	Anthoceros	Anthoceros_angustus
KU725456K63Spec3	Eukaryota	Streptophyta	Sphagnopsida	Sphagnales	Sphagnaceae	Sphagnum	Sphagnum_palustre
DQ226511Mr4Indic	Eukaryota	Streptophyta	Streptophyta_cl	Rosales	Rhamnaceae	Berchemiella	Berchemiella_wilsonii
LN713259CucuMe12	Eukaryota	Streptophyta	Streptophyta_cl	Cucurbitales	Cucurbitaceae	Cucumis	Cucumis_melo
KM281675D5EOryzi	Eukaryota	Streptophyta	Streptophyta_cl	Saxifragales	Crassulaceae	Sedum	Sedum_oryzifolium
KF744163PhaCari2	Eukaryota	Euglenida	Euglenida_cl	Euglenales	Phacaceae	Phacus	Phacus_carinatus
GQ903342Unc89204	Bacteria	Bacteria_ph	Bacteria_cl	Bacteria_or	Bacteria_fa	Bacteria_ge	uncultured_bacterium
JT844339CehAmer7	Eukaryota	Streptophyta	Liliopsida	Poales	Poaceae	Steinchisma	Steinchisma_laxum
KM233641D3SEduli	Eukaryota	Streptophyta	Liliopsida	Liliales	Alstroemeriaceae	Bomarea	Bomarea_edulis
DQ291132Ol0Viri2	Eukaryota	Chlorophyta	Ulvophyceae	Ulvophyceae_or	Ulvophyceae_fa	Oltmannsiellopsis	Oltmannsiellopsis_viridis
LC028895NtzSpe18	Eukaryota	Bacillariophyta	Bacillariophyceae	Bacillariales	Bacillariaceae	Nitzschia	Nitzschia_sp._IriIs04
JX512022MedTru10	Eukaryota	Streptophyta	Streptophyta_cl	Fabales	Fabaceae	Medicago	Medicago_truncatula
AR641381Unid1723	Undetermined	Undetermined_ph	Undetermined_cl	Undetermined_or	Undetermined_fa	Undetermined_ge	Chloroplast_transformation_vector_pL3-PpsbA-CT1
HG803178BWNEhler	Eukaryota	Streptophyta	Streptophyta_cl	Lamiales	Lentibulariaceae	Pinguicula	Pinguicula_ehlersiae
LN810504IWFPlum3	Eukaryota	Chlorophyta	Ulvophyceae	Bryopsidales	Bryopsidaceae	Bryopsis	Bryopsis_plumosa
LN810505K7OExped	Eukaryota	Chlorophyta	Ulvophyceae	Bryopsidales	Udoteaceae	Rhipocephalus	Rhipocephalus_phoenix
JX087681ChzStria	Eukaryota	Streptophyta	Liliopsida	Asparagales	Orchidaceae	Corallorhiza	Corallorhiza_striata
JX088661ZngSpect	Eukaryota	Streptophyta	Liliopsida	Zingiberales	Zingiberaceae	Zingiber	Zingiber_spectabile
JX088668K7QZerum	Eukaryota	Streptophyta	Liliopsida	Zingiberales	Zingiberaceae	Alpinia	Alpinia_oxyphylla
KM111545IHWUnci2	Eukaryota	Streptophyta	Bryopsida	Hypnales	Amblystegiaceae	Sanionia	Sanionia_uncinata
FJ002194Du3Conf2	Eukaryota	Bacillariophyta	Coscinodiscophyceae	Thalassiosirales	Thalassiosiraceae	Detonula	Detonula_confervacea
FJ002203AAJSulc2	Eukaryota	Bacillariophyta	Coscinodiscophyceae	Paraliales	Paraliaceae	Paralia	Paralia_sulcata
FJ002221NtzClos4	Eukaryota	Bacillariophyta	Bacillariophyceae	Bacillariales	Bacillariaceae	Cylindrotheca	Cylindrotheca_closterium
FJ002229FK2Ulva2	Eukaryota	Bacillariophyta	Bacillariophyceae	Naviculales	Naviculaceae	Dickieia	Dickieia_ulvacea
FJ002237B77Brev2	Eukaryota	Bacillariophyta	Bacillariophyceae	Mastogloiales	Achnanthaceae	Achnanthes	Achnanthes_brevipes
AC174362MedTrun8	Eukaryota	Streptophyta	Streptophyta_cl	Fabales	Fabaceae	Medicago	Medicago_truncatula
EU849487TfmSubte	Eukaryota	Streptophyta	Streptophyta_cl	Fabales	Fabaceae	Trifolium	Trifolium_subterraneum
FJ002175CfExtubo	Eukaryota	Bacillariophyta	Mediophyceae	Cymatosirales	Cymatosiraceae	Extubocellulus	cf._Extubocellulus_cribriger
FJ002220FsfPell3	Eukaryota	Bacillariophyta	Bacillariophyceae	Naviculales	Naviculaceae	Fistulifera	Fistulifera_pelliculosa
FJ002230ExbSpini	Eukaryota	Bacillariophyta	Mediophyceae	Cymatosirales	Cymatosiraceae	Extubocellulus	Extubocellulus_spinifer
FJ002235S87Hyper	Eukaryota	Bacillariophyta	Fragilariophyceae	Fragilariales	Fragilariaceae	Synedra	Synedra_hyperborea
FJ002196M08elCf0	Eukaryota	Bacillariophyta	Coscinodiscophyceae	Melosirales	Melosiraceae	Melosira	Melosira_cf._octogona
FJ002204AVDSpec9	Eukaryota	Bacillariophyta	Coscinodiscophyceae	Chaetocerotales	Chaetocerotaceae	Chaetoceros	Chaetoceros_sp._C134
FJ002216AX8Long2	Eukaryota	Bacillariophyta	Coscinodiscophyceae	Chaetocerotales	Attheyaceae	Attheya	Attheya_longicornis
FJ002233AZ0Glac5	Eukaryota	Bacillariophyta	Fragilariophyceae	Fragilariales	Fragilariaceae	Asterionellopsis	Asterionellopsis_glacialis
JX402620TbxSpe13	Eukaryota	Chlorophyta	Trebouxiophyceae	Trebouxiophyceae_or	Trebouxiophyceae_fa	Trebouxiophyceae_ge	Trebouxiophyceae_sp._MX-AZ01
U21490CohRept4	Eukaryota	Eukaryota_ph	Eukaryota_cl	Eukaryota_or	Eukaryota_fa	Chlorarachnion	Chlorarachnion_reptans
FJ002180AX8AtCf0	Eukaryota	Bacillariophyta	Coscinodiscophyceae	Chaetocerotales	Attheyaceae	Attheya	Attheya_cf._septentrionalis
FJ002215AVDCalc3	Eukaryota	Bacillariophyta	Coscinodiscophyceae	Chaetocerotales	Chaetocerotaceae	Chaetoceros	Chaetoceros_calcitrans
FJ002225B4ATri18	Eukaryota	Bacillariophyta	Bacillariophyceae	Naviculales	Phaeodactylaceae	Phaeodactylum	Phaeodactylum_tricornutum
FJ002227NvcSpe11	Eukaryota	Bacillariophyta	Bacillariophyceae	Naviculales	Naviculaceae	Navicula	Navicula_sp._C20
JX827163A7TEndiv	Eukaryota	Streptophyta	Jungermanniopsida	Pelliales	Pelliaceae	Apopellia	Apopellia_endiviifolia
AB001684ClrVul10	Eukaryota	Chlorophyta	Trebouxiophyceae	Chlorellales	Chlorellaceae	Auxenochlorella	Auxenochlorella_protothecoides
AB002583CnzMero5	Eukaryota	Eukaryota_ph	Bangiophyceae	Cyanidiales	Cyanidiaceae	Cyanidioschyzon	Cyanidioschyzon_merolae
AC198754ZeaMa128	Eukaryota	Streptophyta	Liliopsida	Poales	Poaceae	Garnotia	Garnotia_tenella
LN735528BU6Gloe3	Eukaryota	Eukaryota_ph	Glaucocystophyceae	Glaucocystophyceae_or	Glaucocystophyceae_fa	Cyanoptyche	Cyanoptyche_gloeocystis
FJ002185J7VDiato	Eukaryota	Bacillariophyta	Bacillariophyta_cl	Bacillariophyta_or	Bacillariophyta_fa	Bacillariophyta_ge	Pennate_diatom_sp._CCAP_1008/1
FJ002213Th8Grav3	Eukaryota	Bacillariophyta	Coscinodiscophyceae	Thalassiosirales	Thalassiosiraceae	Thalassiosira	Thalassiosira_gravida
HG737342PyuSpino	Eukaryota	Streptophyta	Streptophyta_cl	Rosales	Rosaceae	Fragaria	Fragaria_x_ananassa
HG738866Sw1Ameri	Eukaryota	Streptophyta	Streptophyta_cl	Lamiales	Orobanchaceae	Schwalbea	Schwalbea_americana
HG803180ObcRamos	Eukaryota	Streptophyta	Streptophyta_cl	Lamiales	Orobanchaceae	Phelipanche	Phelipanche_ramosa
LT174527VdgPelt2	Eukaryota	Chlorophyta	Chlorophyta_cl	Palmophyllales	Palmophyllales_fa	Verdigellas	Verdigellas_peltata
AB197035SelUnci2	Eukaryota	Streptophyta	Lycopodiopsida	Selaginellales	Selaginellaceae	Selaginella	Selaginella_uncinata
JN867592IN9Indi2	Eukaryota	Streptophyta	Streptophyta_cl	Asterales	Asteraceae	Artemisia	Artemisia_annua
X80390Oc1Neap2	Eukaryota	Eukaryota_ph	Eukaryota_cl	Coccolithales	Hymenomonadaceae	Ochrosphaera	Ochrosphaera_neapolitana
X82155SkePseu4	Eukaryota	Bacillariophyta	Coscinodiscophyceae	Thalassiosirales	Skeletonemataceae	Skeletonema	Skeletonema_pseudocostatum
LN735522B93Bilob	Eukaryota	Eukaryota_ph	Glaucocystophyceae	Glaucocystophyceae_or	Cyanophoraceae	Cyanophora	Cyanophora_biloba
AB491648DlxTenu3	Eukaryota	Chlorophyta	Mamiellophyceae	Dolichomastigales	Dolichomastigaceae	Dolichomastix	Dolichomastix_tenuilepis
LN833431K96Speci	Eukaryota	Eukaryota_ph	Florideophyceae	Ceramiales	Rhodomelaceae	Laurencia	Laurencia_snackeyi
JQ269270FNWWHC12	Bacteria	Bacteria_ph	Bacteria_cl	Bacteria_or	Bacteria_fa	Bacteria_ge	bacterium_WHC1-2
JN854171A6LPonde	Eukaryota	Streptophyta	Streptophyta_cl	Pinales	Pinaceae	Pinus	Pinus_oocarpa
Y17632GGJAcicu	Eukaryota	Chlorophyta	Trebouxiophyceae	Trebouxiophyceae_or	Trebouxiophyceae_fa	Dicloster	Dicloster_acuatus
X15850ChmMoew6	Eukaryota	Chlorophyta	Chlorophyceae	Chlamydomonadales	Chlamydomonadaceae	Oophila	Oophila_amblystomatis
X55015Py8Sali3	Eukaryota	Eukaryota_ph	Cryptophyta	Pyrenomonadales	Pyrenomonadaceae	Pyrenomonas	Pyrenomonas_salina
KC509523FKUGemi3	Eukaryota	Bacillariophyta	Bacillariophyceae	Cymbellales	Gomphonemataceae	Didymosphenia	Didymosphenia_geminata
JQ031013ISWMacro	Eukaryota	Streptophyta	Streptophyta_cl	Geraniales	Geraniaceae	California	California_macrophylla
AB480043DV0Deod2	Eukaryota	Streptophyta	Streptophyta_cl	Pinales	Pinaceae	Cedrus	Cedrus_deodara
X86563ZeaMa133	Eukaryota	Streptophyta	Liliopsida	Poales	Poaceae	Zea	Zea_mays
AP009374Lp7Virg2	Eukaryota	Streptophyta	Streptophyta_cl	Brassicales	Brassicaceae	Bunias	Bunias_orientalis
JQ067650BQ1Uned4	Eukaryota	Streptophyta	Streptophyta_cl	Ericales	Ericaceae	Arbutus	Arbutus_unedo
JQ069025JpnOsen2	Eukaryota	Streptophyta	Liliopsida	Petrosaviales	Petrosaviaceae	Japonolirion	Japonolirion_osense
AP011960FsfSolar	Eukaryota	Bacillariophyta	Bacillariophyceae	Naviculales	Naviculaceae	Fistulifera	Fistulifera_solaris
JN854198A6LGregg	Eukaryota	Streptophyta	Streptophyta_cl	Pinales	Pinaceae	Pinus	Pinus_greggii
X06428GlyciM30	Eukaryota	Streptophyta	Streptophyta_cl	Fabales	Fabaceae	Glycine	Glycine_max
KP410781CrySku10	Eukaryota	Euglenida	Euglenida_cl	Euglenales	Euglenaceae	Cryptoglena	Cryptoglena_skujai
AM711640CusRefle	Eukaryota	Streptophyta	Streptophyta_cl	Solanales	Convolvulaceae	Cuscuta	Cuscuta_reflexa
X90641M24Squa2	Eukaryota	Chlorophyta	Mamiellophyceae	Mamiellales	Mamiellaceae	Mantoniella	Mantoniella_squamata
KC117178Oh1Cali2	Eukaryota	Streptophyta	Polypodiopsida	Ophioglossales	Ophioglossaceae	Ophioglossum	Ophioglossum_californicum
AF494278A6QGlo10	Eukaryota	Streptophyta	Coleochaetophyceae	Coleochaetales	Chaetosphaeridiaceae	Chaetosphaeridium	Chaetosphaeridium_globosum
Z67753OdeSine3	Eukaryota	Bacillariophyta	Mediophyceae	Eupodiscales	Eupodiscaceae	Odontella	Odontella_sinensis
JF772173SlmTube6	Eukaryota	Streptophyta	Streptophyta_cl	Solanales	Solanaceae	Solanum	Solanum_pennellii
AP004638A7GNudu3	Eukaryota	Streptophyta	Polypodiopsida	Psilotales	Psilotaceae	Psilotum	Psilotum_nudum
KC509520AZ0Glac3	Eukaryota	Bacillariophyta	Fragilariophyceae	Fragilariales	Fragilariaceae	Asterionellopsis	Asterionellopsis_glacialis
KC509524LcyDani3	Eukaryota	Bacillariophyta	Coscinodiscophyceae	Leptocylindrales	Leptocylindraceae	Leptocylindrus	Leptocylindrus_danicus
AP005672A34Pate8	Eukaryota	Streptophyta	Bryopsida	Funariales	Funariaceae	Physcomitrella	Physcomitrella_patens
EU520587JFVTran5	Undetermined	Undetermined_ph	Undetermined_cl	Undetermined_or	Undetermined_fa	Undetermined_ge	Chloroplast_transformation_vector_pL3-PpsbA-CT1
KC509525LdmUndu3	Eukaryota	Bacillariophyta	Mediophyceae	Lithodesmiales	Lithodesmiaceae	Lithodesmium	Lithodesmium_undulatum
HQ621635WnrKargl	Eukaryota	Streptophyta	Streptophyta_cl	Caryophyllales	Cactaceae	Weingartia	Weingartia_kargliana
JX978472NajFlex2	Eukaryota	Streptophyta	Liliopsida	Alismatales	Hydrocharitaceae	Najas	Najas_flexilis
AP008956PopuAlb2	Eukaryota	Streptophyta	Streptophyta_cl	Malpighiales	Salicaceae	Populus	Populus_lasiocarpa
AP009123GosBarba	Eukaryota	Streptophyta	Streptophyta_cl	Malvales	Malvaceae	Gossypium	Gossypium_barbadense
AP009339C89Tait3	Eukaryota	Streptophyta	Streptophyta_cl	Cycadales	Cycadaceae	Cycas	Cycas_taitungensis
AP006715PrpYezo9	Eukaryota	Eukaryota_ph	Bangiophyceae	Bangiales	Bangiaceae	Pyropia	Pyropia_yezoensis
AP007232La3Sati3	Eukaryota	Streptophyta	Streptophyta_cl	Asterales	Asteraceae	Conyza	Conyza_bonariensis
AP009369IMZHirsu	Eukaryota	Streptophyta	Streptophyta_cl	Brassicales	Brassicaceae	Arabis	Arabis_stelleri
AP009370IN2Verna	Eukaryota	Streptophyta	Streptophyta_cl	Brassicales	Brassicaceae	Barbarea	Barbarea_verna
KC153978IN7Tuber	Eukaryota	Eukaryota_ph	Florideophyceae	Corallinales	Corallinaceae	Calliarthron	Calliarthron_tuberculosum
AP012494GumPect2	Eukaryota	Chlorophyta	Chlorophyceae	Chlamydomonadales	Volvocaceae	Gonium	Gonium_pectorale
AP014574DZIForm2	Eukaryota	Streptophyta	Streptophyta_cl	Cupressales	Taxaceae	Amentotaxus	Amentotaxus_formosana
KC509523FKUGemi2	Eukaryota	Bacillariophyta	Bacillariophyceae	Cymbellales	Gomphonemataceae	Didymosphenia	Didymosphenia_geminata
KC536645Lg5Japo4	Eukaryota	Streptophyta	Polypodiopsida	Schizaeales	Lygodiaceae	Lygodium	Lygodium_japonicum
KP453743EglAnab7	Eukaryota	Euglenida	Euglenida_cl	Euglenales	Euglenaceae	Euglenaria	Euglenaria_anabaena
KC509521A6GRadi2	Eukaryota	Bacillariophyta	Coscinodiscophyceae	Coscinodiscales	Coscinodiscaceae	Coscinodiscus	Coscinodiscus_radiatus
JQ088178UlnaAcu5	Eukaryota	Bacillariophyta	Fragilariophyceae	Fragilariales	Fragilariaceae	Ulnaria	Ulnaria_acus
HQ664597IKUArbo2	Eukaryota	Streptophyta	Streptophyta_cl	Zygophyllales	Zygophyllaceae	Bulnesia	Bulnesia_arborea
AP009373INZNemor	Eukaryota	Streptophyta	Streptophyta_cl	Brassicales	Brassicaceae	Draba	Draba_nemorosa
HQ664631CinCamp3	Eukaryota	Streptophyta	Streptophyta_cl	Laurales	Lauraceae	Cinnamomum	Cinnamomum_camphora
HQ664647Li5Arbo2	Eukaryota	Streptophyta	Streptophyta_cl	Caryophyllales	Plumbaginaceae	Limonium	Limonium_arborescens
AP014625ELWLaevi	Eukaryota	Eukaryota_ph	Synurophyceae	Parmales	Triparmaceae	Triparma	Triparma_laevis
KC588391BXZFili3	Eukaryota	Streptophyta	Streptophyta_cl	Laurales	Lauraceae	Cassytha	Cassytha_filiformis
KC588392MptHumi3	Eukaryota	Streptophyta	Streptophyta_cl	Ericales	Ericaceae	Monotropastrum	Monotropastrum_humile
KC588393Ch4Macr2	Eukaryota	Streptophyta	Streptophyta_cl	Ericales	Ericaceae	Cheilotheca	Cheilotheca_macrocarpa
KC588395GaeLind3	Eukaryota	Streptophyta	Liliopsida	Asparagales	Orchidaceae	Galeola	Galeola_lindleyana
KC588396C9GKane2	Eukaryota	Streptophyta	Streptophyta_cl	Ericales	Mitrastemonaceae	Mitrastemon	Mitrastemon_kanehirai
KC598086NnhOcea3	Eukaryota	Eustigmatophyceae	Eustigmatophyceae_cl	Eustigmatales	Monodopsidaceae	Nannochloropsis	Nannochloropsis_oceanica
AP014575TxsMair2	Eukaryota	Streptophyta	Streptophyta_cl	Cupressales	Taxaceae	Taxus	Taxus_mairei
AP014702TakLepi5	Eukaryota	Streptophyta	Takakiopsida	Takakiales	Takakiaceae	Takakia	Takakia_lepidozioides
AP014923GnetuUla	Eukaryota	Streptophyta	Streptophyta_cl	Gnetales	Gnetaceae	Gnetum	Gnetum_ula
AP014947Gy2Stel3	Eukaryota	Eukaryota_ph	Eukaryota_cl	Eukaryota_or	Eukaryota_fa	Gymnochlora	Gymnochlora_stellata
AP014948KE0Gloss	Eukaryota	Eukaryota_ph	Eukaryota_cl	Eukaryota_or	Eukaryota_fa	Partenskyella	Partenskyella_glossopodia
HQ664613D6MGlab2	Eukaryota	Streptophyta	Streptophyta_cl	Malpighiales	Caryocaraceae	Caryocar	Caryocar_glabrum
JQ310743EodCanad	Eukaryota	Streptophyta	Liliopsida	Alismatales	Hydrocharitaceae	Elodea	Elodea_canadensis
JN654343GkgBilo3	Eukaryota	Streptophyta	Streptophyta_cl	Ginkgoales	Ginkgoaceae	Ginkgo	Ginkgo_biloba
JN673818IOFPinna	Eukaryota	Streptophyta	Streptophyta_cl	Fabales	Fabaceae	Millettia	Millettia_pinnata
LT545991Bo2Bra20	Eukaryota	Chlorophyta	Trebouxiophyceae	Trebouxiophyceae_or	Botryococcaceae	Botryococcus	Botryococcus_braunii
KP455987MnmParap	Eukaryota	Euglenida	Euglenida_cl	Euglenales	Euglenaceae	Monomorphina	Monomorphina_parapyrum
HG975450SlmPen25	Eukaryota	Streptophyta	Streptophyta_cl	Solanales	Solanaceae	Solanum	Solanum_pennellii
KC588397ObcCoer2	Eukaryota	Streptophyta	Streptophyta_cl	Lamiales	Orobanchaceae	Orobanche	Orobanche_coerulescens
LN735195B93Para4	Eukaryota	Eukaryota_ph	Glaucocystophyceae	Glaucocystophyceae_or	Cyanophoraceae	Cyanophora	Cyanophora_paradoxa
HQ700713SzeLeib6	Eukaryota	Chlorophyta	Chlorophyceae	Sphaeropleales	Bracteacoccaceae	Bracteacoccus	Bracteacoccus_minor
M81884EpfVirg3	Eukaryota	Streptophyta	Streptophyta_cl	Lamiales	Orobanchaceae	Epifagus	Epifagus_virginiana
HG975450SlmPen22	Eukaryota	Streptophyta	Streptophyta_cl	Solanales	Solanaceae	Solanum	Solanum_pennellii
AB856289VitVin12	Eukaryota	Streptophyta	Streptophyta_cl	Vitales	Vitaceae	Vitis	Vitis_x_champinii
BD293343UnideZ15	Eukaryota	Streptophyta	Streptophyta_cl	Solanales	Solanaceae	Nicotiana	Nicotiana_attenuata
KP686077TraVolv7	Eukaryota	Euglenida	Euglenida_cl	Euglenales	Euglenaceae	Trachelomonas	Trachelomonas_volvocina
AJ007728ObcMinor	Eukaryota	Streptophyta	Streptophyta_cl	Lamiales	Orobanchaceae	Orobanche	Orobanche_minor
HG975449SlmPen11	Eukaryota	Streptophyta	Streptophyta_cl	Solanales	Solanaceae	Solanum	Solanum_pennellii
AB899725NtzSpec7	Eukaryota	Bacillariophyta	Bacillariophyceae	Bacillariales	Bacillariaceae	Nitzschia	Nitzschia_sp._O2
KC208619ButUmbe2	Eukaryota	Streptophyta	Liliopsida	Alismatales	Butomaceae	Butomus	Butomus_umbellatus
HQ664610EBFOhie2	Eukaryota	Streptophyta	Liliopsida	Commelinales	Commelinaceae	Tradescantia	Tradescantia_ohiensis
KC771275DnbCate2	Eukaryota	Streptophyta	Liliopsida	Asparagales	Orchidaceae	Dendrobium	Dendrobium_catenatum
U38804PorPurp4	Eukaryota	Eukaryota_ph	Bangiophyceae	Bangiales	Bangiaceae	Porphyra	Porphyra_purpurea
AP014961OrySa127	Eukaryota	Streptophyta	Liliopsida	Poales	Poaceae	Oryza	Oryza_sativa
KC285889NhcAeni4	Eukaryota	Streptophyta	Anthocerotopsida	Dendrocerotales	Dendrocerotaceae	Nothoceros	Nothoceros_aenigmaticus
HG803179ObcGraci	Eukaryota	Streptophyta	Streptophyta_cl	Lamiales	Orobanchaceae	Orobanche	Orobanche_gracilis
HG975441SlmPen32	Eukaryota	Streptophyta	Streptophyta_cl	Solanales	Solanaceae	Solanum	Solanum_pennellii
U70724UniCryp2	Eukaryota	Eukaryota_ph	Cryptophyta	Cryptophyta_or	Cryptophyta_fa	Cryptophyta_ge	unidentified_cryptomonad
JN854201A6LEngel	Eukaryota	Streptophyta	Streptophyta_cl	Pinales	Pinaceae	Pinus	Pinus_oocarpa
X04465MrhPoly4	Eukaryota	Streptophyta	Marchantiopsida	Marchantiales	Marchantiaceae	Marchantia	Marchantia_paleacea
X14873B76Litt2	Eukaryota	Phaeophyceae	Phaeophyceae_cl	Ectocarpales	Acinetosporaceae	Pylaiella	Pylaiella_littoralis
AM712908CumDeme5	Eukaryota	Streptophyta	Streptophyta_cl	Ceratophyllales	Ceratophyllaceae	Ceratophyllum	Ceratophyllum_demersum
X73670DauCaro4	Eukaryota	Streptophyta	Streptophyta_cl	Apiales	Apiaceae	Daucus	Daucus_carota
X12742AWWPrin4	Eukaryota	Chlorophyta	Trebouxiophyceae	Chlorellales	Chlorellaceae	Pseudochlorella	Pseudochlorella_pringsheimii
U21492CohSpec4	Eukaryota	Eukaryota_ph	Eukaryota_cl	Eukaryota_or	Eukaryota_fa	Chlorarachnion	Chlorarachnion_sp._CCMP242
U24596Sg2Maxi2	Eukaryota	Streptophyta	Zygnemophyceae	Zygnematales	Zygnemataceae	Spirogyra	Spirogyra_maxima
DQ059300KFYCyano	Eukaryota	Chlorophyta	Trebouxiophyceae	Trebouxiophyceae_or	Trebouxiophyceae_fa	Choricystis	Choricystis_parasitica
X54299CFHSpeci	Eukaryota	Eukaryota_ph	Florideophyceae	Ceramiales	Ceramiaceae	Antithamnion	Antithamnion_sp.
HM748318J2XCaver	Bacteria	Cyanobacteria	Cyanobacteria_cl	Nostocales	Symphyonemataceae	Loriellopsis	Loriellopsis_cavernicola
X81903GpeVacu2	Eukaryota	Eukaryota_ph	Rhodellophyceae	Glaucosphaerales	Glaucosphaeraceae	Glaucosphaera	Glaucosphaera_vacuolata
AC093544MedTru13	Eukaryota	Streptophyta	Streptophyta_cl	Fabales	Fabaceae	Medicago	Medicago_truncatula
KM459516D8ICoty3	Eukaryota	Streptophyta	Streptophyta_cl	Geraniales	Geraniaceae	Pelargonium	Pelargonium_cotyledonis
KM462862DK7Speci	Eukaryota	Chlorophyta	Trebouxiophyceae	Prasiolales	Prasiolaceae	Prasiola	Prasiola_crispa
KM462864S33Bac14	Eukaryota	Chlorophyta	Trebouxiophyceae	Microthamniales	Microthamniales_fa	Stichococcus	Stichococcus_bacillaris
KM462867BYQTube3	Eukaryota	Chlorophyta	Pedinophyceae	Pedinomonadales	Pedinomonadaceae	Pedinomonas	Pedinomonas_tuberculata
KM462870GD9Spec2	Eukaryota	Chlorophyta	Pedinophyceae	Marsupiomonadales	Marsupiomonadaceae	Marsupiomonas	Marsupiomonas_sp._NIES_1824
KM462866AWHSigni	Eukaryota	Chlorophyta	Trebouxiophyceae	Chlorellales	Chlorellaceae	Pseudochlorella	Pseudochlorella_signiensis
KM462886CQBWilh3	Eukaryota	Chlorophyta	Trebouxiophyceae	Trebouxiophyceae_or	Trebouxiophyceae_fa	Pseudochloris	Pseudochloris_wilhelmii
KM462888MvnGemi4	Eukaryota	Chlorophyta	Trebouxiophyceae	Chlorellales	Chlorellaceae	Marvania	Marvania_geminata
KM462873NytBrev2	Eukaryota	Chlorophyta	Trebouxiophyceae	Trebouxiophyceae_or	Trebouxiophyceae_fa	Neocystis	Neocystis_brevis
KM462877GtoSteri	Eukaryota	Chlorophyta	Chlorophyta_cl	Chlorophyta_or	Chlorophyta_fa	Geminella	Geminella_minor
KM462880F9SLaut2	Eukaryota	Chlorophyta	Trebouxiophyceae	Trebouxiophyceae_or	Trebouxiophyceae_fa	Planctonema	Planctonema_lauterbornii
EZ273746AemAnnu9	Eukaryota	Streptophyta	Streptophyta_cl	Asterales	Asteraceae	Artemisia	Artemisia_annua
KM462860Dc9Reti4	Eukaryota	Chlorophyta	Trebouxiophyceae	Microthamniales	Microthamniales_fa	Symbiochloris	Symbiochloris_handae
KM462861Mm1Israe	Eukaryota	Chlorophyta	Trebouxiophyceae	Trebouxiophyceae_or	Trebouxiophyceae_fa	Myrmecia	Myrmecia_israelensis
HG975441SlmPen16	Eukaryota	Streptophyta	Streptophyta_cl	Solanales	Solanaceae	Solanum	Solanum_pennellii
Z18289IVCPalma	Eukaryota	Eukaryota_ph	Florideophyceae	Palmariales	Palmariaceae	Palmaria	Palmaria_palmata
AC213083PopTri18	Eukaryota	Streptophyta	Streptophyta_cl	Malpighiales	Salicaceae	Populus	Populus_trichocarpa
KM462863WtnReni4	Eukaryota	Chlorophyta	Trebouxiophyceae	Trebouxiophyceae_or	Trebouxiophyceae_fa	Watanabea	Watanabea_reniformis
AP007658Lo3Japo3	Eukaryota	Streptophyta	Streptophyta_cl	Fabales	Fabaceae	Lotus	Lotus_japonicus
AB547400DWEArgy3	Eukaryota	Streptophyta	Streptophyta_cl	Pinales	Pinaceae	Cathaya	Cathaya_argyrophylla
KM462879F3VMulti	Eukaryota	Chlorophyta	Trebouxiophyceae	Trebouxiophyceae_or	Coccomyxaceae	Coccomyxa	Coccomyxa_subellipsoidea
JQ041763KHQRupic	Eukaryota	Streptophyta	Streptophyta_cl	Rosales	Rosaceae	Petrophytum	Petrophytum_caespitosum
AJ245645A4JWick3	Eukaryota	Chlorophyta	Trebouxiophyceae	Chlorellales	Chlorellaceae	Prototheca	Prototheca_wickerhamii
AP010819Ep5Equis	Eukaryota	Streptophyta	Streptophyta_cl	Ephedrales	Ephedraceae	Ephedra	Ephedra_foeminea
AP010967I7RJapo4	Eukaryota	Streptophyta	Streptophyta_cl	Cupressales	Cupressaceae	Cryptomeria	Cryptomeria_japonica
X99077Oc1Neapo	Eukaryota	Eukaryota_ph	Eukaryota_cl	Coccolithales	Hymenomonadaceae	Ochrosphaera	Ochrosphaera_neapolitana
AB501189Lx0Decid	Eukaryota	Streptophyta	Streptophyta_cl	Pinales	Pinaceae	Larix	Larix_decidua
EU520589JFVTran7	Undetermined	Undetermined_ph	Undetermined_cl	Undetermined_or	Undetermined_fa	Undetermined_ge	Chloroplast_transformation_vector_pL3-PpsbA-CT1
AP009375IO7Mari2	Eukaryota	Streptophyta	Streptophyta_cl	Brassicales	Brassicaceae	Lobularia	Lobularia_maritima
KC509519A93Form3	Eukaryota	Bacillariophyta	Fragilariophyceae	Fragilariales	Fragilariaceae	Asterionella	Asterionella_formosa
KM462865TbxSpe18	Eukaryota	Chlorophyta	Trebouxiophyceae	Prasiolales	Prasiolaceae	Edaphochlorella	Edaphochlorella_mirabilis
AJ316582H7BBell2	Eukaryota	Streptophyta	Streptophyta_cl	Solanales	Solanaceae	Hyoscyamus	Hyoscyamus_niger
KC509522B7HClo22	Eukaryota	Bacillariophyta	Bacillariophyceae	Bacillariales	Bacillariaceae	Cylindrotheca	Cylindrotheca_closterium
HQ621626ILFLilip	Eukaryota	Streptophyta	Streptophyta_cl	Caryophyllales	Cactaceae	Blossfeldia	Blossfeldia_liliputana
HQ621632Pk5Digue	Eukaryota	Streptophyta	Streptophyta_cl	Caryophyllales	Cactaceae	Pereskiopsis	Pereskiopsis_diguetii
AJ428413ClcFlor5	Eukaryota	Streptophyta	Streptophyta_cl	Laurales	Calycanthaceae	Calycanthus	Calycanthus_floridus
KC876129A8CMann3	Eukaryota	Streptophyta	Liliopsida	Asparagales	Orchidaceae	Cymbidium	Cymbidium_mannii
JQ757046VacMacr5	Eukaryota	Streptophyta	Streptophyta_cl	Ericales	Ericaceae	Vaccinium	Vaccinium_macrocarpon
AP014949LoeVacu4	Eukaryota	Eukaryota_ph	Eukaryota_cl	Eukaryota_or	Eukaryota_fa	Lotharella	Lotharella_vacuolata
AP012266TawCryp2	Eukaryota	Streptophyta	Streptophyta_cl	Cupressales	Cupressaceae	Taiwania	Taiwania_cryptomerioides
KC893632GlyCyrto	Eukaryota	Streptophyta	Streptophyta_cl	Fabales	Fabaceae	Glycine	Glycine_gracilis
KC894706TfmRepe2	Eukaryota	Streptophyta	Streptophyta_cl	Fabales	Fabaceae	Trifolium	Trifolium_repens
KC588389AegIndi3	Eukaryota	Streptophyta	Streptophyta_cl	Lamiales	Orobanchaceae	Aeginetia	Aeginetia_indica
AF041468GuiThet8	Eukaryota	Eukaryota_ph	Cryptophyta	Pyrenomonadales	Geminigeraceae	Guillardia	Guillardia_theta
AJ400848CJ5Oler3	Eukaryota	Streptophyta	Streptophyta_cl	Caryophyllales	Chenopodiaceae	Spinacia	Spinacia_oleracea
AJ401354CusEurop	Eukaryota	Streptophyta	Streptophyta_cl	Solanales	Convolvulaceae	Cuscuta	Cuscuta_europaea
KC573041PvlLuth4	Eukaryota	Eukaryota_ph	Eukaryota_cl	Pavlovales	Pavlovaceae	Pavlova	Pavlova_lutheri
AJ506156AmrTri17	Eukaryota	Streptophyta	Streptophyta_cl	Amborellales	Amborellaceae	Amborella	Amborella_trichopoda
HQ664580F36Serot	Eukaryota	Streptophyta	Streptophyta_cl	Santalales	Viscaceae	Phoradendron	Phoradendron_leucarpum
HQ664658RviHumil	Eukaryota	Streptophyta	Streptophyta_cl	Caryophyllales	Petiveriaceae	Rivina	Rivina_humilis
HQ664581PbgAuri2	Eukaryota	Streptophyta	Streptophyta_cl	Caryophyllales	Plumbaginaceae	Plumbago	Plumbago_auriculata
HQ664643D04Napif	Eukaryota	Streptophyta	Streptophyta_cl	Caryophyllales	Aizoaceae	Delosperma	Delosperma_napiforme
AF041468GuiThet9	Eukaryota	Eukaryota_ph	Cryptophyta	Pyrenomonadales	Geminigeraceae	Guillardia	Guillardia_theta
JF325876Ne9Nidu4	Eukaryota	Streptophyta	Liliopsida	Asparagales	Orchidaceae	Neottia	Neottia_nidus-avis
HQ693844CocSube2	Eukaryota	Chlorophyta	Trebouxiophyceae	Trebouxiophyceae_or	Coccomyxaceae	Coccomyxa	Coccomyxa_subellipsoidea
KC968976IMXAure2	Eukaryota	Streptophyta	Liliopsida	Liliales	Alstroemeriaceae	Alstroemeria	Alstroemeria_aurea
AJ536466ARKPenna	Eukaryota	Bacillariophyta	Coscinodiscophyceae	Corethrales	Corethraceae	Corethron	Corethron_pennatum
AJ536453IXWStria	Eukaryota	Bacillariophyta	Fragilariophyceae	Fragilariales	Fragilariaceae	Grammonema	Grammonema_striatula
AJ536458Th8Eccen	Eukaryota	Bacillariophyta	Coscinodiscophyceae	Thalassiosirales	Thalassiosiraceae	Thalassiosira	Thalassiosira_eccentrica
AJ536460Dt0Brig2	Eukaryota	Bacillariophyta	Mediophyceae	Lithodesmiales	Lithodesmiaceae	Ditylum	Ditylum_brightwellii
AJ536462A6GRadi3	Eukaryota	Bacillariophyta	Coscinodiscophyceae	Coscinodiscales	Coscinodiscaceae	Coscinodiscus	Coscinodiscus_radiatus
AJ536464M08Vari2	Eukaryota	Bacillariophyta	Coscinodiscophyceae	Melosirales	Melosiraceae	Melosira	Melosira_varians
AJ536461RzlSeti2	Eukaryota	Bacillariophyta	Coscinodiscophyceae	Rhizosoleniales	Rhizosoleniaceae	Rhizosolenia	Rhizosolenia_setigera
AB899728NtzSpec5	Eukaryota	Bacillariophyta	Bacillariophyceae	Bacillariales	Bacillariaceae	Nitzschia	Nitzschia_sp._IriSs06
AB830885NgeiNag2	Eukaryota	Streptophyta	Streptophyta_cl	Araucariales	Podocarpaceae	Nageia	Nageia_nagi
HM029371IM5Sativ	Eukaryota	Streptophyta	Streptophyta_cl	Fabales	Fabaceae	Lathyrus	Lathyrus_sativus
JF343520MkuChej2	Eukaryota	Streptophyta	Polypodiopsida	Ophioglossales	Ophioglossaceae	Mankyua	Mankyua_chejuensis
AB899712NtzSpec9	Eukaryota	Bacillariophyta	Bacillariophyceae	Bacillariales	Bacillariaceae	Nitzschia	Nitzschia_sp._IriIL01
AB899719NtzSpe19	Eukaryota	Bacillariophyta	Bacillariophyceae	Bacillariales	Bacillariaceae	Nitzschia	Nitzschia_sp._IriSm02
JQ408795PorUmbi4	Eukaryota	Eukaryota_ph	Bangiophyceae	Bangiales	Bangiaceae	Porphyra	Porphyra_umbilicalis
AJ536454Tl8Nitz2	Eukaryota	Bacillariophyta	Fragilariophyceae	Thalassionemales	Thalassionemataceae	Thalassionema	Thalassionema_nitzschioides
AJ536455AZ0Glac4	Bacteria	Bacteria_ph	Bacteria_cl	Bacteria_or	Bacteria_fa	Bacteria_ge	uncultured_bacterium
AJ536456CymBelg2	Eukaryota	Bacillariophyta	Mediophyceae	Cymatosirales	Cymatosiraceae	Cymatosira	Cymatosira_belgica
AJ536465SoxNipp2	Eukaryota	Bacillariophyta	Coscinodiscophyceae	Melosirales	Stephanopyxidaceae	Stephanopyxis	Stephanopyxis_nipponica
KC990831Os1Tau27	Eukaryota	Chlorophyta	Mamiellophyceae	Mamiellales	Bathycoccaceae	Ostreococcus	Ostreococcus_tauri
HG975523SlmLyc45	Eukaryota	Streptophyta	Streptophyta_cl	Solanales	Solanaceae	Solanum	Solanum_lycopersicum
AJ627251NyphAlba	Eukaryota	Streptophyta	Streptophyta_cl	Nymphaeales	Nymphaeaceae	Nymphaea	Nymphaea_alba
HM125536EroTexan	Eukaryota	Streptophyta	Streptophyta_cl	Geraniales	Geraniaceae	Erodium	Erodium_texanum
HM125538D8FSpeci	Eukaryota	Streptophyta	Streptophyta_cl	Geraniales	Geraniaceae	Monsonia	Monsonia_speciosa
KM462869Et0Pseu2	Eukaryota	Chlorophyta	Chlorophyceae	Chlamydomonadales	Chlamydomonadales_fa	Ettlia	Ettlia_pseudoalveolaris
KF029438ClrSpe33	Eukaryota	Chlorophyta	Trebouxiophyceae	Chlorellales	Chlorellaceae	Chlorella	Chlorella_sp._CC-Bw-9
KM462885GIZAcua2	Eukaryota	Chlorophyta	Trebouxiophyceae	Trebouxiophyceae_or	Trebouxiophyceae_fa	Dicloster	Dicloster_acuatus
KM462887El1Bilo3	Eukaryota	Chlorophyta	Trebouxiophyceae	Microthamniales	Microthamniales_fa	Elliptochloris	Elliptochloris_bilobata
KM459517D8IAustr	Eukaryota	Streptophyta	Streptophyta_cl	Geraniales	Geraniaceae	Pelargonium	Pelargonium_australe
KM462868KoiLong3	Eukaryota	Chlorophyta	Trebouxiophyceae	Prasiolales	Koliellaceae	Koliella	Koliella_longiseta
KM462872XchIrre4	Bacteria	Bacteria_ph	Bacteria_cl	Bacteria_or	Bacteria_fa	Bacteria_ge	uncultured_bacterium
KM462874KoiCorc2	Eukaryota	Chlorophyta	Chlorophyta_cl	Chlorophyta_or	Chlorophyta_fa	Geminella	Geminella_minor
KM462875D0DBrev2	Eukaryota	Chlorophyta	Chlorophyceae	Chlorosarcinales	Chlorosarcinales_fa	Chlorosarcina	Chlorosarcina_brevispinosa
AC136521OrySat70	Eukaryota	Streptophyta	Liliopsida	Poales	Poaceae	Oryza	Oryza_sativa
KM462882HFVPerfo	Eukaryota	Chlorophyta	Trebouxiophyceae	Microthamniales	Microthamniales_fa	Fusochloris	Fusochloris_perforata
HM173080SelMoe11	Eukaryota	Streptophyta	Lycopodiopsida	Selaginellales	Selaginellaceae	Selaginella	Selaginella_moellendorffii
JV770741NiaMira3	Eukaryota	Streptophyta	Charophyceae	Charales	Characeae	Nitella	Nitella_sp._CL-2002
HQ860792CucSat13	Eukaryota	Streptophyta	Streptophyta_cl	Cucurbitales	Cucurbitaceae	Cucumis	Cucumis_sativus
JF521611IWFSpeci	Eukaryota	Chlorophyta	Ulvophyceae	Bryopsidales	Bryopsidaceae	Bryopsis	Bryopsis_sp._MX164
AC215427SlmLyc80	Eukaryota	Streptophyta	Streptophyta_cl	Solanales	Solanaceae	Solanum	Solanum_lycopersicum
HM222519IHUPulc2	Eukaryota	Streptophyta	Jungermanniopsida	Ptilidiales	Ptilidiaceae	Ptilidium	Ptilidium_pulcherrimum
KM462876Mc8Kuet2	Eukaryota	Chlorophyta	Trebouxiophyceae	Microthamniales	Microthamniales_fa	Microthamnion	Microthamnion_kuetzingianum
KT305060LepoAcu5	Eukaryota	Euglenida	Euglenida_cl	Euglenales	Phacaceae	Lepocinclis	Lepocinclis_acus
KT305083StrCost3	Eukaryota	Euglenida	Euglenida_cl	Euglenales	Euglenaceae	Strombomonas	Strombomonas_costata
FJ968740BYQMino4	Eukaryota	Chlorophyta	Pedinophyceae	Pedinomonadales	Pedinomonadaceae	Pedinomonas	Pedinomonas_minor
KT305044ColSpec6	Eukaryota	Euglenida	Euglenida_cl	Euglenales	Euglenales_fa	Colacium	Colacium_sp._Ungok033107C
KT305058DscAdun2	Eukaryota	Euglenida	Euglenida_cl	Euglenales	Phacaceae	Discoplastis	Discoplastis_adunca
KC465962BXNPolys	Eukaryota	Streptophyta	Streptophyta_cl	Ericales	Primulaceae	Ardisia	Ardisia_polysticta
KT305081StrAcum5	Eukaryota	Euglenida	Euglenida_cl	Euglenales	Euglenaceae	Strombomonas	Strombomonas_acuminata
KT305092TraSimi4	Eukaryota	Euglenida	Euglenida_cl	Euglenales	Euglenaceae	Trachelomonas	Trachelomonas_similis
KT305093TraSpe17	Eukaryota	Euglenida	Euglenida_cl	Euglenales	Euglenaceae	Trachelomonas	Trachelomonas_sp._Bakunji101709F
KT305097TraSpe18	Eukaryota	Euglenida	Euglenida_cl	Euglenales	Euglenaceae	Trachelomonas	Trachelomonas_sp._Chosan090509C
KT305042ColSpec7	Eukaryota	Euglenida	Euglenida_cl	Euglenales	Euglenales_fa	Colacium	Colacium_sp._MI02
FJ968741B3BKess4	Eukaryota	Chlorophyta	Trebouxiophyceae	Chlorellales	Chlorellales_fa	Parachlorella	Parachlorella_kessleri
KT305065LepSpec5	Eukaryota	Euglenida	Euglenida_cl	Euglenales	Phacaceae	Lepocinclis	Lepocinclis_sp._Saema103108B
KT305070LepSpec6	Eukaryota	Euglenida	Euglenida_cl	Euglenales	Phacaceae	Lepocinclis	Lepocinclis_sp._Psurononuma100609I
KT305100TraSpe20	Eukaryota	Euglenida	Euglenida_cl	Euglenales	Euglenaceae	Trachelomonas	Trachelomonas_sp._Geumdong090304A
KT305111TraSpe21	Eukaryota	Euglenida	Euglenida_cl	Euglenales	Euglenaceae	Trachelomonas	Trachelomonas_sp._Pungcheon093006A
KT305122TraSpe22	Eukaryota	Euglenida	Euglenida_cl	Euglenales	Euglenaceae	Trachelomonas	Trachelomonas_sp._Tukuba080509E
KT305118TraSpe24	Eukaryota	Euglenida	Euglenida_cl	Euglenales	Euglenaceae	Trachelomonas	Trachelomonas_sp._Silo101703O
DQ359689RlsMacra	Eukaryota	Streptophyta	Streptophyta_cl	Ranunculales	Ranunculaceae	Ranunculus	Ranunculus_austro-oreganus
KT305094TraSpe25	Eukaryota	Euglenida	Euglenida_cl	Euglenales	Euglenaceae	Trachelomonas	Trachelomonas_sp._Bidduk050909G
KT305102TraSpe26	Eukaryota	Euglenida	Euglenida_cl	Euglenales	Euglenaceae	Trachelomonas	Trachelomonas_sp._Hongseong091706C
KT305109TraSpe28	Eukaryota	Euglenida	Euglenida_cl	Euglenales	Euglenaceae	Trachelomonas	Trachelomonas_sp._Nogok101407B
KT305112TraSpe29	Eukaryota	Euglenida	Euglenida_cl	Euglenales	Euglenaceae	Trachelomonas	Trachelomonas_sp._Pungcheon093006C
KT305117TraSpe30	Eukaryota	Euglenida	Euglenida_cl	Euglenales	Euglenaceae	Trachelomonas	Trachelomonas_sp._Silo101703K
KT305123TraSpe31	Eukaryota	Euglenida	Euglenida_cl	Euglenales	Euglenaceae	Trachelomonas	Trachelomonas_sp._Q_JIK-2015
KP006497EVPTakes	Eukaryota	Streptophyta	Streptophyta_cl	Asterales	Campanulaceae	Campanula	Campanula_punctata
AF166114Ms6Viri7	Eukaryota	Streptophyta	Mesostigmatophyceae	Mesostigmatales	Mesostigmataceae	Mesostigma	Mesostigma_viride
AF137379NpoOliv3	Eukaryota	Chlorophyta	Nephroselmidophyceae	Nephroselmidophyceae_or	Nephroselmidophyceae_fa	Nephroselmis	Nephroselmis_olivacea
DQ345959GosHirs2	Eukaryota	Streptophyta	Streptophyta_cl	Malvales	Malvaceae	Althaea	Althaea_officinalis
AF172715PvlGyra2	Eukaryota	Eukaryota_ph	Eukaryota_cl	Pavlovales	Pavlovaceae	Pavlova	Pavlova_gyrans
KT305047EugGeni3	Eukaryota	Euglenida	Euglenida_cl	Euglenales	Euglenaceae	Euglena	Euglena_geniculata
KT305088TraLefe3	Eukaryota	Euglenida	Euglenida_cl	Euglenales	Euglenaceae	Trachelomonas	Trachelomonas_lefevrei
KT305108TraSpe37	Eukaryota	Euglenida	Euglenida_cl	Euglenales	Euglenaceae	Trachelomonas	Trachelomonas_sp._NJ2
KT305115TraSpe38	Eukaryota	Euglenida	Euglenida_cl	Euglenales	Euglenaceae	Trachelomonas	Trachelomonas_sp._Silo092603-3
KT305120TraSpe39	Eukaryota	Euglenida	Euglenida_cl	Euglenales	Euglenaceae	Trachelomonas	Trachelomonas_sp._T812
KT305121TraSpe40	Eukaryota	Euglenida	Euglenida_cl	Euglenales	Euglenaceae	Trachelomonas	Trachelomonas_sp._T900
DQ383815HelAnnu4	Eukaryota	Streptophyta	Streptophyta_cl	Asterales	Asteraceae	Helianthus	Helianthus_annuus
FJ040857AebCampy	Eukaryota	Streptophyta	Streptophyta_cl	Santalales	Viscaceae	Arceuthobium	Arceuthobium_campylopodum
JF715056SlnNoct2	Eukaryota	Streptophyta	Streptophyta_cl	Caryophyllales	Caryophyllaceae	Silene	Silene_noctiflora
KC894740GupTaiwa	Eukaryota	Eukaryota_ph	Florideophyceae	Halymeniales	Halymeniaceae	Grateloupia	Grateloupia_taiwanensis
KC876122A8CAloif	Eukaryota	Streptophyta	Liliopsida	Asparagales	Orchidaceae	Cymbidium	Cymbidium_aloifolium
DQ396875AcuObli6	Eukaryota	Chlorophyta	Chlorophyceae	Sphaeropleales	Scenedesmaceae	Tetradesmus	Tetradesmus_obliquus
JF746994IPWPusil	Eukaryota	Streptophyta	Liliopsida	Asparagales	Orchidaceae	Erycina	Erycina_pusilla
DQ400350ITJMino2	Bacteria	Bacteria_ph	Bacteria_cl	Bacteria_or	Bacteria_fa	Bacteria_ge	uncultured_bacterium
AF022186B5QCald3	Eukaryota	Eukaryota_ph	Bangiophyceae	Cyanidiales	Cyanidiaceae	Cyanidium	Cyanidium_caldarium
KF201590IO3Glabr	Eukaryota	Streptophyta	Streptophyta_cl	Fabales	Fabaceae	Glycyrrhiza	Glycyrrhiza_lepidota
HM535629CQCAqui2	Eukaryota	Streptophyta	Polypodiopsida	Polypodiales	Dennstaedtiaceae	Pteridium	Pteridium_aquilinum
JQ809470FnoSonc2	Eukaryota	Streptophyta	Streptophyta_cl	Geraniales	Francoaceae	Melianthus	Melianthus_villosus
AY228468A6LKorai	Eukaryota	Streptophyta	Streptophyta_cl	Pinales	Pinaceae	Pinus	Pinus_fenzeliana
KP099644E8FGlabr	Eukaryota	Streptophyta	Streptophyta_cl	Cupressales	Cupressaceae	Hesperocyparis	Hesperocyparis_glabra
DQ422812ChkAtmo3	Eukaryota	Streptophyta	Chlorokybophyceae	Chlorokybales	Chlorokybaceae	Chlorokybus	Chlorokybus_atmophyticus
AC253869AqlCoeru	Eukaryota	Streptophyta	Streptophyta_cl	Ranunculales	Ranunculaceae	Aquilegia	Aquilegia_coerulea
FM957154FcsVesic	Eukaryota	Phaeophyceae	Phaeophyceae_cl	Fucales	Fucaceae	Fucus	Fucus_vesiculosus
KP125337E6MAutu2	Eukaryota	Streptophyta	Liliopsida	Liliales	Colchicaceae	Colchicum	Colchicum_autumnale
KP125338KTFSuper	Eukaryota	Streptophyta	Liliopsida	Liliales	Colchicaceae	Gloriosa	Gloriosa_superba
AF244558NhcAeni3	Eukaryota	Streptophyta	Anthocerotopsida	Dendrocerotales	Dendrocerotaceae	Nothoceros	Nothoceros_aenigmaticus
AF244561Ph8Laev5	Eukaryota	Streptophyta	Anthocerotopsida	Notothyladales	Notothyladaceae	Phaeoceros	Phaeoceros_laevis
KF240616H56Bilo2	Eukaryota	Streptophyta	Streptophyta_cl	Geraniales	Geraniaceae	Hypseocharis	Hypseocharis_bilobata
HM595057ExyGayr3	Eukaryota	Eukaryota_ph	Eukaryota_cl	Pavlovales	Pavlovaceae	Exanthemachrysis	Exanthemachrysis_gayraliae
HM595079RbcSali4	Eukaryota	Eukaryota_ph	Eukaryota_cl	Pavlovales	Pavlovaceae	Rebecca	Rebecca_salina
KF225594IGUGlauc	Eukaryota	Streptophyta	Polypodiopsida	Gleicheniales	Gleicheniaceae	Diplopterygium	Diplopterygium_glaucum
KF241982MedTru15	Eukaryota	Streptophyta	Streptophyta_cl	Fabales	Fabaceae	Medicago	Medicago_truncatula
AF244563A68Comm4	Eukaryota	Streptophyta	Polytrichopsida	Polytrichales	Polytrichaceae	Polytrichum	Polytrichum_commune
KF240615VvnMari2	Eukaryota	Streptophyta	Streptophyta_cl	Geraniales	Francoaceae	Viviania	Viviania_marifolia
KF242477IL9Nerv2	Eukaryota	Streptophyta	Streptophyta_cl	Solanales	Convolvulaceae	Argyreia	Argyreia_nervosa
KP136829ETFConj2	Eukaryota	Streptophyta	Polypodiopsida	Gleicheniales	Dipteridaceae	Dipteris	Dipteris_conjugata
KP136832A1QGlycy	Eukaryota	Streptophyta	Polypodiopsida	Polypodiales	Polypodiaceae	Polypodium	Polypodium_glycyrrhiza
HM767138GupLance	Eukaryota	Eukaryota_ph	Florideophyceae	Halymeniales	Halymeniaceae	Grateloupia	Grateloupia_lanceola
DQ323045Ps2Vul15	Eukaryota	Streptophyta	Streptophyta_cl	Fabales	Fabaceae	Phaseolus	Phaseolus_vulgaris
KC684276IZPProxi	Eukaryota	Euglenida	Euglenida_cl	Euglenales	Euglenaceae	Euglenaformis	Euglenaformis_proxima
FJ159135AVDSoci2	Eukaryota	Bacillariophyta	Coscinodiscophyceae	Chaetocerotales	Chaetocerotaceae	Chaetoceros	Chaetoceros_socialis
HM778032IH3Lindh	Eukaryota	Streptophyta	Polypodiopsida	Polypodiales	Pteridaceae	Myriopteris	Myriopteris_lindheimeri
KP189362Em5Japon	Eukaryota	Streptophyta	Streptophyta_cl	Celastrales	Celastraceae	Euonymus	Euonymus_schensianus
KP211788ElgMacro	Eukaryota	Streptophyta	Streptophyta_cl	Apiales	Torricelliaceae	Torricellia	Toricellia_angulata
AJ536452Ba3Paxi3	Eukaryota	Bacillariophyta	Bacillariophyceae	Bacillariales	Bacillariaceae	Bacillaria	Bacillaria_paxillifer
AJ536459LdeBore2	Eukaryota	Bacillariophyta	Coscinodiscophyceae	Thalassiosirales	Lauderiaceae	Lauderia	Lauderia_borealis
KF285525Os1Tau32	Eukaryota	Chlorophyta	Mamiellophyceae	Mamiellales	Bathycoccaceae	Ostreococcus	Ostreococcus_tauri
KP221699KVVSpeci	Eukaryota	Streptophyta	Liliopsida	Arecales	Arecaceae	Phoenix	Phoenix_dactylifera
JF521612IWFSpec3	Eukaryota	Chlorophyta	Ulvophyceae	Bryopsidales	Bryopsidaceae	Bryopsis	Bryopsis_sp._MX19
KT305059DscSpec4	Eukaryota	Euglenida	Euglenida_cl	Euglenales	Phacaceae	Discoplastis	Discoplastis_sp._Banmun010910B
KT305061LepFusc3	Eukaryota	Euglenida	Euglenida_cl	Euglenales	Phacaceae	Lepocinclis	Lepocinclis_fusca
FJ968739OocSoli2	Eukaryota	Chlorophyta	Trebouxiophyceae	Chlorellales	Oocystaceae	Oocystis	Oocystis_solitaria
KT305051EugleCf2	Eukaryota	Euglenida	Euglenida_cl	Euglenales	Euglenaceae	Euglena	Euglena_cf._velata_JIK-2015
KP221708E8JMicro	Eukaryota	Streptophyta	Liliopsida	Arecales	Arecaceae	Phoenix	Phoenix_dactylifera
KT305085StrSpec2	Eukaryota	Euglenida	Euglenida_cl	Euglenales	Euglenaceae	Strombomonas	Strombomonas_sp._Jeonnam072104C
KT305106TraSpe47	Eukaryota	Euglenida	Euglenida_cl	Euglenales	Euglenaceae	Trachelomonas	Trachelomonas_sp._Kwoanam102007E
KT305114TraSpe48	Eukaryota	Euglenida	Euglenida_cl	Euglenales	Euglenaceae	Trachelomonas	Trachelomonas_sp._Silo081903A
KT305116TraSpe49	Eukaryota	Euglenida	Euglenida_cl	Euglenales	Euglenaceae	Trachelomonas	Trachelomonas_sp._Silo092803I1
KT305089TraSimi5	Eukaryota	Euglenida	Euglenida_cl	Euglenales	Euglenaceae	Trachelomonas	Trachelomonas_similis
KT305099TraSpe51	Eukaryota	Euglenida	Euglenida_cl	Euglenales	Euglenaceae	Trachelomonas	Trachelomonas_sp._LnE082603E
KT305110TraSpe52	Eukaryota	Euglenida	Euglenida_cl	Euglenales	Euglenaceae	Trachelomonas	Trachelomonas_sp._Ojung110506C
AC211326ZeaMa154	Eukaryota	Streptophyta	Liliopsida	Poales	Poaceae	Steinchisma	Steinchisma_laxum
FN650747Ol4Eur14	Eukaryota	Streptophyta	Streptophyta_cl	Lamiales	Oleaceae	Olea	Olea_europaea
AY389514IFXSertu	Eukaryota	Chlorophyta	Ulvophyceae	Bryopsidales	Caulerpaceae	Caulerpa	Caulerpa_cliftonii
AY389515II8Frag2	Eukaryota	Chlorophyta	Ulvophyceae	Bryopsidales	Codiaceae	Codium	Codium_fragile
FO082259IJDPrasi	Eukaryota	Chlorophyta	Mamiellophyceae	Mamiellales	Bathycoccaceae	Bathycoccus	Bathycoccus_prasinos
KP297244A9GDelic	Eukaryota	Streptophyta	Streptophyta_cl	Ericales	Actinidiaceae	Actinidia	Actinidia_kolomikta
AY178864A75Capi2	Eukaryota	Streptophyta	Polypodiopsida	Polypodiales	Pteridaceae	Adiantum	Adiantum_capillus-veneris
KP300014R18Breed	Eukaryota	Streptophyta	Streptophyta_cl	Lamiales	Lamiaceae	Stachys	Stachys_byzantina
KP308097VtbLano2	Eukaryota	Eukaryota_ph	Florideophyceae	Ceramiales	Rhodomelaceae	Vertebrata	Vertebrata_lanosa
KP308096Cx4Poly2	Eukaryota	Eukaryota_ph	Florideophyceae	Gigartinales	Choreocolacaceae	Choreocolax	Choreocolax_polysiphoniae
DQ629438D2KMacro	Eukaryota	Streptophyta	Streptophyta_cl	Araucariales	Podocarpaceae	Podocarpus	Podocarpus_macrophyllus
DQ629449IlcFlor2	Eukaryota	Streptophyta	Streptophyta_cl	Austrobaileyales	Schisandraceae	Illicium	Illicium_anisatum
DQ629450EZLSphen	Eukaryota	Streptophyta	Streptophyta_cl	Austrobaileyales	Schisandraceae	Schisandra	Schisandra_sphenanthera
DQ629453C7UCala6	Eukaryota	Streptophyta	Liliopsida	Acorales	Acoraceae	Acorus	Acorus_calamus
DQ629456B3LPlan4	Eukaryota	Streptophyta	Liliopsida	Alismatales	Alismataceae	Alisma	Alisma_plantago-aquatica
DQ629471EqsHyem3	Eukaryota	Streptophyta	Polypodiopsida	Equisetales	Equisetaceae	Equisetum	Equisetum_hyemale
DQ629473KVTAtten	Eukaryota	Streptophyta	Polypodiopsida	Marattiales	Marattiaceae	Ptisana	Ptisana_attenuata
DQ629445A74Homo2	Eukaryota	Streptophyta	Streptophyta_cl	Pinales	Pinaceae	Abies	Abies_homolepis
DQ629448CbbSpec2	Eukaryota	Streptophyta	Streptophyta_cl	Nymphaeales	Cabombaceae	Cabomba	Cabomba_sp._Qiu_97027
DQ629465Dc1Spec2	Eukaryota	Streptophyta	Streptophyta_cl	Ranunculales	Papaveraceae	Dicentra	Dicentra_sp._Qiu_95026
DQ629470SelUligi	Eukaryota	Streptophyta	Lycopodiopsida	Selaginellales	Selaginellaceae	Selaginella	Selaginella_uliginosa
AJ880281CocSpe20	Eukaryota	Chlorophyta	Trebouxiophyceae	Trebouxiophyceae_or	Coccomyxaceae	Coccomyxa	Coccomyxa_viridis
KT305045CrySpe11	Eukaryota	Euglenida	Euglenida_cl	Euglenales	Euglenaceae	Cryptoglena	Cryptoglena_sp._Seungun081409I
KT305049EugSang4	Eukaryota	Euglenida	Euglenida_cl	Euglenales	Euglenaceae	Euglena	Euglena_sanguinea
KT305056EglCaud3	Eukaryota	Euglenida	Euglenida_cl	Euglenales	Euglenaceae	Euglenaria	Euglenaria_caudata
DQ629493G3RSoli2	Eukaryota	Streptophyta	Polypodiopsida	Polypodiales	Davalliaceae	Davallia	Davallia_solida
KT305101TraSpe56	Eukaryota	Euglenida	Euglenida_cl	Euglenales	Euglenaceae	Trachelomonas	Trachelomonas_sp._Hoisan032709F
KT305113TraSpe57	Eukaryota	Euglenida	Euglenida_cl	Euglenales	Euglenaceae	Trachelomonas	Trachelomonas_sp._Pungcheon093006G
AM292034CocSolor	Eukaryota	Chlorophyta	Trebouxiophyceae	Trebouxiophyceae_or	Coccomyxaceae	Coccomyxa	Coccomyxa_simplex
HQ183488DJ5Macro	Eukaryota	Streptophyta	Liliopsida	Poales	Xyridaceae	Abolboda	Abolboda_macrostachya
HQ183497DEJRhizo	Eukaryota	Streptophyta	Liliopsida	Asparagales	Asparagaceae	Milla	Milla_biflora
HQ183499F51Alte2	Eukaryota	Streptophyta	Liliopsida	Poales	Cyperaceae	Cyperus	Cyperus_alternifolius
HQ183510JnsEffu2	Eukaryota	Streptophyta	Liliopsida	Poales	Juncaceae	Juncus	Juncus_effusus
HQ183490IMWKirki	Eukaryota	Streptophyta	Liliopsida	Asparagales	Hyacinthaceae	Albuca	Albuca_kirkii
HQ183498DF8Capi2	Eukaryota	Streptophyta	Liliopsida	Asparagales	Hypoxidaceae	Molineria	Molineria_capitulata
HQ183518PduUtili	Eukaryota	Streptophyta	Liliopsida	Pandanales	Pandanaceae	Pandanus	Pandanus_utilis
HQ183489AgpPrae3	Eukaryota	Streptophyta	Liliopsida	Asparagales	Amaryllidaceae	Agapanthus	Agapanthus_coddii
HQ183503FgeIndi2	Eukaryota	Streptophyta	Liliopsida	Poales	Flagellariaceae	Flagellaria	Flagellaria_indica
HQ183494IN6Micra	Eukaryota	Streptophyta	Liliopsida	Poales	Bromeliaceae	Brocchinia	Brocchinia_micrantha
HQ183504IO1Caule	Eukaryota	Streptophyta	Liliopsida	Poales	Bromeliaceae	Fosterella	Fosterella_caulescens
HQ183505IG3Hexan	Eukaryota	Streptophyta	Liliopsida	Poales	Ecdeiocoleaceae	Georgeantha	Georgeantha_hexandra
HQ183513Lo9Long2	Eukaryota	Streptophyta	Liliopsida	Asparagales	Asparagaceae	Lomandra	Lomandra_longifolia
AJ970307CucSat10	Eukaryota	Streptophyta	Streptophyta_cl	Cucurbitales	Cucurbitaceae	Cucumis	Cucumis_sativus
DQ630521BRWHelv5	Eukaryota	Chlorophyta	Chlorophyceae	Sphaeropleales	Bracteacoccaceae	Bracteacoccus	Bracteacoccus_minor
HQ207704CX8Laev3	Eukaryota	Streptophyta	Streptophyta_cl	Cucurbitales	Corynocarpaceae	Corynocarpus	Corynocarpus_laevigatus
KF438023LoeOcea2	Eukaryota	Eukaryota_ph	Eukaryota_cl	Eukaryota_or	Eukaryota_fa	Lotharella	Lotharella_oceanica
FJ040858AebPend2	Eukaryota	Streptophyta	Streptophyta_cl	Santalales	Viscaceae	Arceuthobium	Arceuthobium_pendens
AF244551C89Revo3	Eukaryota	Streptophyta	Streptophyta_cl	Cycadales	Cycadaceae	Cycas	Cycas_revoluta
FJ466687FesArun2	Eukaryota	Streptophyta	Liliopsida	Poales	Poaceae	Festuca	Festuca_arundinacea
AC204691ZeaMa145	Eukaryota	Streptophyta	Liliopsida	Poales	Poaceae	Steinchisma	Steinchisma_laxum
AF244549A75Peda2	Eukaryota	Streptophyta	Polypodiopsida	Polypodiales	Pteridaceae	Adiantum	Adiantum_pedatum
AC217039SlmTub42	Eukaryota	Streptophyta	Streptophyta_cl	Solanales	Solanaceae	Solanum	Solanum_pennellii
FJ493498B2OProv4	Eukaryota	Chlorophyta	Chlorophyta_cl	Chlorophyta_or	Pycnococcaceae	Pycnococcus	Pycnococcus_provasolii
HQ285842HevBras9	Eukaryota	Streptophyta	Streptophyta_cl	Malpighiales	Euphorbiaceae	Hevea	Hevea_brasiliensis
AF393609SffDubi2	Eukaryota	Chlorophyta	Chlorodendrophyceae	Chlorodendrales	Chlorodendraceae	Scherffelia	Scherffelia_dubia
DQ673255JasNudif	Eukaryota	Streptophyta	Streptophyta_cl	Lamiales	Oleaceae	Jasminum	Jasminum_nudiflorum
AF393597Et4Fimb3	Eukaryota	Streptophyta	Zygnemophyceae	Zygnematales	Zygnemataceae	Entransia	Entransia_fimbriata
JN207221VglFrag4	Eukaryota	Eukaryota_ph	Eukaryota_cl	Rotaliida	Rotaliida_fa	Rotaliida_ge	Virgulinella_fragilis
JN207222VglFrag7	Eukaryota	Eukaryota_ph	Eukaryota_cl	Rotaliida	Rotaliida_fa	Rotaliida_ge	Virgulinella_fragilis
JN207223VglFrag6	Eukaryota	Eukaryota_ph	Eukaryota_cl	Rotaliida	Rotaliida_fa	Rotaliida_ge	Virgulinella_fragilis
JN207215VglFrag2	Eukaryota	Eukaryota_ph	Eukaryota_cl	Rotaliida	Rotaliida_fa	Rotaliida_ge	Virgulinella_fragilis
JN207201VglFragi	Eukaryota	Eukaryota_ph	Eukaryota_cl	Rotaliida	Rotaliida_fa	Rotaliida_ge	Virgulinella_fragilis
JN207219VglFra10	Eukaryota	Eukaryota_ph	Eukaryota_cl	Rotaliida	Rotaliida_fa	Rotaliida_ge	Virgulinella_fragilis
JN207224VglFrag8	Eukaryota	Eukaryota_ph	Eukaryota_cl	Rotaliida	Rotaliida_fa	Rotaliida_ge	Virgulinella_fragilis
JN207229VglFrag5	Eukaryota	Eukaryota_ph	Eukaryota_cl	Rotaliida	Rotaliida_fa	Rotaliida_ge	Virgulinella_fragilis
HM590633Oo3Ambl2	Eukaryota	Chlorophyta	Chlorophyceae	Chlamydomonadales	Chlamydomonadaceae	Oophila	Oophila_amblystomatis
FJ535838II8Arabi	Eukaryota	Chlorophyta	Ulvophyceae	Bryopsidales	Codiaceae	Codium	Codium_arabicum
FJ535840Ob5Speci	Eukaryota	Chlorophyta	Ulvophyceae	Bryopsidales	Ostreobiaceae	Ostreobium	Ostreobium_sp._John_West_2924
FJ535836J7AAmbig	Eukaryota	Chlorophyta	Ulvophyceae	Bryopsidales	Caulerpaceae	Caulerpella	Caulerpella_ambigua
FJ535843Rp8Javen	Eukaryota	Chlorophyta	Ulvophyceae	Bryopsidales	Udoteaceae	Rhipidosiphon	Rhipidosiphon_javensis
AF244550CagMuel2	Eukaryota	Streptophyta	Jungermanniopsida	Jungermanniales	Calypogeiaceae	Calypogeia	Calypogeia_muelleriana
AF244555GneLeyb2	Eukaryota	Streptophyta	Streptophyta_cl	Gnetales	Gnetaceae	Gnetum	Gnetum_leyboldii
DQ821119AgtEvect	Eukaryota	Streptophyta	Polypodiopsida	Marattiales	Marattiaceae	Angiopteris	Angiopteris_angustifolia
KF240617D8IAlte2	Eukaryota	Streptophyta	Streptophyta_cl	Geraniales	Geraniaceae	Pelargonium	Pelargonium_alternans
AC209758ZeaMa129	Eukaryota	Streptophyta	Liliopsida	Poales	Poaceae	Steinchisma	Steinchisma_laxum
FJ556581IGFSpin2	Eukaryota	Streptophyta	Polypodiopsida	Cyatheales	Cyatheaceae	Alsophila	Alsophila_spinulosa
KF242477IL9Nervo	Eukaryota	Streptophyta	Streptophyta_cl	Solanales	Convolvulaceae	Argyreia	Argyreia_nervosa
KF242483IpoErioc	Eukaryota	Streptophyta	Streptophyta_cl	Solanales	Convolvulaceae	Turbina	Turbina_corymbosa
KF554427ClrSpe34	Eukaryota	Chlorophyta	Trebouxiophyceae	Chlorellales	Chlorellaceae	Chlorella	Chlorella_sp._ArM0029B
DQ851108BigNata3	Eukaryota	Eukaryota_ph	Eukaryota_cl	Eukaryota_or	Eukaryota_fa	Bigelowiella	Bigelowiella_natans
GQ231542AurLagu2	Eukaryota	Eukaryota_ph	Pelagophyceae	Pelagomonadales	Pelagomonadales_fa	Aureoumbra	Aureoumbra_lagunensis
GQ231541A61Ano11	Bacteria	Bacteria_ph	Bacteria_cl	Bacteria_or	Bacteria_fa	Bacteria_ge	uncultured_bacterium
GQ243436BihSpe25	Eukaryota	Bacillariophyta	Bacillariophyta_cl	Bacillariophyta_or	Bacillariophyta_fa	Bacillariophyta_ge	Bacillariophyta_sp._GSL075
FJ159132Dt0Brig3	Eukaryota	Bacillariophyta	Mediophyceae	Lithodesmiales	Lithodesmiaceae	Ditylum	Ditylum_brightwellii
KP751906F4XSider	Eukaryota	Streptophyta	Liliopsida	Poales	Cyperaceae	Carex	Carex_siderosticta
FP102296EouSili3	Eukaryota	Phaeophyceae	Phaeophyceae_cl	Ectocarpales	Ectocarpaceae	Ectocarpus	Ectocarpus_siliculosus
DQ629436ZamInte2	Eukaryota	Streptophyta	Streptophyta_cl	Cycadales	Zamiaceae	Zamia	Zamia_integrifolia
DQ629457Ds1Spec2	Eukaryota	Streptophyta	Liliopsida	Dioscoreales	Dioscoreaceae	Dioscorea	Dioscorea_sp._Qiu_94044
DQ629476EVCBarb3	Eukaryota	Streptophyta	Polypodiopsida	Osmundales	Osmundaceae	Todea	Todea_barbara
DQ629478G5ISpec2	Eukaryota	Streptophyta	Polypodiopsida	Hymenophyllales	Hymenophyllaceae	Trichomanes	Trichomanes_sp._Qiu_01013
DQ629479Gi5Dica2	Eukaryota	Streptophyta	Polypodiopsida	Gleicheniales	Gleicheniaceae	Gleichenia	Gleichenia_dicarpa
DQ629466Pl9Occi5	Eukaryota	Streptophyta	Streptophyta_cl	Proteales	Platanaceae	Platanus	Platanus_occidentalis
DQ629468BuxSemp2	Eukaryota	Streptophyta	Streptophyta_cl	Buxales	Buxaceae	Buxus	Buxus_microphylla
DQ629480EVHPhyl2	Eukaryota	Streptophyta	Polypodiopsida	Schizaeales	Anemiaceae	Anemia	Anemia_phyllitidis
KJ650037HQLPhyto	Bacteria	Tenericutes	Mollicutes	Acholeplasmatales	Acholeplasmataceae	Candidatus Phytoplasma	Sugarcane_phytoplasma_(uncharacterized)
DQ887676Dm8Grana	Eukaryota	Streptophyta	Streptophyta_cl	Canellales	Winteraceae	Drimys	Drimys_granadensis
KJ650038HQLPhyt4	Bacteria	Tenericutes	Mollicutes	Acholeplasmatales	Acholeplasmataceae	Candidatus Phytoplasma	Sugarcane_phytoplasma_(uncharacterized)
KJ650039HQLPhy12	Bacteria	Tenericutes	Mollicutes	Acholeplasmatales	Acholeplasmataceae	Candidatus Phytoplasma	Sugarcane_phytoplasma_(uncharacterized)
DQ629488E0LNidu2	Eukaryota	Streptophyta	Polypodiopsida	Polypodiales	Aspleniaceae	Asplenium	Asplenium_nidus
HQ183506IO5Parvi	Eukaryota	Streptophyta	Liliopsida	Asparagales	Asparagaceae	Schoenolirion	Schoenolirion_croceum
HQ183508IriVirgi	Eukaryota	Streptophyta	Liliopsida	Asparagales	Iridaceae	Iris	Iris_virginica
HQ183524Sg5Eury3	Eukaryota	Streptophyta	Liliopsida	Poales	Typhaceae	Sparganium	Sparganium_eurycarpum
DQ898156DauCaro2	Eukaryota	Streptophyta	Streptophyta_cl	Apiales	Apiaceae	Daucus	Daucus_involucratus
KF601568RvnMada2	Eukaryota	Streptophyta	Liliopsida	Zingiberales	Strelitziaceae	Ravenala	Ravenala_madagascariensis
KF601569Oc4Fimb2	Eukaryota	Streptophyta	Liliopsida	Zingiberales	Lowiaceae	Orchidantha	Orchidantha_fimbriata
DQ899947LrdTuli3	Eukaryota	Streptophyta	Streptophyta_cl	Magnoliales	Magnoliaceae	Magnolia	Magnolia_laevifolia
DQ897681D8IPeX03	Eukaryota	Streptophyta	Streptophyta_cl	Geraniales	Geraniaceae	Pelargonium	Pelargonium_x_hortorum
EU221490EugSpec7	Eukaryota	Euglenida	Euglenida_cl	Euglenales	Euglenaceae	Euglena	Euglena_sp._MI32
EU221493EugStell	Eukaryota	Euglenida	Euglenida_cl	Euglenales	Euglenaceae	Euglena	Euglena_stellata
KP330491GacLema4	Eukaryota	Eukaryota_ph	Florideophyceae	Gracilariales	Gracilariaceae	Gracilariopsis	Gracilariopsis_lemaneiformis
EU221482ColMucr2	Eukaryota	Euglenida	Euglenida_cl	Euglenales	Euglenales_fa	Colacium	Colacium_mucronatum
EU221491EugSpec8	Eukaryota	Euglenida	Euglenida_cl	Euglenales	Euglenaceae	Euglena	Euglena_sp._SAG1224-12b
EU221488EugMainx	Eukaryota	Euglenida	Euglenida_cl	Euglenales	Euglenaceae	Euglena	Euglena_mainxi
EU221489EugMutab	Eukaryota	Euglenida	Euglenida_cl	Euglenales	Euglenaceae	Euglena	Euglena_mutabilis
EU221496LepStein	Eukaryota	Euglenida	Euglenida_cl	Euglenales	Phacaceae	Lepocinclis	Lepocinclis_steinii
EU221501PhaAcum5	Eukaryota	Euglenida	Euglenida_cl	Euglenales	Phacaceae	Phacus	Phacus_acuminatus
EU221504PhaSegre	Eukaryota	Euglenida	Euglenida_cl	Euglenales	Phacaceae	Phacus	Phacus_segretii
EU221516TraPlan2	Eukaryota	Euglenida	Euglenida_cl	Euglenales	Euglenaceae	Trachelomonas	Trachelomonas_planctonica
EU221500MnmOvat2	Eukaryota	Euglenida	Euglenida_cl	Euglenales	Euglenaceae	Monomorphina	Monomorphina_ovata
EU221514TraLefe2	Eukaryota	Euglenida	Euglenida_cl	Euglenales	Euglenaceae	Trachelomonas	Trachelomonas_lefevrei
EU221502PhaHamel	Eukaryota	Euglenida	Euglenida_cl	Euglenales	Phacaceae	Phacus	Phacus_hamelii
EU221521TraZoren	Eukaryota	Euglenida	Euglenida_cl	Euglenales	Euglenaceae	Trachelomonas	Trachelomonas_zorensis
EU221507TraAbrup	Eukaryota	Euglenida	Euglenida_cl	Euglenales	Euglenaceae	Trachelomonas	Trachelomonas_abrupta
EU221503PhaParvu	Eukaryota	Euglenida	Euglenida_cl	Euglenales	Phacaceae	Phacus	Phacus_parvulus
EU221505PhaTriqu	Eukaryota	Euglenida	Euglenida_cl	Euglenales	Phacaceae	Phacus	Phacus_triqueter
EU221509TraBern2	Eukaryota	Euglenida	Euglenida_cl	Euglenales	Euglenaceae	Trachelomonas	Trachelomonas_bernardinensis
GQ329703IP5Mara2	Eukaryota	Streptophyta	Liliopsida	Poales	Poaceae	Anomochloa	Anomochloa_marantoidea
JF937588RicCom16	Eukaryota	Streptophyta	Streptophyta_cl	Malpighiales	Euphorbiaceae	Ricinus	Ricinus_communis
DQ923117N30Dome2	Eukaryota	Streptophyta	Streptophyta_cl	Ranunculales	Berberidaceae	Nandina	Nandina_domestica
GQ358203CtmPara3	Eukaryota	Eukaryota_ph	Cryptophyta	Cryptomonadales	Cryptomonadaceae	Cryptomonas	Cryptomonas_paramecium
DQ923116Pl9Occi4	Eukaryota	Streptophyta	Streptophyta_cl	Proteales	Platanaceae	Platanus	Platanus_occidentalis
KP889213L3BRemot	Eukaryota	Streptophyta	Streptophyta_cl	Asterales	Campanulaceae	Adenophora	Adenophora_remotiflora
FJ493499AJNPark3	Eukaryota	Chlorophyta	Chlorophyta_cl	Pyramimonadales	Pyramimonadales_fa	Pyramimonas	Pyramimonas_parkeae
KP462881AQ6Line2	Eukaryota	Streptophyta	Liliopsida	Liliales	Campynemataceae	Campynema	Campynema_lineare
KP899713Tl2Amph3	Eukaryota	Eukaryota_ph	Cryptophyta	Pyrenomonadales	Geminigeraceae	Teleaulax	Teleaulax_amphioxeia
FJ493497MsxSpeci	Eukaryota	Chlorophyta	Mamiellophyceae	Monomastigales	Monomastigaceae	Monomastix	Monomastix_sp._OKE-1
KJ465929Unc90581	Bacteria	Bacteria_ph	Bacteria_cl	Bacteria_or	Bacteria_fa	Bacteria_ge	uncultured_bacterium
DQ629483F08Muti2	Eukaryota	Streptophyta	Polypodiopsida	Salviniales	Marsileaceae	Marsilea	Marsilea_mutica
GQ413967RzeGard2	Eukaryota	Streptophyta	Liliopsida	Asparagales	Orchidaceae	Rhizanthella	Rhizanthella_gardneri
HQ183493IN4Cilia	Eukaryota	Streptophyta	Liliopsida	Commelinales	Commelinaceae	Belosynapsis	Belosynapsis_ciliata
HQ183495IEYMonog	Eukaryota	Streptophyta	Liliopsida	Poales	Restionaceae	Centrolepis	Centrolepis_monogyna
JN207228VglFrag9	Eukaryota	Eukaryota_ph	Eukaryota_cl	Rotaliida	Rotaliida_fa	Rotaliida_ge	Virgulinella_fragilis
KP714733BniFus19	Eukaryota	Eukaryota_ph	Bangiophyceae	Bangiales	Bangiaceae	Bangia	Bangia_fuscopurpurea
KF441758EroTrif2	Eukaryota	Streptophyta	Streptophyta_cl	Geraniales	Geraniaceae	Erodium	Erodium_trifolium
FJ546412Sn5Rura4	Bacteria	Bacteria_ph	Bacteria_cl	Bacteria_or	Bacteria_fa	Bacteria_ge	uncultured_bacterium
KF527886SlnChal2	Eukaryota	Streptophyta	Streptophyta_cl	Caryophyllales	Caryophyllaceae	Silene	Silene_chalcedonica
FJ546712AVDSpe15	Eukaryota	Bacillariophyta	Coscinodiscophyceae	Chaetocerotales	Chaetocerotaceae	Chaetoceros	Chaetoceros_sp._GSL025
JN603923MnmAeni4	Eukaryota	Euglenida	Euglenida_cl	Euglenales	Euglenaceae	Monomorphina	Monomorphina_aenigmatica
JN603943MnmPseu5	Eukaryota	Euglenida	Euglenida_cl	Euglenales	Euglenaceae	Monomorphina	Monomorphina_pseudonordstedti
JN603948MnmPyr13	Eukaryota	Euglenida	Euglenida_cl	Euglenales	Euglenaceae	Monomorphina	Monomorphina_pyrum
KF482381Pv1Stel2	Eukaryota	Streptophyta	Liliopsida	Petrosaviales	Petrosaviaceae	Petrosavia	Petrosavia_stellaris
JN603938MnmPse10	Eukaryota	Euglenida	Euglenida_cl	Euglenales	Euglenaceae	Monomorphina	Monomorphina_pseudonordstedti
JN603952MnmPyr12	Eukaryota	Euglenida	Euglenida_cl	Euglenales	Euglenaceae	Monomorphina	Monomorphina_pyrum
JN603956MnmRudi2	Eukaryota	Euglenida	Euglenida_cl	Euglenales	Euglenaceae	Monomorphina	Monomorphina_rudicula
JN603940MnmPseu7	Eukaryota	Euglenida	Euglenida_cl	Euglenales	Euglenaceae	Monomorphina	Monomorphina_pseudonordstedti
JN603950MnmPyr11	Eukaryota	Euglenida	Euglenida_cl	Euglenales	Euglenaceae	Monomorphina	Monomorphina_pyrum
JN603953MnmPyr10	Eukaryota	Euglenida	Euglenida_cl	Euglenales	Euglenaceae	Monomorphina	Monomorphina_pyrum
DQ864733AFXSine6	Eukaryota	Streptophyta	Streptophyta_cl	Sapindales	Rutaceae	Citrus	Citrus_depressa
JN207234VglFra11	Eukaryota	Eukaryota_ph	Eukaryota_cl	Rotaliida	Rotaliida_fa	Rotaliida_ge	Virgulinella_fragilis
KJ650034HQLPhyt5	Bacteria	Tenericutes	Mollicutes	Acholeplasmatales	Acholeplasmataceae	Candidatus Phytoplasma	Sugarcane_phytoplasma_(uncharacterized)
DQ887677PipCenoc	Eukaryota	Streptophyta	Streptophyta_cl	Piperales	Piperaceae	Piper	Piper_auritum
FJ535833J4CLacer	Eukaryota	Chlorophyta	Ulvophyceae	Bryopsidales	Udoteaceae	Avrainvillea	Avrainvillea_lacerata
FJ535845Rp5Profu	Eukaryota	Chlorophyta	Ulvophyceae	Bryopsidales	Udoteaceae	Rhipiliopsis	Rhipiliopsis_profunda
KP765733L5DObtus	Eukaryota	Streptophyta	Bryopsida	Orthotrichales	Orthotrichaceae	Nyholmiella	Nyholmiella_obtusifolia
EU221483CryPigr4	Eukaryota	Euglenida	Euglenida_cl	Euglenales	Euglenaceae	Cryptoglena	Cryptoglena_pigra
EU221485EglAnab2	Eukaryota	Euglenida	Euglenida_cl	Euglenales	Euglenaceae	Euglenaria	Euglenaria_anabaena
KR011055L5IGrave	Eukaryota	Streptophyta	Streptophyta_cl	Apiales	Apiaceae	Bupleurum	Bupleurum_boissieuanum
EU221506StrAcum6	Eukaryota	Euglenida	Euglenida_cl	Euglenales	Euglenaceae	Strombomonas	Strombomonas_acuminata
EU221510TraEchin	Eukaryota	Euglenida	Euglenida_cl	Euglenales	Euglenaceae	Trachelomonas	Trachelomonas_echinata
EU221511TraEllip	Eukaryota	Euglenida	Euglenida_cl	Euglenales	Euglenaceae	Trachelomonas	Trachelomonas_ellipsoidalis
EU221513TraHisp2	Eukaryota	Euglenida	Euglenida_cl	Euglenales	Euglenaceae	Trachelomonas	Trachelomonas_hispida
EU221515TraOblo2	Eukaryota	Euglenida	Euglenida_cl	Euglenales	Euglenaceae	Trachelomonas	Trachelomonas_oblonga
KP720616UlaSpec4	Eukaryota	Chlorophyta	Ulvophyceae	Ulvales	Ulvaceae	Ulva	Ulva_sp._UNA00071828
EU221492EugSplen	Eukaryota	Euglenida	Euglenida_cl	Euglenales	Euglenaceae	Euglena	Euglena_splendens
EU221495LepoAcu4	Eukaryota	Euglenida	Euglenida_cl	Euglenales	Phacaceae	Lepocinclis	Lepocinclis_acus
FJ820422Unc04ehe	Bacteria	Bacteria_ph	Bacteria_cl	Bacteria_or	Bacteria_fa	Bacteria_ge	uncultured_bacterium
KR135077Tl4Cune2	Eukaryota	Streptophyta	Liliopsida	Liliales	Melanthiaceae	Trillium	Trillium_maculatum
GQ892829IWFHypno	Eukaryota	Chlorophyta	Ulvophyceae	Bryopsidales	Bryopsidaceae	Bryopsis	Bryopsis_plumosa
AY582139PnxGin89	Eukaryota	Streptophyta	Streptophyta_cl	Apiales	Araliaceae	Hydrocotyle	Hydrocotyle_sibthorpioides
KJ650036HQLPhyt3	Bacteria	Tenericutes	Mollicutes	Acholeplasmatales	Acholeplasmataceae	Candidatus Phytoplasma	Sugarcane_phytoplasma_(uncharacterized)
FJ801224Unc67435	Bacteria	Bacteria_ph	Bacteria_cl	Bacteria_or	Bacteria_fa	Bacteria_ge	uncultured_bacterium
KF771022EroFoeti	Eukaryota	Streptophyta	Streptophyta_cl	Geraniales	Geraniaceae	Erodium	Erodium_foetidum
KF771021EroReich	Eukaryota	Streptophyta	Streptophyta_cl	Geraniales	Geraniaceae	Erodium	Erodium_reichardii
EU221486EugGymno	Eukaryota	Euglenida	Euglenida_cl	Euglenales	Euglenaceae	Euglena	Euglena_gymnodinioides
KR297057K0VPaten	Eukaryota	Streptophyta	Streptophyta_cl	Ranunculales	Ranunculaceae	Clematis	Clematis_terniflora
KR270823L7CTerna	Eukaryota	Streptophyta	Liliopsida	Alismatales	Araceae	Pinellia	Pinellia_ternata
EU221517TraRugu2	Eukaryota	Euglenida	Euglenida_cl	Euglenales	Euglenaceae	Trachelomonas	Trachelomonas_rugulosa
KR297245BZ1Medi2	Eukaryota	Streptophyta	Streptophyta_cl	Lamiales	Plantaginaceae	Plantago	Plantago_media
GQ997622NelNuc20	Eukaryota	Streptophyta	Streptophyta_cl	Proteales	Nelumbonaceae	Nelumbo	Nelumbo_nucifera
GQ998212Em5Amer2	Eukaryota	Streptophyta	Streptophyta_cl	Celastrales	Celastraceae	Euonymus	Euonymus_americanus
AB240486Unc89505	Bacteria	Bacteria_ph	Bacteria_cl	Bacteria_or	Bacteria_fa	Bacteria_ge	uncultured_bacterium
JN603933MnmSpec4	Eukaryota	Euglenida	Euglenida_cl	Euglenales	Euglenaceae	Monomorphina	Monomorphina_sp._KIJ-2012a
JN603937MnmPse13	Eukaryota	Euglenida	Euglenida_cl	Euglenales	Euglenaceae	Monomorphina	Monomorphina_pseudonordstedti
JN022705Em0Hux15	Eukaryota	Eukaryota_ph	Eukaryota_cl	Isochrysidales	Noelaerhabdaceae	Emiliania	Emiliania_huxleyi
JN003600HvcRoyst	Eukaryota	Chlorophyta	Trebouxiophyceae	Chlorellales	Chlorellaceae	Heveochlorella	Heveochlorella_roystonensis
FJ890890B03Speci	Eukaryota	Chlorophyta	Trebouxiophyceae	Chlorellales	Chlorellaceae	Auxenochlorella	Auxenochlorella_sp._A5I46
KR534325L7XTetra	Eukaryota	Streptophyta	Streptophyta_cl	Lamiales	Bignoniaceae	Tanaecium	Tanaecium_tetragonolobum
AY660566HupLuci4	Eukaryota	Streptophyta	Lycopodiopsida	Lycopodiales	Lycopodiaceae	Huperzia	Huperzia_serrata
KR534612Tl4Decum	Eukaryota	Streptophyta	Liliopsida	Liliales	Melanthiaceae	Trillium	Trillium_decumbens
FJ899565A74Firma	Eukaryota	Streptophyta	Streptophyta_cl	Pinales	Pinaceae	Abies	Abies_sibirica
FJ899579A6LMerku	Eukaryota	Streptophyta	Streptophyta_cl	Pinales	Pinaceae	Pinus	Pinus_sylvestris
JN603928MnmAeni6	Eukaryota	Euglenida	Euglenida_cl	Euglenales	Euglenaceae	Monomorphina	Monomorphina_aenigmatica
JN603945MnmPseu6	Eukaryota	Euglenida	Euglenida_cl	Euglenales	Euglenaceae	Monomorphina	Monomorphina_pseudopyrum
JN603957MnmSpec5	Eukaryota	Euglenida	Euglenida_cl	Euglenales	Euglenaceae	Monomorphina	Monomorphina_sp._KIJ-2012b
GU084820VlxCart4	Eukaryota	Chlorophyta	Chlorophyceae	Chlamydomonadales	Volvocaceae	Volvox	Volvox_carteri
FJ825925UncPho71	Eukaryota	Eukaryota_ph	Eukaryota_cl	Eukaryota_or	Eukaryota_fa	Eukaryota_ge	uncultured_phototrophic_eukaryote
KR028420BniAtro5	Eukaryota	Eukaryota_ph	Bangiophyceae	Bangiales	Bangiaceae	Bangia	Bangia_atropurpurea
EF067921Th8Pseu6	Eukaryota	Bacillariophyta	Coscinodiscophyceae	Thalassiosirales	Thalassiosiraceae	Thalassiosira	Thalassiosira_pseudonana
EF067920B4ATri17	Eukaryota	Bacillariophyta	Bacillariophyceae	Naviculales	Phaeodactylaceae	Phaeodactylum	Phaeodactylum_tricornutum
AY673996Gr1Tenu2	Eukaryota	Eukaryota_ph	Florideophyceae	Gracilariales	Gracilariaceae	Gracilaria	Gracilaria_tenuistipitata
KF733443En3Naege	Eukaryota	Bacillariophyta	Bacillariophyceae	Eunotiales	Eunotiaceae	Eunotia	Eunotia_naegelii
FJ826217UncM2922	Bacteria	Bacteria_ph	Bacteria_cl	Bacteria_or	Bacteria_fa	Bacteria_ge	uncultured_marine_bacterium
KF866297JprBermu	Eukaryota	Streptophyta	Streptophyta_cl	Cupressales	Cupressaceae	Juniperus	Juniperus_virginiana
FJ826341UncM2682	Bacteria	Bacteria_ph	Bacteria_cl	Bacteria_or	Bacteria_fa	Bacteria_ge	uncultured_marine_bacterium
KF861575Gr1Sali2	Eukaryota	Eukaryota_ph	Florideophyceae	Gracilariales	Gracilariaceae	Gracilaria	Gracilaria_salicornia
FJ826332UncM2868	Bacteria	Bacteria_ph	Bacteria_cl	Bacteria_or	Bacteria_fa	Bacteria_ge	uncultured_marine_bacterium
KR262889L9DSegui	Eukaryota	Streptophyta	Liliopsida	Alismatales	Araceae	Dieffenbachia	Dieffenbachia_seguine
JN643723IPXVirid	Eukaryota	Euglenida	Euglenida_cl	Eutreptiales	Eutreptiales_fa	Eutreptia	Eutreptia_viridis
KR336545K76Cost2	Eukaryota	Phaeophyceae	Phaeophyceae_cl	Laminariales	Agaraceae	Costaria	Costaria_costata
GU195652T85Lati2	Eukaryota	Streptophyta	Liliopsida	Poales	Typhaceae	Typha	Typha_latifolia
GQ997041C7ZMaju2	Eukaryota	Streptophyta	Streptophyta_cl	Lamiales	Plantaginaceae	Antirrhinum	Antirrhinum_majus
KF751824EroRupes	Eukaryota	Streptophyta	Streptophyta_cl	Geraniales	Geraniaceae	Erodium	Erodium_rupestre
KR780076Tl4Tscho	Eukaryota	Streptophyta	Liliopsida	Liliales	Melanthiaceae	Trillium	Trillium_tschonoskii
EF114678ClrSpe35	Eukaryota	Chlorophyta	Trebouxiophyceae	Chlorellales	Chlorellaceae	Chlorella	Chlorella_sp._SUN-2
EF115543IMVStolo	Eukaryota	Streptophyta	Liliopsida	Poales	Poaceae	Trisetum	Trisetum_cernuum
KF804069EroGruin	Eukaryota	Streptophyta	Streptophyta_cl	Geraniales	Geraniaceae	Erodium	Erodium_gruinum
EF044213CofArab2	Eukaryota	Streptophyta	Streptophyta_cl	Gentianales	Rubiaceae	Coffea	Coffea_arabica
AY835431BK3Akin2	Eukaryota	Chlorophyta	Ulvophyceae	Ulotrichales	Ulotrichales_fa	Tupiella	Tupiella_akineta
AB257629UncPho18	Eukaryota	Eukaryota_ph	Eukaryota_cl	Eukaryota_or	Eukaryota_fa	Eukaryota_ge	uncultured_phototrophic_eukaryote
KR869730L9UOffic	Eukaryota	Streptophyta	Streptophyta_cl	Gentianales	Rubiaceae	Gynochthodes	Gynochthodes_officinalis
KR872391L9VAureu	Eukaryota	Streptophyta	Liliopsida	Alismatales	Araceae	Epipremnum	Epipremnum_aureum
KR902497S64Densi	Eukaryota	Streptophyta	Liliopsida	Pandanales	Triuridaceae	Sciaphila	Sciaphila_densiflora
KR297244BZ1Marit	Eukaryota	Streptophyta	Streptophyta_cl	Lamiales	Plantaginaceae	Plantago	Plantago_maritima
GQ997854RnoSimsi	Eukaryota	Streptophyta	Streptophyta_cl	Ericales	Ericaceae	Rhododendron	Rhododendron_simsii
GQ998503LiqStyr2	Eukaryota	Streptophyta	Streptophyta_cl	Saxifragales	Altingiaceae	Liquidambar	Liquidambar_styraciflua
JN674636ColVesi3	Eukaryota	Euglenida	Euglenida_cl	Euglenales	Euglenales_fa	Colacium	Colacium_vesiculosum
KR709240PdzMult5	Eukaryota	Bacillariophyta	Bacillariophyceae	Bacillariales	Bacillariaceae	Pseudo-nitzschia	Pseudo-nitzschia_multiseries
KR967361CurFlavi	Eukaryota	Streptophyta	Liliopsida	Zingiberales	Zingiberaceae	Curcuma	Curcuma_flaviflora
KT070881VcmCrass	Eukaryota	Streptophyta	Streptophyta_cl	Santalales	Viscaceae	Viscum	Viscum_crassulae
KT070882OyriAlba	Eukaryota	Streptophyta	Streptophyta_cl	Santalales	Santalaceae	Osyris	Osyris_alba
GU191333IseFlacc	Eukaryota	Streptophyta	Lycopodiopsida	Isoetales	Isoetaceae	Isoetes	Isoetes_flaccida
KF925434D40Macra	Eukaryota	Streptophyta	Liliopsida	Asparagales	Orchidaceae	Cypripedium	Cypripedium_macranthos
KT148967AquSinen	Eukaryota	Streptophyta	Streptophyta_cl	Malvales	Thymelaeaceae	Aquilaria	Aquilaria_sinensis
KT164771LFEGigan	Eukaryota	Streptophyta	Streptophyta_cl	Caryophyllales	Cactaceae	Carnegiea	Carnegiea_gigantea
GU196268FdlTerr3	Eukaryota	Chlorophyta	Chlorophyceae	Chaetopeltidales	Chaetopeltidaceae	Floydiella	Floydiella_terrestris
KF951065IN8Japon	Eukaryota	Streptophyta	Liliopsida	Liliales	Melanthiaceae	Chionographis	Chionographis_japonica
AB257654UncPhot9	Eukaryota	Eukaryota_ph	Eukaryota_cl	Eukaryota_or	Eukaryota_fa	Eukaryota_ge	uncultured_phototrophic_eukaryote
KT199249Mh1Homo5	Eukaryota	Chlorophyta	Chlorophyceae	Sphaeropleales	Mychonastaceae	Mychonastes	Mychonastes_homosphaera
KT199251B1FZofi7	Eukaryota	Chlorophyta	Chlorophyceae	Sphaeropleales	Chromochloridaceae	Chromochloris	Chromochloris_zofingiensis
KT199255F5JJuda2	Eukaryota	Chlorophyta	Chlorophyceae	Sphaeropleales	Sphaeropleaceae	Ankyra	Ankyra_judayi
KT199250KrcAper2	Eukaryota	Chlorophyta	Chlorophyceae	Sphaeropleales	Selenastraceae	Kirchneriella	Kirchneriella_aperta
KT199254Br2Aeri4	Eukaryota	Chlorophyta	Chlorophyceae	Sphaeropleales	Bracteacoccaceae	Bracteacoccus	Bracteacoccus_aerius
KT199253Br2Mino8	Eukaryota	Chlorophyta	Chlorophyceae	Sphaeropleales	Bracteacoccaceae	Bracteacoccus	Bracteacoccus_minor
KT205180FcnBanks	Eukaryota	Streptophyta	Liliopsida	Pandanales	Pandanaceae	Freycinetia	Freycinetia_banksii
KT204698CraJapo2	Eukaryota	Streptophyta	Liliopsida	Pandanales	Stemonaceae	Croomia	Croomia_japonica
KT003925VcmAlbu3	Eukaryota	Streptophyta	Streptophyta_cl	Santalales	Viscaceae	Viscum	Viscum_coloratum
EF380353Ds1Elep3	Eukaryota	Streptophyta	Liliopsida	Dioscoreales	Dioscoreaceae	Dioscorea	Dioscorea_elephantipes
KF977221EroCrass	Eukaryota	Streptophyta	Streptophyta_cl	Geraniales	Geraniaceae	Erodium	Erodium_crassifolium
KT199256B1TSchu4	Eukaryota	Chlorophyta	Chlorophyceae	Sphaeropleales	Pseudomuriellaceae	Pseudomuriella	Pseudomuriella_schumacherensis
KJ010812D2KLambe	Eukaryota	Streptophyta	Streptophyta_cl	Araucariales	Podocarpaceae	Podocarpus	Podocarpus_lambertii
KT204782S74Tube2	Eukaryota	Streptophyta	Liliopsida	Pandanales	Stemonaceae	Stemona	Stemona_tuberosa
KJ566266UncCh727	Eukaryota	Chlorophyta	Chlorophyta_cl	Chlorophyta_or	Chlorophyta_fa	Chlorophyta_ge	uncultured_Chlorophyta
EF380352ChrSpica	Eukaryota	Streptophyta	Streptophyta_cl	Chloranthales	Chloranthaceae	Chloranthus	Chloranthus_spicatus
EF508371RdmSali4	Eukaryota	Eukaryota_ph	Cryptophyta	Pyrenomonadales	Pyrenomonadaceae	Rhodomonas	Rhodomonas_salina
AB294341Unc00e6y	Bacteria	Bacteria_ph	Bacteria_cl	Bacteria_or	Bacteria_fa	Bacteria_ge	uncultured_bacterium
EU624035ColCalv2	Eukaryota	Euglenida	Euglenida_cl	Euglenales	Euglenales_fa	Colacium	Colacium_calvum
EU624033EugAgil7	Eukaryota	Euglenida	Euglenida_cl	Euglenales	Euglenaceae	Euglena	Euglena_agilis
EF508371RdmSali3	Eukaryota	Eukaryota_ph	Cryptophyta	Pyrenomonadales	Pyrenomonadaceae	Rhodomonas	Rhodomonas_salina
KJ589764UncE6775	Eukaryota	Eukaryota_ph	Eukaryota_cl	Eukaryota_or	Eukaryota_fa	Eukaryota_ge	uncultured_eukaryote
KJ589863UncE6787	Eukaryota	Eukaryota_ph	Eukaryota_cl	Eukaryota_or	Eukaryota_fa	Eukaryota_ge	uncultured_eukaryote
KJ578068Unc90089	Bacteria	Bacteria_ph	Bacteria_cl	Bacteria_or	Bacteria_fa	Bacteria_ge	uncultured_bacterium
KJ589752UncE6781	Eukaryota	Eukaryota_ph	Eukaryota_cl	Eukaryota_or	Eukaryota_fa	Eukaryota_ge	uncultured_eukaryote
KJ589760UncE6789	Eukaryota	Eukaryota_ph	Eukaryota_cl	Eukaryota_or	Eukaryota_fa	Eukaryota_ge	uncultured_eukaryote
EU624036PhaRanu3	Eukaryota	Euglenida	Euglenida_cl	Euglenales	Phacaceae	Phacus	Phacus_ranula
AB294339Unc00l51	Bacteria	Bacteria_ph	Bacteria_cl	Bacteria_or	Bacteria_fa	Bacteria_ge	uncultured_bacterium
AB294340Unc00ujh	Bacteria	Bacteria_ph	Bacteria_cl	Bacteria_or	Bacteria_fa	Bacteria_ge	uncultured_bacterium
KJ589759UncE6813	Eukaryota	Eukaryota_ph	Eukaryota_cl	Eukaryota_or	Eukaryota_fa	Eukaryota_ge	uncultured_eukaryote
JQ237893EugViri4	Eukaryota	Euglenida	Euglenida_cl	Euglenales	Euglenaceae	Euglena	Euglena_viridis
EF595525HvcHain3	Eukaryota	Chlorophyta	Trebouxiophyceae	Chlorellales	Chlorellaceae	Heveochlorella	Heveochlorella_hainangensis
AB355042Unc85709	Bacteria	Bacteria_ph	Bacteria_cl	Bacteria_or	Bacteria_fa	Bacteria_ge	uncultured_bacterium
AB355044Unc81277	Bacteria	Bacteria_ph	Bacteria_cl	Bacteria_or	Bacteria_fa	Bacteria_ge	uncultured_bacterium
AB355043Unc70428	Bacteria	Bacteria_ph	Bacteria_cl	Bacteria_or	Bacteria_fa	Bacteria_ge	uncultured_bacterium
JQ356826CrySpec5	Eukaryota	Euglenida	Euglenida_cl	Euglenales	Euglenaceae	Cryptoglena	Cryptoglena_sp._3_JIK-2012
JQ356821CrySkuj5	Eukaryota	Euglenida	Euglenida_cl	Euglenales	Euglenaceae	Cryptoglena	Cryptoglena_skujai
JQ356823CrySkuj6	Eukaryota	Euglenida	Euglenida_cl	Euglenales	Euglenaceae	Cryptoglena	Cryptoglena_skujai
JQ356827CrySpec6	Eukaryota	Euglenida	Euglenida_cl	Euglenales	Euglenaceae	Cryptoglena	Cryptoglena_sp._3_JIK-2012
JQ356806CrySpec8	Eukaryota	Euglenida	Euglenida_cl	Euglenales	Euglenaceae	Cryptoglena	Cryptoglena_sp._1_JIK-2012
JQ356818CrySkuj7	Eukaryota	Euglenida	Euglenida_cl	Euglenales	Euglenaceae	Cryptoglena	Cryptoglena_skujai
JQ356824CrySkuj8	Eukaryota	Euglenida	Euglenida_cl	Euglenales	Euglenaceae	Cryptoglena	Cryptoglena_skujai
JQ356816CrySpec7	Eukaryota	Euglenida	Euglenida_cl	Euglenales	Euglenaceae	Cryptoglena	Cryptoglena_sp._2_JIK-2012
JQ356820CrySkuj9	Eukaryota	Euglenida	Euglenida_cl	Euglenales	Euglenaceae	Cryptoglena	Cryptoglena_skujai
FJ849081Unc04ggl	Bacteria	Bacteria_ph	Bacteria_cl	Bacteria_or	Bacteria_fa	Bacteria_ge	uncultured_bacterium
FJ849085Unc00lfd	Bacteria	Bacteria_ph	Bacteria_cl	Bacteria_or	Bacteria_fa	Bacteria_ge	uncultured_bacterium
FJ849094Unc009r2	Bacteria	Bacteria_ph	Bacteria_cl	Bacteria_or	Bacteria_fa	Bacteria_ge	uncultured_bacterium
FJ849108Unc00n62	Bacteria	Bacteria_ph	Bacteria_cl	Bacteria_or	Bacteria_fa	Bacteria_ge	uncultured_bacterium
FJ849137Unc00lfc	Bacteria	Bacteria_ph	Bacteria_cl	Bacteria_or	Bacteria_fa	Bacteria_ge	uncultured_bacterium
FJ849152Unc00n63	Bacteria	Bacteria_ph	Bacteria_cl	Bacteria_or	Bacteria_fa	Bacteria_ge	uncultured_bacterium
FJ849180Unc00lfi	Bacteria	Bacteria_ph	Bacteria_cl	Bacteria_or	Bacteria_fa	Bacteria_ge	uncultured_bacterium
FJ849153Unc00n6k	Bacteria	Bacteria_ph	Bacteria_cl	Bacteria_or	Bacteria_fa	Bacteria_ge	uncultured_bacterium
FJ849181Unc00n6m	Bacteria	Bacteria_ph	Bacteria_cl	Bacteria_or	Bacteria_fa	Bacteria_ge	uncultured_bacterium
FJ849185Unc00lfh	Bacteria	Bacteria_ph	Bacteria_cl	Bacteria_or	Bacteria_fa	Bacteria_ge	uncultured_bacterium
FJ849192Unc00n6v	Bacteria	Bacteria_ph	Bacteria_cl	Bacteria_or	Bacteria_fa	Bacteria_ge	uncultured_bacterium
FJ849104Unc00o5p	Bacteria	Bacteria_ph	Bacteria_cl	Bacteria_or	Bacteria_fa	Bacteria_ge	uncultured_bacterium
FJ849119Unc00m8x	Bacteria	Bacteria_ph	Bacteria_cl	Bacteria_or	Bacteria_fa	Bacteria_ge	uncultured_bacterium
FJ849143Unc00n6h	Bacteria	Bacteria_ph	Bacteria_cl	Bacteria_or	Bacteria_fa	Bacteria_ge	uncultured_bacterium
FJ849156Unc04ghe	Bacteria	Bacteria_ph	Bacteria_cl	Bacteria_or	Bacteria_fa	Bacteria_ge	uncultured_bacterium
FJ849184Unc00n6g	Bacteria	Bacteria_ph	Bacteria_cl	Bacteria_or	Bacteria_fa	Bacteria_ge	uncultured_bacterium
FJ849115Unc00lfb	Bacteria	Bacteria_ph	Bacteria_cl	Bacteria_or	Bacteria_fa	Bacteria_ge	uncultured_bacterium
FJ849131Unc04ghj	Bacteria	Bacteria_ph	Bacteria_cl	Bacteria_or	Bacteria_fa	Bacteria_ge	uncultured_bacterium
FJ849135Unc00n5y	Bacteria	Bacteria_ph	Bacteria_cl	Bacteria_or	Bacteria_fa	Bacteria_ge	uncultured_bacterium
FJ849138Unc00y2p	Bacteria	Bacteria_ph	Bacteria_cl	Bacteria_or	Bacteria_fa	Bacteria_ge	uncultured_bacterium
FJ849154Unc00n66	Bacteria	Bacteria_ph	Bacteria_cl	Bacteria_or	Bacteria_fa	Bacteria_ge	uncultured_bacterium
FJ849178Unc00m8z	Bacteria	Bacteria_ph	Bacteria_cl	Bacteria_or	Bacteria_fa	Bacteria_ge	uncultured_bacterium
FJ849120Unc00knx	Bacteria	Bacteria_ph	Bacteria_cl	Bacteria_or	Bacteria_fa	Bacteria_ge	uncultured_bacterium
FJ849124Unc00knv	Bacteria	Bacteria_ph	Bacteria_cl	Bacteria_or	Bacteria_fa	Bacteria_ge	uncultured_bacterium
FJ849132Unc00lf9	Bacteria	Bacteria_ph	Bacteria_cl	Bacteria_or	Bacteria_fa	Bacteria_ge	uncultured_bacterium
FJ849167Unc00n64	Bacteria	Bacteria_ph	Bacteria_cl	Bacteria_or	Bacteria_fa	Bacteria_ge	uncultured_bacterium
FJ849171Unc00n5z	Bacteria	Bacteria_ph	Bacteria_cl	Bacteria_or	Bacteria_fa	Bacteria_ge	uncultured_bacterium
FJ849212Unc00n6w	Bacteria	Bacteria_ph	Bacteria_cl	Bacteria_or	Bacteria_fa	Bacteria_ge	uncultured_bacterium
FJ849248Unc00n69	Bacteria	Bacteria_ph	Bacteria_cl	Bacteria_or	Bacteria_fa	Bacteria_ge	uncultured_bacterium
FJ849246Unc00n6s	Bacteria	Bacteria_ph	Bacteria_cl	Bacteria_or	Bacteria_fa	Bacteria_ge	uncultured_bacterium
FJ849224Unc00n6q	Bacteria	Bacteria_ph	Bacteria_cl	Bacteria_or	Bacteria_fa	Bacteria_ge	uncultured_bacterium
FJ849256Unc00n6p	Bacteria	Bacteria_ph	Bacteria_cl	Bacteria_or	Bacteria_fa	Bacteria_ge	uncultured_bacterium
FJ849116Unc00o5o	Bacteria	Bacteria_ph	Bacteria_cl	Bacteria_or	Bacteria_fa	Bacteria_ge	uncultured_bacterium
FJ849123Unc04gix	Bacteria	Bacteria_ph	Bacteria_cl	Bacteria_or	Bacteria_fa	Bacteria_ge	uncultured_bacterium
FJ849127Unc00n6t	Bacteria	Bacteria_ph	Bacteria_cl	Bacteria_or	Bacteria_fa	Bacteria_ge	uncultured_bacterium
FJ849130Unc00m8y	Bacteria	Bacteria_ph	Bacteria_cl	Bacteria_or	Bacteria_fa	Bacteria_ge	uncultured_bacterium
FJ849151Unc00n65	Bacteria	Bacteria_ph	Bacteria_cl	Bacteria_or	Bacteria_fa	Bacteria_ge	uncultured_bacterium
FJ849164Unc04giy	Bacteria	Bacteria_ph	Bacteria_cl	Bacteria_or	Bacteria_fa	Bacteria_ge	uncultured_bacterium
FJ849083Unc00n6b	Bacteria	Bacteria_ph	Bacteria_cl	Bacteria_or	Bacteria_fa	Bacteria_ge	uncultured_bacterium
FJ849111Unc00lfg	Bacteria	Bacteria_ph	Bacteria_cl	Bacteria_or	Bacteria_fa	Bacteria_ge	uncultured_bacterium
FJ849149Unc04gkq	Bacteria	Bacteria_ph	Bacteria_cl	Bacteria_or	Bacteria_fa	Bacteria_ge	uncultured_bacterium
FJ849177Unc00o5s	Bacteria	Bacteria_ph	Bacteria_cl	Bacteria_or	Bacteria_fa	Bacteria_ge	uncultured_bacterium
FJ849186Unc00n6l	Bacteria	Bacteria_ph	Bacteria_cl	Bacteria_or	Bacteria_fa	Bacteria_ge	uncultured_bacterium
GU253969EugVelat	Eukaryota	Euglenida	Euglenida_cl	Euglenales	Euglenaceae	Euglena	Euglena_velata
AB374385UncCh187	Eukaryota	Chlorophyta	Chlorophyta_cl	Chlorophyta_or	Chlorophyta_fa	Chlorophyta_ge	uncultured_Chlorophyta
FJ849077Unc00n6a	Bacteria	Bacteria_ph	Bacteria_cl	Bacteria_or	Bacteria_fa	Bacteria_ge	uncultured_bacterium
FJ849090Unc00lff	Bacteria	Bacteria_ph	Bacteria_cl	Bacteria_or	Bacteria_fa	Bacteria_ge	uncultured_bacterium
FJ849107Unc00n6c	Bacteria	Bacteria_ph	Bacteria_cl	Bacteria_or	Bacteria_fa	Bacteria_ge	uncultured_bacterium
FJ849133Unc00lfe	Bacteria	Bacteria_ph	Bacteria_cl	Bacteria_or	Bacteria_fa	Bacteria_ge	uncultured_bacterium
FJ849136Unc00n6d	Bacteria	Bacteria_ph	Bacteria_cl	Bacteria_or	Bacteria_fa	Bacteria_ge	uncultured_bacterium
FJ849174Unc00o5q	Bacteria	Bacteria_ph	Bacteria_cl	Bacteria_or	Bacteria_fa	Bacteria_ge	uncultured_bacterium
FJ849179Unc00n60	Bacteria	Bacteria_ph	Bacteria_cl	Bacteria_or	Bacteria_fa	Bacteria_ge	uncultured_bacterium
FJ849183Unc00lfa	Bacteria	Bacteria_ph	Bacteria_cl	Bacteria_or	Bacteria_fa	Bacteria_ge	uncultured_bacterium
FJ849199Unc00n67	Bacteria	Bacteria_ph	Bacteria_cl	Bacteria_or	Bacteria_fa	Bacteria_ge	uncultured_bacterium
FJ849232Unc00knz	Bacteria	Bacteria_ph	Bacteria_cl	Bacteria_or	Bacteria_fa	Bacteria_ge	uncultured_bacterium
FJ849314Unc00kny	Bacteria	Bacteria_ph	Bacteria_cl	Bacteria_or	Bacteria_fa	Bacteria_ge	uncultured_bacterium
KJ623636UncOr654	Undetermined	Undetermined_ph	Undetermined_cl	Undetermined_or	Undetermined_fa	Undetermined_ge	uncultured_organism
KC253298Unc78258	Bacteria	Bacteria_ph	Bacteria_cl	Bacteria_or	Bacteria_fa	Bacteria_ge	uncultured_bacterium
HQ114094Unc04guc	Bacteria	Bacteria_ph	Bacteria_cl	Bacteria_or	Bacteria_fa	Bacteria_ge	uncultured_bacterium
HQ119522Unc76464	Bacteria	Bacteria_ph	Bacteria_cl	Bacteria_or	Bacteria_fa	Bacteria_ge	uncultured_bacterium
AJ294725EugLong5	Eukaryota	Euglenida	Euglenida_cl	Euglenales	Euglenaceae	Euglena	Euglena_longa
AJ294725EugLong3	Eukaryota	Euglenida	Euglenida_cl	Euglenales	Euglenaceae	Euglena	Euglena_longa
HQ120263Unc04gzm	Bacteria	Bacteria_ph	Bacteria_cl	Bacteria_or	Bacteria_fa	Bacteria_ge	uncultured_bacterium
HQ121113Unc85763	Bacteria	Bacteria_ph	Bacteria_cl	Bacteria_or	Bacteria_fa	Bacteria_ge	uncultured_bacterium
KC286883Unc83493	Bacteria	Bacteria_ph	Bacteria_cl	Bacteria_or	Bacteria_fa	Bacteria_ge	uncultured_bacterium
HE605038J5PGymna	Eukaryota	Euglenida	Euglenida_cl	Eutreptiales	Eutreptiales_fa	Eutreptiella	Eutreptiella_gymnastica
FJ719652EugAgil8	Eukaryota	Euglenida	Euglenida_cl	Euglenales	Euglenaceae	Euglena	Euglena_agilis
FJ719682PhaBrac3	Eukaryota	Euglenida	Euglenida_cl	Euglenales	Phacaceae	Phacus	Phacus_brachykentron
FJ719685PhaOrbi9	Eukaryota	Euglenida	Euglenida_cl	Euglenales	Phacaceae	Phacus	Phacus_orbicularis
FJ719694PhaSkuj3	Eukaryota	Euglenida	Euglenida_cl	Euglenales	Phacaceae	Phacus	Phacus_skujae
FJ719645ColSpec4	Eukaryota	Euglenida	Euglenida_cl	Euglenales	Euglenales_fa	Colacium	Colacium_sp._Jjockji033107A
FJ719660EugSpe11	Eukaryota	Euglenida	Euglenida_cl	Euglenales	Euglenaceae	Euglena	Euglena_pseudostellata
FJ719664EugTris4	Eukaryota	Euglenida	Euglenida_cl	Euglenales	Euglenaceae	Euglena	Euglena_tristella
FJ719667EglAnab4	Eukaryota	Euglenida	Euglenida_cl	Euglenales	Euglenaceae	Euglenaria	Euglenaria_anabaena
FJ719684PhaInfl2	Eukaryota	Euglenida	Euglenida_cl	Euglenales	Phacaceae	Phacus	Phacus_inflexus
FJ719654EugClara	Eukaryota	Euglenida	Euglenida_cl	Euglenales	Euglenaceae	Euglena	Euglena_clara
FJ719659EugSpe10	Eukaryota	Euglenida	Euglenida_cl	Euglenales	Euglenaceae	Euglena	Euglena_sp._Bibong100404-2
FJ719663EugStel2	Eukaryota	Euglenida	Euglenida_cl	Euglenales	Euglenaceae	Euglena	Euglena_stellata
FJ719686PhaOrb11	Eukaryota	Euglenida	Euglenida_cl	Euglenales	Phacaceae	Phacus	Phacus_orbicularis
FJ719693PhaSimi2	Eukaryota	Euglenida	Euglenida_cl	Euglenales	Phacaceae	Phacus	Phacus_similis
FJ719705TraCing2	Eukaryota	Euglenida	Euglenida_cl	Euglenales	Euglenaceae	Trachelomonas	Trachelomonas_cingulata
FJ719647ColSpec3	Eukaryota	Euglenida	Euglenida_cl	Euglenales	Euglenales_fa	Colacium	Colacium_sp._NJ
FJ719655EugCommu	Eukaryota	Euglenida	Euglenida_cl	Euglenales	Euglenaceae	Euglena	Euglena_communis
FJ719661EugSpec9	Eukaryota	Euglenida	Euglenida_cl	Euglenales	Euglenaceae	Euglena	Euglena_archaeoplastidiata
FJ719672J5PGymn2	Eukaryota	Euglenida	Euglenida_cl	Eutreptiales	Eutreptiales_fa	Eutreptiella	Eutreptiella_gymnastica
FJ719691PhaPleu4	Eukaryota	Euglenida	Euglenida_cl	Euglenales	Phacaceae	Phacus	Phacus_pleuronectes
FJ719658EugGenic	Eukaryota	Euglenida	Euglenida_cl	Euglenales	Euglenaceae	Euglena	Euglena_geniculata
FJ719668EglAnab3	Eukaryota	Euglenida	Euglenida_cl	Euglenales	Euglenaceae	Euglenaria	Euglenaria_anabaena
FJ719669EugSpec6	Eukaryota	Euglenida	Euglenida_cl	Euglenales	Euglenaceae	Euglena	Euglena_sp._Wollyang110406A
FJ719675LepSpir6	Eukaryota	Euglenida	Euglenida_cl	Euglenales	Phacaceae	Lepocinclis	Lepocinclis_spirogyroides
AB491827UncDia18	Eukaryota	Bacillariophyta	Bacillariophyta_cl	Bacillariophyta_or	Bacillariophyta_fa	Bacillariophyta_ge	uncultured_diatom
FJ719653EugAgil9	Eukaryota	Euglenida	Euglenida_cl	Euglenales	Euglenaceae	Euglena	Euglena_agilis
FJ719676LepSpir7	Eukaryota	Euglenida	Euglenida_cl	Euglenales	Phacaceae	Lepocinclis	Lepocinclis_spirogyroides
FJ719679MnmPyru9	Eukaryota	Euglenida	Euglenida_cl	Euglenales	Euglenaceae	Monomorphina	Monomorphina_pseudonordstedti
FJ719683PhaGran2	Eukaryota	Euglenida	Euglenida_cl	Euglenales	Phacaceae	Phacus	Phacus_granum
FJ719696PhaWars3	Eukaryota	Euglenida	Euglenida_cl	Euglenales	Phacaceae	Phacus	Phacus_warszewiczii
FJ719708TraSimi2	Eukaryota	Euglenida	Euglenida_cl	Euglenales	Euglenaceae	Trachelomonas	Trachelomonas_similis
FJ719656EugDese2	Eukaryota	Euglenida	Euglenida_cl	Euglenales	Euglenaceae	Euglena	Euglena_deses
FJ719692PhaPusi3	Eukaryota	Euglenida	Euglenida_cl	Euglenales	Phacaceae	Phacus	Phacus_pusillus
FJ719704StrVerr2	Eukaryota	Euglenida	Euglenida_cl	Euglenales	Euglenaceae	Strombomonas	Strombomonas_verrucosa
HQ166698Unc007ty	Bacteria	Bacteria_ph	Bacteria_cl	Bacteria_or	Bacteria_fa	Bacteria_ge	uncultured_bacterium
HQ178735Unc00m71	Bacteria	Bacteria_ph	Bacteria_cl	Bacteria_or	Bacteria_fa	Bacteria_ge	uncultured_bacterium
HQ178730Unc00j2e	Bacteria	Bacteria_ph	Bacteria_cl	Bacteria_or	Bacteria_fa	Bacteria_ge	uncultured_bacterium
HQ178773Unc04iv9	Bacteria	Bacteria_ph	Bacteria_cl	Bacteria_or	Bacteria_fa	Bacteria_ge	uncultured_bacterium
HQ178868Unc04ivb	Bacteria	Bacteria_ph	Bacteria_cl	Bacteria_or	Bacteria_fa	Bacteria_ge	uncultured_bacterium
HQ178719Unc00ibg	Bacteria	Bacteria_ph	Bacteria_cl	Bacteria_or	Bacteria_fa	Bacteria_ge	uncultured_bacterium
HQ178742Unc04ivo	Bacteria	Bacteria_ph	Bacteria_cl	Bacteria_or	Bacteria_fa	Bacteria_ge	uncultured_bacterium
HQ178760Unc04ivq	Bacteria	Bacteria_ph	Bacteria_cl	Bacteria_or	Bacteria_fa	Bacteria_ge	uncultured_bacterium
HQ178758Unc04ivu	Bacteria	Bacteria_ph	Bacteria_cl	Bacteria_or	Bacteria_fa	Bacteria_ge	uncultured_bacterium
HQ178770Unc04ivz	Bacteria	Bacteria_ph	Bacteria_cl	Bacteria_or	Bacteria_fa	Bacteria_ge	uncultured_bacterium
GU969274Unc89162	Bacteria	Bacteria_ph	Bacteria_cl	Bacteria_or	Bacteria_fa	Bacteria_ge	uncultured_bacterium
JQ316677Unc81593	Bacteria	Bacteria_ph	Bacteria_cl	Bacteria_or	Bacteria_fa	Bacteria_ge	uncultured_bacterium
HQ203766Unc04jfz	Bacteria	Bacteria_ph	Bacteria_cl	Bacteria_or	Bacteria_fa	Bacteria_ge	uncultured_bacterium
HQ203795Unc87365	Bacteria	Bacteria_ph	Bacteria_cl	Bacteria_or	Bacteria_fa	Bacteria_ge	uncultured_bacterium
HQ203826Unc85788	Bacteria	Bacteria_ph	Bacteria_cl	Bacteria_or	Bacteria_fa	Bacteria_ge	uncultured_bacterium
HQ203935Unc87367	Bacteria	Bacteria_ph	Bacteria_cl	Bacteria_or	Bacteria_fa	Bacteria_ge	uncultured_bacterium
HQ203781Unc04jgc	Bacteria	Bacteria_ph	Bacteria_cl	Bacteria_or	Bacteria_fa	Bacteria_ge	uncultured_bacterium
JQ316679Unc86060	Bacteria	Bacteria_ph	Bacteria_cl	Bacteria_or	Bacteria_fa	Bacteria_ge	uncultured_bacterium
HQ203750Unc04jh4	Bacteria	Bacteria_ph	Bacteria_cl	Bacteria_or	Bacteria_fa	Bacteria_ge	uncultured_bacterium
HQ203762Unc81831	Bacteria	Bacteria_ph	Bacteria_cl	Bacteria_or	Bacteria_fa	Bacteria_ge	uncultured_bacterium
HQ203789Unc78810	Bacteria	Bacteria_ph	Bacteria_cl	Bacteria_or	Bacteria_fa	Bacteria_ge	uncultured_bacterium
HQ203812Unc87366	Bacteria	Bacteria_ph	Bacteria_cl	Bacteria_or	Bacteria_fa	Bacteria_ge	uncultured_bacterium
HQ203917Unc83568	Bacteria	Bacteria_ph	Bacteria_cl	Bacteria_or	Bacteria_fa	Bacteria_ge	uncultured_bacterium
HQ203940Unc86286	Bacteria	Bacteria_ph	Bacteria_cl	Bacteria_or	Bacteria_fa	Bacteria_ge	uncultured_bacterium
HQ203738Unc77824	Bacteria	Bacteria_ph	Bacteria_cl	Bacteria_or	Bacteria_fa	Bacteria_ge	uncultured_bacterium
HQ203792Unc80740	Bacteria	Bacteria_ph	Bacteria_cl	Bacteria_or	Bacteria_fa	Bacteria_ge	uncultured_bacterium
HQ203912Unc87408	Bacteria	Bacteria_ph	Bacteria_cl	Bacteria_or	Bacteria_fa	Bacteria_ge	uncultured_bacterium
HQ203966Unc78815	Bacteria	Bacteria_ph	Bacteria_cl	Bacteria_or	Bacteria_fa	Bacteria_ge	uncultured_bacterium
HQ203744Unc04jj3	Bacteria	Cyanobacteria	Cyanobacteria_cl	Cyanobacteria_or	Cyanobacteria_fa	Cyanobacteria_ge	uncultured_cyanobacterium
HQ203932Unc90874	Bacteria	Bacteria_ph	Bacteria_cl	Bacteria_or	Bacteria_fa	Bacteria_ge	uncultured_bacterium
HQ203756Unc04jjd	Bacteria	Bacteria_ph	Bacteria_cl	Bacteria_or	Bacteria_fa	Bacteria_ge	uncultured_bacterium
HQ203807Unc04jjt	Bacteria	Bacteria_ph	Bacteria_cl	Bacteria_or	Bacteria_fa	Bacteria_ge	uncultured_bacterium
HQ203943Unc04jjz	Bacteria	Bacteria_ph	Bacteria_cl	Bacteria_or	Bacteria_fa	Bacteria_ge	uncultured_bacterium
HQ203967Unc86031	Bacteria	Bacteria_ph	Bacteria_cl	Bacteria_or	Bacteria_fa	Bacteria_ge	uncultured_bacterium
HQ203736Unc78809	Bacteria	Bacteria_ph	Bacteria_cl	Bacteria_or	Bacteria_fa	Bacteria_ge	uncultured_bacterium
HQ203749Unc04jlf	Bacteria	Bacteria_ph	Bacteria_cl	Bacteria_or	Bacteria_fa	Bacteria_ge	uncultured_bacterium
HQ203768Unc04jlg	Bacteria	Bacteria_ph	Bacteria_cl	Bacteria_or	Bacteria_fa	Bacteria_ge	uncultured_bacterium
FJ936881Unc96852	Bacteria	Bacteria_ph	Bacteria_cl	Bacteria_or	Bacteria_fa	Bacteria_ge	uncultured_bacterium
JQ347326Unc93441	Bacteria	Bacteria_ph	Bacteria_cl	Bacteria_or	Bacteria_fa	Bacteria_ge	uncultured_bacterium
JQ347333Unc93440	Bacteria	Bacteria_ph	Bacteria_cl	Bacteria_or	Bacteria_fa	Bacteria_ge	uncultured_bacterium
JQ347416Unc83873	Bacteria	Bacteria_ph	Bacteria_cl	Bacteria_or	Bacteria_fa	Bacteria_ge	uncultured_bacterium
HQ225311Unc86042	Bacteria	Bacteria_ph	Bacteria_cl	Bacteria_or	Bacteria_fa	Bacteria_ge	uncultured_bacterium
HQ230133UncE6882	Eukaryota	Eukaryota_ph	Eukaryota_cl	Eukaryota_or	Eukaryota_fa	Eukaryota_ge	uncultured_eukaryote
HQ230140UncE6879	Eukaryota	Eukaryota_ph	Eukaryota_cl	Eukaryota_or	Eukaryota_fa	Eukaryota_ge	uncultured_eukaryote
HQ230158UncE9262	Eukaryota	Eukaryota_ph	Eukaryota_cl	Eukaryota_or	Eukaryota_fa	Eukaryota_ge	uncultured_eukaryote
HQ230206UncE9263	Bacteria	Bacteria_ph	Bacteria_cl	Bacteria_or	Bacteria_fa	Bacteria_ge	uncultured_bacterium
HQ230136UncE6916	Eukaryota	Eukaryota_ph	Eukaryota_cl	Eukaryota_or	Eukaryota_fa	Eukaryota_ge	uncultured_eukaryote
HQ230143UncE6841	Eukaryota	Eukaryota_ph	Eukaryota_cl	Eukaryota_or	Eukaryota_fa	Eukaryota_ge	uncultured_eukaryote
HQ230107UncE9264	Eukaryota	Eukaryota_ph	Eukaryota_cl	Eukaryota_or	Eukaryota_fa	Eukaryota_ge	uncultured_eukaryote
HQ230142UncE6917	Eukaryota	Eukaryota_ph	Eukaryota_cl	Eukaryota_or	Eukaryota_fa	Eukaryota_ge	uncultured_eukaryote
HQ230138UncE6886	Eukaryota	Eukaryota_ph	Eukaryota_cl	Eukaryota_or	Eukaryota_fa	Eukaryota_ge	uncultured_eukaryote
HQ230139UncE6861	Eukaryota	Eukaryota_ph	Eukaryota_cl	Eukaryota_or	Eukaryota_fa	Eukaryota_ge	uncultured_eukaryote
HQ230156UncE6862	Eukaryota	Eukaryota_ph	Eukaryota_cl	Eukaryota_or	Eukaryota_fa	Eukaryota_ge	uncultured_eukaryote
HQ242138UncCy262	Bacteria	Cyanobacteria	Cyanobacteria_cl	Cyanobacteria_or	Cyanobacteria_fa	Cyanobacteria_ge	uncultured_cyanobacterium
HQ242617UncCya91	Bacteria	Cyanobacteria	Cyanobacteria_cl	Cyanobacteria_or	Cyanobacteria_fa	Cyanobacteria_ge	uncultured_cyanobacterium
HQ242621UncCy250	Bacteria	Cyanobacteria	Cyanobacteria_cl	Cyanobacteria_or	Cyanobacteria_fa	Cyanobacteria_ge	uncultured_cyanobacterium
HQ242646UncCy137	Bacteria	Bacteria_ph	Bacteria_cl	Bacteria_or	Bacteria_fa	Bacteria_ge	uncultured_bacterium
HQ242635UncCy875	Bacteria	Cyanobacteria	Cyanobacteria_cl	Cyanobacteria_or	Cyanobacteria_fa	Cyanobacteria_ge	uncultured_cyanobacterium
HQ242399UncCy241	Bacteria	Cyanobacteria	Cyanobacteria_cl	Cyanobacteria_or	Cyanobacteria_fa	Cyanobacteria_ge	uncultured_cyanobacterium
HQ241962UncCy397	Bacteria	Cyanobacteria	Cyanobacteria_cl	Cyanobacteria_or	Cyanobacteria_fa	Cyanobacteria_ge	uncultured_cyanobacterium
HQ242623UncCy367	Bacteria	Cyanobacteria	Cyanobacteria_cl	Cyanobacteria_or	Cyanobacteria_fa	Cyanobacteria_ge	uncultured_cyanobacterium
HE604031Unc87940	Bacteria	Bacteria_ph	Bacteria_cl	Bacteria_or	Bacteria_fa	Bacteria_ge	uncultured_bacterium
HQ242211UncCy879	Bacteria	Cyanobacteria	Cyanobacteria_cl	Cyanobacteria_or	Cyanobacteria_fa	Cyanobacteria_ge	uncultured_cyanobacterium
KC425486UncM2288	Undetermined	Undetermined_ph	Undetermined_cl	Undetermined_or	Undetermined_fa	Undetermined_ge	uncultured_marine_microorganism
KC425547UncM2486	Undetermined	Undetermined_ph	Undetermined_cl	Undetermined_or	Undetermined_fa	Undetermined_ge	uncultured_marine_microorganism
KC425554UncM2483	Undetermined	Undetermined_ph	Undetermined_cl	Undetermined_or	Undetermined_fa	Undetermined_ge	uncultured_marine_microorganism
KC425548UncM2286	Undetermined	Undetermined_ph	Undetermined_cl	Undetermined_or	Undetermined_fa	Undetermined_ge	uncultured_marine_microorganism
KC425580UncM2484	Undetermined	Undetermined_ph	Undetermined_cl	Undetermined_or	Undetermined_fa	Undetermined_ge	uncultured_marine_microorganism
KM108647UncDityl	Eukaryota	Bacillariophyta	Mediophyceae	Lithodesmiales	Lithodesmiaceae	Lithodesmiaceae_ge	uncultured_Ditylum
AB637338Unc71413	Bacteria	Bacteria_ph	Bacteria_cl	Bacteria_or	Bacteria_fa	Bacteria_ge	uncultured_bacterium
EF520512UncCya77	Bacteria	Cyanobacteria	Cyanobacteria_cl	Cyanobacteria_or	Cyanobacteria_fa	Cyanobacteria_ge	uncultured_cyanobacterium
EF520514UncCy404	Bacteria	Cyanobacteria	Cyanobacteria_cl	Cyanobacteria_or	Cyanobacteria_fa	Cyanobacteria_ge	uncultured_cyanobacterium
EF520521UncCy115	Bacteria	Cyanobacteria	Cyanobacteria_cl	Cyanobacteria_or	Cyanobacteria_fa	Cyanobacteria_ge	uncultured_cyanobacterium
EF522256UncCh443	Eukaryota	Chlorophyta	Chlorophyta_cl	Chlorophyta_or	Chlorophyta_fa	Chlorophyta_ge	uncultured_Chlorophyta
GU061466Unc89302	Bacteria	Bacteria_ph	Bacteria_cl	Bacteria_or	Bacteria_fa	Bacteria_ge	uncultured_bacterium
GU061640Unc86960	Bacteria	Bacteria_ph	Bacteria_cl	Bacteria_or	Bacteria_fa	Bacteria_ge	uncultured_bacterium
GU061735Unc90691	Bacteria	Bacteria_ph	Bacteria_cl	Bacteria_or	Bacteria_fa	Bacteria_ge	uncultured_bacterium
GU061641Unc85327	Bacteria	Bacteria_ph	Bacteria_cl	Bacteria_or	Bacteria_fa	Bacteria_ge	uncultured_bacterium
GU061649Unc84731	Bacteria	Bacteria_ph	Bacteria_cl	Bacteria_or	Bacteria_fa	Bacteria_ge	uncultured_bacterium
GU062154Unc87359	Bacteria	Bacteria_ph	Bacteria_cl	Bacteria_or	Bacteria_fa	Bacteria_ge	uncultured_bacterium
EF573911Unc96215	Bacteria	Bacteria_ph	Bacteria_cl	Bacteria_or	Bacteria_fa	Bacteria_ge	uncultured_bacterium
FM242199UncDia60	Eukaryota	Bacillariophyta	Bacillariophyta_cl	Bacillariophyta_or	Bacillariophyta_fa	Bacillariophyta_ge	uncultured_diatom
FM242284UncDia71	Eukaryota	Bacillariophyta	Bacillariophyta_cl	Bacillariophyta_or	Bacillariophyta_fa	Bacillariophyta_ge	uncultured_diatom
FM242383UncDia61	Eukaryota	Bacillariophyta	Bacillariophyta_cl	Bacillariophyta_or	Bacillariophyta_fa	Bacillariophyta_ge	uncultured_diatom
GU062135Unc88796	Bacteria	Bacteria_ph	Bacteria_cl	Bacteria_or	Bacteria_fa	Bacteria_ge	uncultured_bacterium
GU061468Unc04kyj	Bacteria	Bacteria_ph	Bacteria_cl	Bacteria_or	Bacteria_fa	Bacteria_ge	uncultured_bacterium
GU061483Unc87530	Bacteria	Bacteria_ph	Bacteria_cl	Bacteria_or	Bacteria_fa	Bacteria_ge	uncultured_bacterium
EF573851Unc04kyo	Bacteria	Bacteria_ph	Bacteria_cl	Bacteria_or	Bacteria_fa	Bacteria_ge	uncultured_bacterium
EF573915Unc00242	Bacteria	Bacteria_ph	Bacteria_cl	Bacteria_or	Bacteria_fa	Bacteria_ge	uncultured_bacterium
FM242285UncDia31	Eukaryota	Bacillariophyta	Bacillariophyta_cl	Bacillariophyta_or	Bacillariophyta_fa	Bacillariophyta_ge	uncultured_diatom
FM242434UncDia62	Eukaryota	Bacillariophyta	Bacillariophyta_cl	Bacillariophyta_or	Bacillariophyta_fa	Bacillariophyta_ge	uncultured_diatom
EF574166Unc04kz6	Bacteria	Bacteria_ph	Bacteria_cl	Bacteria_or	Bacteria_fa	Bacteria_ge	uncultured_bacterium
EF574290Unc04kz8	Bacteria	Bacteria_ph	Bacteria_cl	Bacteria_or	Bacteria_fa	Bacteria_ge	uncultured_bacterium
EF574473Unc89250	Bacteria	Bacteria_ph	Bacteria_cl	Bacteria_or	Bacteria_fa	Bacteria_ge	uncultured_bacterium
EF574561Unc003gr	Bacteria	Bacteria_ph	Bacteria_cl	Bacteria_or	Bacteria_fa	Bacteria_ge	uncultured_bacterium
EF575114Unc90170	Bacteria	Bacteria_ph	Bacteria_cl	Bacteria_or	Bacteria_fa	Bacteria_ge	uncultured_bacterium
EF575192Unc84999	Bacteria	Bacteria_ph	Bacteria_cl	Bacteria_or	Bacteria_fa	Bacteria_ge	uncultured_bacterium
EF575250Unc87997	Bacteria	Bacteria_ph	Bacteria_cl	Bacteria_or	Bacteria_fa	Bacteria_ge	uncultured_bacterium
EF575260Unc89254	Bacteria	Bacteria_ph	Bacteria_cl	Bacteria_or	Bacteria_fa	Bacteria_ge	uncultured_bacterium
EF574861Unc86036	Bacteria	Bacteria_ph	Bacteria_cl	Bacteria_or	Bacteria_fa	Bacteria_ge	uncultured_bacterium
EF575130Unc94080	Bacteria	Bacteria_ph	Bacteria_cl	Bacteria_or	Bacteria_fa	Bacteria_ge	uncultured_bacterium
GU061664Unc83627	Bacteria	Bacteria_ph	Bacteria_cl	Bacteria_or	Bacteria_fa	Bacteria_ge	uncultured_bacterium
EF574253Unc86871	Bacteria	Bacteria_ph	Bacteria_cl	Bacteria_or	Bacteria_fa	Bacteria_ge	uncultured_bacterium
EF574408Unc87406	Bacteria	Bacteria_ph	Bacteria_cl	Bacteria_or	Bacteria_fa	Bacteria_ge	uncultured_bacterium
EF574441Unc89249	Bacteria	Bacteria_ph	Bacteria_cl	Bacteria_or	Bacteria_fa	Bacteria_ge	uncultured_bacterium
EF574585Unc86322	Bacteria	Bacteria_ph	Bacteria_cl	Bacteria_or	Bacteria_fa	Bacteria_ge	uncultured_bacterium
EF574700Unc87996	Bacteria	Bacteria_ph	Bacteria_cl	Bacteria_or	Bacteria_fa	Bacteria_ge	uncultured_bacterium
EF573817Unc86314	Bacteria	Bacteria_ph	Bacteria_cl	Bacteria_or	Bacteria_fa	Bacteria_ge	uncultured_bacterium
FM242283UncDia67	Eukaryota	Bacillariophyta	Bacillariophyta_cl	Bacillariophyta_or	Bacillariophyta_fa	Bacillariophyta_ge	uncultured_diatom
EF574075Unc00241	Bacteria	Bacteria_ph	Bacteria_cl	Bacteria_or	Bacteria_fa	Bacteria_ge	uncultured_bacterium
GU061992Unc84722	Bacteria	Bacteria_ph	Bacteria_cl	Bacteria_or	Bacteria_fa	Bacteria_ge	uncultured_bacterium
EF573661Unc86320	Bacteria	Bacteria_ph	Bacteria_cl	Bacteria_or	Bacteria_fa	Bacteria_ge	uncultured_bacterium
FM242200UncDia65	Eukaryota	Bacillariophyta	Bacillariophyta_cl	Bacillariophyta_or	Bacillariophyta_fa	Bacillariophyta_ge	uncultured_diatom
FM242286UncDia70	Eukaryota	Bacillariophyta	Bacillariophyta_cl	Bacillariophyta_or	Bacillariophyta_fa	Bacillariophyta_ge	uncultured_diatom
FM242385UncDia44	Eukaryota	Bacillariophyta	Bacillariophyta_cl	Bacillariophyta_or	Bacillariophyta_fa	Bacillariophyta_ge	uncultured_diatom
FM242435UncDia58	Eukaryota	Bacillariophyta	Bacillariophyta_cl	Bacillariophyta_or	Bacillariophyta_fa	Bacillariophyta_ge	uncultured_diatom
EF574072Unc88260	Eukaryota	Eukaryota_ph	Eukaryota_cl	Eukaryota_or	Eukaryota_fa	Eukaryota_ge	uncultured_marine_eukaryote
EF573710Unc89251	Bacteria	Bacteria_ph	Bacteria_cl	Bacteria_or	Bacteria_fa	Bacteria_ge	uncultured_bacterium
FM242393UncDia69	Eukaryota	Bacillariophyta	Bacillariophyta_cl	Bacillariophyta_or	Bacillariophyta_fa	Bacillariophyta_ge	uncultured_diatom
EF574065Unc93264	Bacteria	Bacteria_ph	Bacteria_cl	Bacteria_or	Bacteria_fa	Bacteria_ge	uncultured_bacterium
EF574080Unc04l1g	Bacteria	Bacteria_ph	Bacteria_cl	Bacteria_or	Bacteria_fa	Bacteria_ge	uncultured_bacterium
EF573807Unc04l1h	Bacteria	Bacteria_ph	Bacteria_cl	Bacteria_or	Bacteria_fa	Bacteria_ge	uncultured_bacterium
EF573894Unc04l1i	Bacteria	Bacteria_ph	Bacteria_cl	Bacteria_or	Bacteria_fa	Bacteria_ge	uncultured_bacterium
EF575132Unc86324	Bacteria	Bacteria_ph	Bacteria_cl	Bacteria_or	Bacteria_fa	Bacteria_ge	uncultured_bacterium
JQ404421UncCya81	Bacteria	Cyanobacteria	Cyanobacteria_cl	Cyanobacteria_or	Cyanobacteria_fa	Cyanobacteria_ge	uncultured_cyanobacterium
EF574544Unc86868	Bacteria	Bacteria_ph	Bacteria_cl	Bacteria_or	Bacteria_fa	Bacteria_ge	uncultured_bacterium
EF574706Unc94063	Bacteria	Bacteria_ph	Bacteria_cl	Bacteria_or	Bacteria_fa	Bacteria_ge	uncultured_bacterium
GU061651Unc85827	Bacteria	Bacteria_ph	Bacteria_cl	Bacteria_or	Bacteria_fa	Bacteria_ge	uncultured_bacterium
EF574288Unc00028	Bacteria	Bacteria_ph	Bacteria_cl	Bacteria_or	Bacteria_fa	Bacteria_ge	uncultured_bacterium
EF574323Unc00c0z	Bacteria	Bacteria_ph	Bacteria_cl	Bacteria_or	Bacteria_fa	Bacteria_ge	uncultured_bacterium
EF574510Unc91647	Bacteria	Bacteria_ph	Bacteria_cl	Bacteria_or	Bacteria_fa	Bacteria_ge	uncultured_bacterium
EF574660Unc85784	Bacteria	Bacteria_ph	Bacteria_cl	Bacteria_or	Bacteria_fa	Bacteria_ge	uncultured_bacterium
EF574730Unc86323	Bacteria	Bacteria_ph	Bacteria_cl	Bacteria_or	Bacteria_fa	Bacteria_ge	uncultured_bacterium
EF574122Unc90142	Bacteria	Bacteria_ph	Bacteria_cl	Bacteria_or	Bacteria_fa	Bacteria_ge	uncultured_bacterium
EF574856Unc76032	Bacteria	Bacteria_ph	Bacteria_cl	Bacteria_or	Bacteria_fa	Bacteria_ge	uncultured_bacterium
EF574962Unc001wg	Bacteria	Bacteria_ph	Bacteria_cl	Bacteria_or	Bacteria_fa	Bacteria_ge	uncultured_bacterium
EF575001Unc85792	Bacteria	Bacteria_ph	Bacteria_cl	Bacteria_or	Bacteria_fa	Bacteria_ge	uncultured_bacterium
EF574427Unc04l33	Bacteria	Bacteria_ph	Bacteria_cl	Bacteria_or	Bacteria_fa	Bacteria_ge	uncultured_bacterium
EF574443Unc90178	Bacteria	Bacteria_ph	Bacteria_cl	Bacteria_or	Bacteria_fa	Bacteria_ge	uncultured_bacterium
EF574299Unc80377	Bacteria	Bacteria_ph	Bacteria_cl	Bacteria_or	Bacteria_fa	Bacteria_ge	uncultured_bacterium
EF574713Unc001ua	Bacteria	Bacteria_ph	Bacteria_cl	Bacteria_or	Bacteria_fa	Bacteria_ge	uncultured_bacterium
EF574742Unc0000d	Bacteria	Bacteria_ph	Bacteria_cl	Bacteria_or	Bacteria_fa	Bacteria_ge	uncultured_bacterium
EF574319Unc88754	Bacteria	Bacteria_ph	Bacteria_cl	Bacteria_or	Bacteria_fa	Bacteria_ge	uncultured_bacterium
EF574358Unc86867	Bacteria	Bacteria_ph	Bacteria_cl	Bacteria_or	Bacteria_fa	Bacteria_ge	uncultured_bacterium
GU062006Unc002j7	Bacteria	Bacteria_ph	Bacteria_cl	Bacteria_or	Bacteria_fa	Bacteria_ge	uncultured_bacterium
EF574682Unc85785	Bacteria	Bacteria_ph	Bacteria_cl	Bacteria_or	Bacteria_fa	Bacteria_ge	uncultured_bacterium
FM242288UncDia63	Eukaryota	Bacillariophyta	Bacillariophyta_cl	Bacillariophyta_or	Bacillariophyta_fa	Bacillariophyta_ge	uncultured_diatom
FM242436UncDia66	Eukaryota	Bacillariophyta	Bacillariophyta_cl	Bacillariophyta_or	Bacillariophyta_fa	Bacillariophyta_ge	uncultured_diatom
EF574901Unc86037	Bacteria	Bacteria_ph	Bacteria_cl	Bacteria_or	Bacteria_fa	Bacteria_ge	uncultured_bacterium
EF574942Unc90144	Bacteria	Bacteria_ph	Bacteria_cl	Bacteria_or	Bacteria_fa	Bacteria_ge	uncultured_bacterium
EF574839Unc88756	Bacteria	Bacteria_ph	Bacteria_cl	Bacteria_or	Bacteria_fa	Bacteria_ge	uncultured_bacterium
EF575247Unc86876	Bacteria	Bacteria_ph	Bacteria_cl	Bacteria_or	Bacteria_fa	Bacteria_ge	uncultured_bacterium
EF580965Unc92913	Bacteria	Bacteria_ph	Bacteria_cl	Bacteria_or	Bacteria_fa	Bacteria_ge	uncultured_bacterium
EF574957Unc00c10	Bacteria	Bacteria_ph	Bacteria_cl	Bacteria_or	Bacteria_fa	Bacteria_ge	uncultured_bacterium
EF580940Unc88262	Bacteria	Bacteria_ph	Bacteria_cl	Bacteria_or	Bacteria_fa	Bacteria_ge	uncultured_bacterium
EF580945Unc87995	Bacteria	Bacteria_ph	Bacteria_cl	Bacteria_or	Bacteria_fa	Bacteria_ge	uncultured_bacterium
EF580968Unc88760	Bacteria	Bacteria_ph	Bacteria_cl	Bacteria_or	Bacteria_fa	Bacteria_ge	uncultured_bacterium
HE803991UncPh114	Eukaryota	Eukaryota_ph	Eukaryota_cl	Eukaryota_or	Eukaryota_fa	Eukaryota_ge	uncultured_phototrophic_eukaryote
HE803998UncPh116	Eukaryota	Eukaryota_ph	Eukaryota_cl	Eukaryota_or	Eukaryota_fa	Eukaryota_ge	uncultured_phototrophic_eukaryote
HE804025UncPh115	Eukaryota	Eukaryota_ph	Eukaryota_cl	Eukaryota_or	Eukaryota_fa	Eukaryota_ge	uncultured_phototrophic_eukaryote
LN833504UncCy883	Bacteria	Cyanobacteria	Cyanobacteria_cl	Chroococcales	Cyanobacteriaceae	Cyanobacterium	uncultured_Cyanobacterium_sp.
LN833507UncCy884	Bacteria	Cyanobacteria	Cyanobacteria_cl	Chroococcales	Cyanobacteriaceae	Cyanobacterium	uncultured_Cyanobacterium_sp.
HE804006UncPh118	Eukaryota	Eukaryota_ph	Eukaryota_cl	Eukaryota_or	Eukaryota_fa	Eukaryota_ge	uncultured_phototrophic_eukaryote
HE803996UncPh110	Eukaryota	Eukaryota_ph	Eukaryota_cl	Eukaryota_or	Eukaryota_fa	Eukaryota_ge	uncultured_phototrophic_eukaryote
HE804011UncPh109	Eukaryota	Eukaryota_ph	Eukaryota_cl	Eukaryota_or	Eukaryota_fa	Eukaryota_ge	uncultured_phototrophic_eukaryote
HE804017UncPh117	Eukaryota	Eukaryota_ph	Eukaryota_cl	Eukaryota_or	Eukaryota_fa	Eukaryota_ge	uncultured_phototrophic_eukaryote
LN833505UncCy887	Bacteria	Cyanobacteria	Cyanobacteria_cl	Chroococcales	Cyanobacteriaceae	Cyanobacterium	uncultured_Cyanobacterium_sp.
LN833506UncCy889	Bacteria	Cyanobacteria	Cyanobacteria_cl	Chroococcales	Cyanobacteriaceae	Cyanobacterium	uncultured_Cyanobacterium_sp.
FM995183Unc68799	Bacteria	Bacteria_ph	Bacteria_cl	Bacteria_or	Bacteria_fa	Bacteria_ge	uncultured_bacterium
AB661526UncE9276	Eukaryota	Eukaryota_ph	Eukaryota_cl	Eukaryota_or	Eukaryota_fa	Eukaryota_ge	uncultured_eukaryote
AB661578UncE6864	Eukaryota	Eukaryota_ph	Eukaryota_cl	Eukaryota_or	Eukaryota_fa	Eukaryota_ge	uncultured_eukaryote
LN880499Unc04lwj	Bacteria	Bacteria_ph	Bacteria_cl	Bacteria_or	Bacteria_fa	Bacteria_ge	uncultured_bacterium
KC551536Unc00h4b	Bacteria	Bacteria_ph	Bacteria_cl	Bacteria_or	Bacteria_fa	Bacteria_ge	uncultured_bacterium
AB696319Unc0002n	Bacteria	Bacteria_ph	Bacteria_cl	Bacteria_or	Bacteria_fa	Bacteria_ge	uncultured_bacterium
AB696307Unc04mts	Bacteria	Bacteria_ph	Bacteria_cl	Bacteria_or	Bacteria_fa	Bacteria_ge	uncultured_bacterium
AB696315Unc04mtt	Bacteria	Bacteria_ph	Bacteria_cl	Bacteria_or	Bacteria_fa	Bacteria_ge	uncultured_bacterium
AB696318Unc04mv1	Bacteria	Bacteria_ph	Bacteria_cl	Bacteria_or	Bacteria_fa	Bacteria_ge	uncultured_bacterium
AB696308Unc04mvy	Bacteria	Bacteria_ph	Bacteria_cl	Bacteria_or	Bacteria_fa	Bacteria_ge	uncultured_bacterium
U32670UniEukar	Eukaryota	Eukaryota_ph	Eukaryota_cl	Eukaryota_or	Eukaryota_fa	Eukaryota_ge	unidentified_eukaryote_clone_OM20
U70717UncE6728	Eukaryota	Eukaryota_ph	Eukaryota_cl	Eukaryota_or	Eukaryota_fa	Eukaryota_ge	uncultured_eukaryote
U70723UncE6684	Bacteria	Bacteria_ph	Bacteria_cl	Bacteria_or	Bacteria_fa	Bacteria_ge	uncultured_bacterium
U70721UncE6677	Eukaryota	Eukaryota_ph	Eukaryota_cl	Eukaryota_or	Eukaryota_fa	Eukaryota_ge	uncultured_eukaryote
U32671UniEuka2	Eukaryota	Eukaryota_ph	Eukaryota_cl	Eukaryota_or	Eukaryota_fa	Eukaryota_ge	unidentified_eukaryote_clone_OM21
KC619616Unc001e1	Bacteria	Bacteria_ph	Bacteria_cl	Bacteria_or	Bacteria_fa	Bacteria_ge	uncultured_bacterium
HQ324866Unc66933	Bacteria	Bacteria_ph	Bacteria_cl	Bacteria_or	Bacteria_fa	Bacteria_ge	uncultured_bacterium
HQ324868Unc83046	Bacteria	Bacteria_ph	Bacteria_cl	Bacteria_or	Bacteria_fa	Bacteria_ge	uncultured_bacterium
HQ324867Unc78710	Bacteria	Bacteria_ph	Bacteria_cl	Bacteria_or	Bacteria_fa	Bacteria_ge	uncultured_bacterium
HQ327295UncBa828	Bacteria	Bacteria_ph	Bacteria_cl	Bacteria_or	Bacteria_fa	Bacteria_ge	uncultured_bacterium
HF922381Unc92054	Bacteria	Bacteria_ph	Bacteria_cl	Bacteria_or	Bacteria_fa	Bacteria_ge	uncultured_bacterium
AB753879Unc00g3x	Bacteria	Bacteria_ph	Bacteria_cl	Bacteria_or	Bacteria_fa	Bacteria_ge	uncultured_bacterium
KC631458Unc70036	Bacteria	Bacteria_ph	Bacteria_cl	Bacteria_or	Bacteria_fa	Bacteria_ge	uncultured_bacterium
AB753929Unc00xpk	Bacteria	Bacteria_ph	Bacteria_cl	Bacteria_or	Bacteria_fa	Bacteria_ge	uncultured_bacterium
AB754009Unc00fu0	Bacteria	Bacteria_ph	Bacteria_cl	Bacteria_or	Bacteria_fa	Bacteria_ge	uncultured_bacterium
HQ418456UncOr474	Undetermined	Undetermined_ph	Undetermined_cl	Undetermined_or	Undetermined_fa	Undetermined_ge	uncultured_organism
HQ420121Unc00bix	Bacteria	Bacteria_ph	Bacteria_cl	Bacteria_or	Bacteria_fa	Bacteria_ge	uncultured_bacterium
HQ420114Unc04ock	Bacteria	Bacteria_ph	Bacteria_cl	Bacteria_or	Bacteria_fa	Bacteria_ge	uncultured_bacterium
HQ433568Unc90708	Bacteria	Bacteria_ph	Bacteria_cl	Bacteria_or	Bacteria_fa	Bacteria_ge	uncultured_bacterium
HQ433573Unc00e1p	Bacteria	Bacteria_ph	Bacteria_cl	Bacteria_or	Bacteria_fa	Bacteria_ge	uncultured_bacterium
GU225958Unc78979	Bacteria	Bacteria_ph	Bacteria_cl	Bacteria_or	Bacteria_fa	Bacteria_ge	uncultured_bacterium
GU225962Unc04omw	Bacteria	Bacteria_ph	Bacteria_cl	Bacteria_or	Bacteria_fa	Bacteria_ge	uncultured_bacterium
GU225960Unc77811	Bacteria	Bacteria_ph	Bacteria_cl	Bacteria_or	Bacteria_fa	Bacteria_ge	uncultured_bacterium
GU225968Unc04oog	Bacteria	Bacteria_ph	Bacteria_cl	Bacteria_or	Bacteria_fa	Bacteria_ge	uncultured_bacterium
GU225975Unc04oom	Bacteria	Bacteria_ph	Bacteria_cl	Bacteria_or	Bacteria_fa	Bacteria_ge	uncultured_bacterium
GU225959Unc04op2	Bacteria	Bacteria_ph	Bacteria_cl	Bacteria_or	Bacteria_fa	Bacteria_ge	uncultured_bacterium
KC683340Unc72635	Bacteria	Bacteria_ph	Bacteria_cl	Bacteria_or	Bacteria_fa	Bacteria_ge	uncultured_bacterium
KC683361Unc68394	Bacteria	Bacteria_ph	Bacteria_cl	Bacteria_or	Bacteria_fa	Bacteria_ge	uncultured_bacterium
KC683310Unc59422	Bacteria	Bacteria_ph	Bacteria_cl	Bacteria_or	Bacteria_fa	Bacteria_ge	uncultured_bacterium
KC683350Unc69629	Bacteria	Bacteria_ph	Bacteria_cl	Bacteria_or	Bacteria_fa	Bacteria_ge	uncultured_bacterium
HG917222UncCya28	Bacteria	Cyanobacteria	Cyanobacteria_cl	Cyanobacteria_or	Cyanobacteria_fa	Cyanobacteria_ge	uncultured_cyanobacterium
HG917237UncCya26	Bacteria	Cyanobacteria	Cyanobacteria_cl	Cyanobacteria_or	Cyanobacteria_fa	Cyanobacteria_ge	uncultured_cyanobacterium
KC708266Unc04pec	Bacteria	Bacteria_ph	Bacteria_cl	Bacteria_or	Bacteria_fa	Bacteria_ge	uncultured_bacterium
KC708270Unc04pge	Bacteria	Bacteria_ph	Bacteria_cl	Bacteria_or	Bacteria_fa	Bacteria_ge	uncultured_bacterium
EU005664UncPh111	Eukaryota	Eukaryota_ph	Eukaryota_cl	Eukaryota_or	Eukaryota_fa	Eukaryota_ge	uncultured_phototrophic_eukaryote
EU005693UncPh112	Eukaryota	Eukaryota_ph	Eukaryota_cl	Eukaryota_or	Eukaryota_fa	Eukaryota_ge	uncultured_phototrophic_eukaryote
EU005679UncPh108	Eukaryota	Eukaryota_ph	Eukaryota_cl	Eukaryota_or	Eukaryota_fa	Eukaryota_ge	uncultured_phototrophic_eukaryote
AB806127Unc04pqx	Bacteria	Bacteria_ph	Bacteria_cl	Bacteria_or	Bacteria_fa	Bacteria_ge	uncultured_bacterium
EU005678UncPho89	Eukaryota	Eukaryota_ph	Eukaryota_cl	Eukaryota_or	Eukaryota_fa	Eukaryota_ge	uncultured_phototrophic_eukaryote
AB806156Unc04pr6	Bacteria	Bacteria_ph	Bacteria_cl	Bacteria_or	Bacteria_fa	Bacteria_ge	uncultured_bacterium
AB806121Unc04pri	Bacteria	Bacteria_ph	Bacteria_cl	Bacteria_or	Bacteria_fa	Bacteria_ge	uncultured_bacterium
AB806166Unc04prj	Bacteria	Bacteria_ph	Bacteria_cl	Bacteria_or	Bacteria_fa	Bacteria_ge	uncultured_bacterium
AB806172Unc00b62	Bacteria	Bacteria_ph	Bacteria_cl	Bacteria_or	Bacteria_fa	Bacteria_ge	uncultured_bacterium
AB806164Unc04psd	Bacteria	Bacteria_ph	Bacteria_cl	Bacteria_or	Bacteria_fa	Bacteria_ge	uncultured_bacterium
AB806141Unc04psl	Bacteria	Bacteria_ph	Bacteria_cl	Bacteria_or	Bacteria_fa	Bacteria_ge	uncultured_bacterium
AB806165Unc04pt5	Bacteria	Bacteria_ph	Bacteria_cl	Bacteria_or	Bacteria_fa	Bacteria_ge	uncultured_bacterium
AB806162Unc04puf	Bacteria	Bacteria_ph	Bacteria_cl	Bacteria_or	Bacteria_fa	Bacteria_ge	uncultured_bacterium
GU272286Unc78982	Bacteria	Bacteria_ph	Bacteria_cl	Bacteria_or	Bacteria_fa	Bacteria_ge	uncultured_bacterium
GU272240Unc04pvc	Bacteria	Bacteria_ph	Bacteria_cl	Bacteria_or	Bacteria_fa	Bacteria_ge	uncultured_bacterium
GU272333Unc78987	Bacteria	Bacteria_ph	Bacteria_cl	Bacteria_or	Bacteria_fa	Bacteria_ge	uncultured_bacterium
GU272229Unc04pvh	Bacteria	Bacteria_ph	Bacteria_cl	Bacteria_or	Bacteria_fa	Bacteria_ge	uncultured_bacterium
GU272256Unc04pvj	Bacteria	Bacteria_ph	Bacteria_cl	Bacteria_or	Bacteria_fa	Bacteria_ge	uncultured_bacterium
GU272300Unc04pvl	Bacteria	Bacteria_ph	Bacteria_cl	Bacteria_or	Bacteria_fa	Bacteria_ge	uncultured_bacterium
GU272262Unc04pwj	Bacteria	Bacteria_ph	Bacteria_cl	Bacteria_or	Bacteria_fa	Bacteria_ge	uncultured_bacterium
GU272298Unc04pwk	Bacteria	Bacteria_ph	Bacteria_cl	Bacteria_or	Bacteria_fa	Bacteria_ge	uncultured_bacterium
HM057644Unc76895	Bacteria	Bacteria_ph	Bacteria_cl	Bacteria_or	Bacteria_fa	Bacteria_ge	uncultured_bacterium
HM057781Unc66563	Bacteria	Bacteria_ph	Bacteria_cl	Bacteria_or	Bacteria_fa	Bacteria_ge	uncultured_bacterium
HM057665Unc80411	Bacteria	Bacteria_ph	Bacteria_cl	Bacteria_or	Bacteria_fa	Bacteria_ge	uncultured_bacterium
HM057731UncCya38	Bacteria	Cyanobacteria	Cyanobacteria_cl	Cyanobacteria_or	Cyanobacteria_fa	Cyanobacteria_ge	uncultured_cyanobacterium
HM057751Unc85276	Bacteria	Bacteria_ph	Bacteria_cl	Bacteria_or	Bacteria_fa	Bacteria_ge	uncultured_bacterium
HM057756Unc77382	Bacteria	Bacteria_ph	Bacteria_cl	Bacteria_or	Bacteria_fa	Bacteria_ge	uncultured_bacterium
HM057648UncuB983	Bacteria	Proteobacteria	Betaproteobacteria	Betaproteobacteria_or	Betaproteobacteria_fa	Betaproteobacteria_ge	uncultured_beta_proteobacterium
HM057706Unc67475	Bacteria	Bacteria_ph	Bacteria_cl	Bacteria_or	Bacteria_fa	Bacteria_ge	uncultured_bacterium
HM057712Unc51259	Bacteria	Bacteria_ph	Bacteria_cl	Bacteria_or	Bacteria_fa	Bacteria_ge	uncultured_bacterium
HM057734Unc66888	Bacteria	Bacteria_ph	Bacteria_cl	Bacteria_or	Bacteria_fa	Bacteria_ge	uncultured_bacterium
HM057649Unc04pys	Bacteria	Bacteria_ph	Bacteria_cl	Bacteria_or	Bacteria_fa	Bacteria_ge	uncultured_bacterium
HM057658Unc84138	Bacteria	Bacteria_ph	Bacteria_cl	Bacteria_or	Bacteria_fa	Bacteria_ge	uncultured_bacterium
HM057655Unc79354	Bacteria	Bacteria_ph	Bacteria_cl	Bacteria_or	Bacteria_fa	Bacteria_ge	uncultured_bacterium
HM057662Unc73485	Bacteria	Bacteria_ph	Bacteria_cl	Bacteria_or	Bacteria_fa	Bacteria_ge	uncultured_bacterium
HM057707Unc70528	Bacteria	Bacteria_ph	Bacteria_cl	Bacteria_or	Bacteria_fa	Bacteria_ge	uncultured_bacterium
HM057742Unc04pyt	Bacteria	Bacteria_ph	Bacteria_cl	Bacteria_or	Bacteria_fa	Bacteria_ge	uncultured_bacterium
HM057791Unc72773	Bacteria	Bacteria_ph	Bacteria_cl	Bacteria_or	Bacteria_fa	Bacteria_ge	uncultured_bacterium
HM057746Unc86363	Bacteria	Bacteria_ph	Bacteria_cl	Bacteria_or	Bacteria_fa	Bacteria_ge	uncultured_bacterium
HM057660Unc0002q	Bacteria	Bacteria_ph	Bacteria_cl	Bacteria_or	Bacteria_fa	Bacteria_ge	uncultured_bacterium
HM057783Unc73225	Bacteria	Bacteria_ph	Bacteria_cl	Bacteria_or	Bacteria_fa	Bacteria_ge	uncultured_bacterium
HM057788Unc79848	Bacteria	Bacteria_ph	Bacteria_cl	Bacteria_or	Bacteria_fa	Bacteria_ge	uncultured_bacterium
HM057721Unc89278	Bacteria	Bacteria_ph	Bacteria_cl	Bacteria_or	Bacteria_fa	Bacteria_ge	uncultured_bacterium
GU305832Unc26422	Bacteria	Bacteria_ph	Bacteria_cl	Bacteria_or	Bacteria_fa	Bacteria_ge	uncultured_bacterium
GU305840Unc87610	Bacteria	Bacteria_ph	Bacteria_cl	Bacteria_or	Bacteria_fa	Bacteria_ge	uncultured_bacterium
GU305768Unc50449	Bacteria	Bacteria_ph	Bacteria_cl	Bacteria_or	Bacteria_fa	Bacteria_ge	uncultured_bacterium
HM069080Unc85258	Bacteria	Bacteria_ph	Bacteria_cl	Bacteria_or	Bacteria_fa	Bacteria_ge	uncultured_bacterium
AB862930Unc87486	Bacteria	Bacteria_ph	Bacteria_cl	Bacteria_or	Bacteria_fa	Bacteria_ge	uncultured_bacterium
KM200526Unc79821	Bacteria	Bacteria_ph	Bacteria_cl	Bacteria_or	Bacteria_fa	Bacteria_ge	uncultured_bacterium
KM200464Unc85801	Bacteria	Bacteria_ph	Bacteria_cl	Bacteria_or	Bacteria_fa	Bacteria_ge	uncultured_bacterium
KM200482Unc84088	Bacteria	Bacteria_ph	Bacteria_cl	Bacteria_or	Bacteria_fa	Bacteria_ge	uncultured_bacterium
KM200540Unc68828	Bacteria	Bacteria_ph	Bacteria_cl	Bacteria_or	Bacteria_fa	Bacteria_ge	uncultured_bacterium
KM200501Unc86891	Bacteria	Bacteria_ph	Bacteria_cl	Bacteria_or	Bacteria_fa	Bacteria_ge	uncultured_bacterium
KM221300Unc76034	Bacteria	Bacteria_ph	Bacteria_cl	Bacteria_or	Bacteria_fa	Bacteria_ge	uncultured_bacterium
FN811192UncCyan4	Bacteria	Cyanobacteria	Cyanobacteria_cl	Cyanobacteria_or	Cyanobacteria_fa	Cyanobacteria_ge	uncultured_cyanobacterium
AB930535Unc00fug	Bacteria	Bacteria_ph	Bacteria_cl	Bacteria_or	Bacteria_fa	Bacteria_ge	uncultured_bacterium
AB930627Unc04qk7	Bacteria	Bacteria_ph	Bacteria_cl	Bacteria_or	Bacteria_fa	Bacteria_ge	uncultured_bacterium
AB930789Unc00ktc	Bacteria	Bacteria_ph	Bacteria_cl	Bacteria_or	Bacteria_fa	Bacteria_ge	uncultured_bacterium
AB930631Unc00f8s	Bacteria	Bacteria_ph	Bacteria_cl	Bacteria_or	Bacteria_fa	Bacteria_ge	uncultured_bacterium
AB930791Unc04qll	Bacteria	Bacteria_ph	Bacteria_cl	Bacteria_or	Bacteria_fa	Bacteria_ge	uncultured_bacterium
AB930633Unc00fi5	Bacteria	Bacteria_ph	Bacteria_cl	Bacteria_or	Bacteria_fa	Bacteria_ge	uncultured_bacterium
AB930767Unc00g42	Bacteria	Bacteria_ph	Bacteria_cl	Bacteria_or	Bacteria_fa	Bacteria_ge	uncultured_bacterium
AB930749Unc04qpf	Bacteria	Bacteria_ph	Bacteria_cl	Bacteria_or	Bacteria_fa	Bacteria_ge	uncultured_bacterium
AB930620Unc00elz	Bacteria	Bacteria_ph	Bacteria_cl	Bacteria_or	Bacteria_fa	Bacteria_ge	uncultured_bacterium
AB930769Unc00f8t	Bacteria	Bacteria_ph	Bacteria_cl	Bacteria_or	Bacteria_fa	Bacteria_ge	uncultured_bacterium
AB930612Unc92078	Bacteria	Bacteria_ph	Bacteria_cl	Bacteria_or	Bacteria_fa	Bacteria_ge	uncultured_bacterium
GU437592Unc78997	Bacteria	Bacteria_ph	Bacteria_cl	Bacteria_or	Bacteria_fa	Bacteria_ge	uncultured_bacterium
JF703596UncSt321	Eukaryota	Streptophyta	Streptophyta_cl	Streptophyta_or	Streptophyta_fa	Streptophyta_ge	uncultured_Streptophyta
JF703605UncSt323	Eukaryota	Streptophyta	Streptophyta_cl	Streptophyta_or	Streptophyta_fa	Streptophyta_ge	uncultured_Streptophyta
JF703614UncSt313	Eukaryota	Streptophyta	Streptophyta_cl	Streptophyta_or	Streptophyta_fa	Streptophyta_ge	uncultured_Streptophyta
JF703603UncSt749	Eukaryota	Streptophyta	Streptophyta_cl	Streptophyta_or	Streptophyta_fa	Streptophyta_ge	uncultured_Streptophyta
GU437593Unc81470	Bacteria	Bacteria_ph	Bacteria_cl	Bacteria_or	Bacteria_fa	Bacteria_ge	uncultured_bacterium
JQ515030UncDia42	Eukaryota	Bacillariophyta	Bacillariophyta_cl	Bacillariophyta_or	Bacillariophyta_fa	Bacillariophyta_ge	uncultured_diatom
JQ515075UncCry35	Eukaryota	Eukaryota_ph	Cryptophyta	Cryptomonadales	Cryptomonadaceae	Cryptomonadaceae_ge	uncultured_Cryptomonadaceae
JQ515095UncDia39	Eukaryota	Bacillariophyta	Bacillariophyta_cl	Bacillariophyta_or	Bacillariophyta_fa	Bacillariophyta_ge	uncultured_diatom
JQ515132UncCy299	Bacteria	Cyanobacteria	Cyanobacteria_cl	Cyanobacteria_or	Cyanobacteria_fa	Cyanobacteria_ge	uncultured_cyanobacterium
JQ515068UncDia54	Eukaryota	Bacillariophyta	Bacillariophyta_cl	Bacillariophyta_or	Bacillariophyta_fa	Bacillariophyta_ge	uncultured_diatom
JQ515507UncCy223	Bacteria	Cyanobacteria	Cyanobacteria_cl	Cyanobacteria_or	Cyanobacteria_fa	Cyanobacteria_ge	uncultured_cyanobacterium
JQ515096UncDia40	Eukaryota	Bacillariophyta	Bacillariophyta_cl	Bacillariophyta_or	Bacillariophyta_fa	Bacillariophyta_ge	uncultured_diatom
JQ515109UncCy271	Bacteria	Cyanobacteria	Cyanobacteria_cl	Cyanobacteria_or	Cyanobacteria_fa	Cyanobacteria_ge	uncultured_cyanobacterium
JQ515547UncDia20	Eukaryota	Bacillariophyta	Bacillariophyta_cl	Bacillariophyta_or	Bacillariophyta_fa	Bacillariophyta_ge	uncultured_diatom
JQ515563UncDia14	Eukaryota	Bacillariophyta	Bacillariophyta_cl	Bacillariophyta_or	Bacillariophyta_fa	Bacillariophyta_ge	uncultured_diatom
JQ515524UncCya27	Bacteria	Cyanobacteria	Cyanobacteria_cl	Cyanobacteria_or	Cyanobacteria_fa	Cyanobacteria_ge	uncultured_cyanobacterium
JQ515540UncCya16	Bacteria	Cyanobacteria	Cyanobacteria_cl	Cyanobacteria_or	Cyanobacteria_fa	Cyanobacteria_ge	uncultured_cyanobacterium
JQ515548UncDia15	Eukaryota	Bacillariophyta	Bacillariophyta_cl	Bacillariophyta_or	Bacillariophyta_fa	Bacillariophyta_ge	uncultured_diatom
JQ515556UncCya43	Bacteria	Cyanobacteria	Cyanobacteria_cl	Cyanobacteria_or	Cyanobacteria_fa	Cyanobacteria_ge	uncultured_cyanobacterium
JQ515517UncCya36	Bacteria	Cyanobacteria	Cyanobacteria_cl	Cyanobacteria_or	Cyanobacteria_fa	Cyanobacteria_ge	uncultured_cyanobacterium
JQ515549UncDia12	Eukaryota	Bacillariophyta	Bacillariophyta_cl	Bacillariophyta_or	Bacillariophyta_fa	Bacillariophyta_ge	uncultured_diatom
JQ515565UncDiat9	Eukaryota	Bacillariophyta	Bacillariophyta_cl	Bacillariophyta_or	Bacillariophyta_fa	Bacillariophyta_ge	uncultured_diatom
JQ515027UncCy270	Bacteria	Cyanobacteria	Cyanobacteria_cl	Cyanobacteria_or	Cyanobacteria_fa	Cyanobacteria_ge	uncultured_cyanobacterium
JQ515059UncCy929	Bacteria	Cyanobacteria	Cyanobacteria_cl	Cyanobacteria_or	Cyanobacteria_fa	Cyanobacteria_ge	uncultured_cyanobacterium
JQ515126UncDia38	Eukaryota	Bacillariophyta	Bacillariophyta_cl	Bacillariophyta_or	Bacillariophyta_fa	Bacillariophyta_ge	uncultured_diatom
JQ515026UncCy930	Bacteria	Cyanobacteria	Cyanobacteria_cl	Cyanobacteria_or	Cyanobacteria_fa	Cyanobacteria_ge	uncultured_cyanobacterium
JQ515511UncCya24	Bacteria	Cyanobacteria	Cyanobacteria_cl	Cyanobacteria_or	Cyanobacteria_fa	Cyanobacteria_ge	uncultured_cyanobacterium
JQ515535UncDiat8	Eukaryota	Bacillariophyta	Bacillariophyta_cl	Bacillariophyta_or	Bacillariophyta_fa	Bacillariophyta_ge	uncultured_diatom
JQ515125UncCy281	Bacteria	Cyanobacteria	Cyanobacteria_cl	Cyanobacteria_or	Cyanobacteria_fa	Cyanobacteria_ge	uncultured_cyanobacterium
JQ515005UncCry57	Eukaryota	Eukaryota_ph	Cryptophyta	Cryptomonadales	Cryptomonadaceae	Cryptomonadaceae_ge	uncultured_Cryptomonadaceae
JQ515061UncCy931	Bacteria	Cyanobacteria	Cyanobacteria_cl	Cyanobacteria_or	Cyanobacteria_fa	Cyanobacteria_ge	uncultured_cyanobacterium
JQ515105UncCy275	Bacteria	Cyanobacteria	Cyanobacteria_cl	Cyanobacteria_or	Cyanobacteria_fa	Cyanobacteria_ge	uncultured_cyanobacterium
JQ515510UncCya11	Bacteria	Cyanobacteria	Cyanobacteria_cl	Cyanobacteria_or	Cyanobacteria_fa	Cyanobacteria_ge	uncultured_cyanobacterium
JQ515518UncCyan9	Bacteria	Cyanobacteria	Cyanobacteria_cl	Cyanobacteria_or	Cyanobacteria_fa	Cyanobacteria_ge	uncultured_cyanobacterium
JQ515558UncCy245	Bacteria	Cyanobacteria	Cyanobacteria_cl	Cyanobacteria_or	Cyanobacteria_fa	Cyanobacteria_ge	uncultured_cyanobacterium
JQ515512UncCya70	Bacteria	Cyanobacteria	Cyanobacteria_cl	Cyanobacteria_or	Cyanobacteria_fa	Cyanobacteria_ge	uncultured_cyanobacterium
JQ515552UncCya46	Bacteria	Cyanobacteria	Cyanobacteria_cl	Cyanobacteria_or	Cyanobacteria_fa	Cyanobacteria_ge	uncultured_cyanobacterium
JQ515560UncCya44	Bacteria	Cyanobacteria	Cyanobacteria_cl	Cyanobacteria_or	Cyanobacteria_fa	Cyanobacteria_ge	uncultured_cyanobacterium
JQ515566UncDia10	Eukaryota	Bacillariophyta	Bacillariophyta_cl	Bacillariophyta_or	Bacillariophyta_fa	Bacillariophyta_ge	uncultured_diatom
JQ515678UncCh606	Eukaryota	Eukaryota_ph	Eukaryota_cl	Eukaryota_or	Eukaryota_fa	Eukaryota_ge	uncultured_chlorarachniophyte
JQ515718UncCya47	Bacteria	Cyanobacteria	Cyanobacteria_cl	Cyanobacteria_or	Cyanobacteria_fa	Cyanobacteria_ge	uncultured_cyanobacterium
JQ515567UncDiat7	Eukaryota	Bacillariophyta	Bacillariophyta_cl	Bacillariophyta_or	Bacillariophyta_fa	Bacillariophyta_ge	uncultured_diatom
JQ515719UncCya61	Bacteria	Cyanobacteria	Cyanobacteria_cl	Cyanobacteria_or	Cyanobacteria_fa	Cyanobacteria_ge	uncultured_cyanobacterium
JQ515568UncDia16	Eukaryota	Bacillariophyta	Bacillariophyta_cl	Bacillariophyta_or	Bacillariophyta_fa	Bacillariophyta_ge	uncultured_diatom
JQ515576UncDia21	Eukaryota	Bacillariophyta	Bacillariophyta_cl	Bacillariophyta_or	Bacillariophyta_fa	Bacillariophyta_ge	uncultured_diatom
JQ515720UncCya60	Bacteria	Cyanobacteria	Cyanobacteria_cl	Cyanobacteria_or	Cyanobacteria_fa	Cyanobacteria_ge	uncultured_cyanobacterium
JQ515093UncDia72	Eukaryota	Bacillariophyta	Bacillariophyta_cl	Bacillariophyta_or	Bacillariophyta_fa	Bacillariophyta_ge	uncultured_diatom
JQ515117UncDia37	Eukaryota	Bacillariophyta	Bacillariophyta_cl	Bacillariophyta_or	Bacillariophyta_fa	Bacillariophyta_ge	uncultured_diatom
JQ515771UncDia29	Eukaryota	Bacillariophyta	Bacillariophyta_cl	Bacillariophyta_or	Bacillariophyta_fa	Bacillariophyta_ge	uncultured_diatom
JQ515522UncCya56	Bacteria	Cyanobacteria	Cyanobacteria_cl	Cyanobacteria_or	Cyanobacteria_fa	Cyanobacteria_ge	uncultured_cyanobacterium
JQ515538UncCya78	Bacteria	Cyanobacteria	Cyanobacteria_cl	Cyanobacteria_or	Cyanobacteria_fa	Cyanobacteria_ge	uncultured_cyanobacterium
JQ515571UncDia23	Eukaryota	Bacillariophyta	Bacillariophyta_cl	Bacillariophyta_or	Bacillariophyta_fa	Bacillariophyta_ge	uncultured_diatom
JQ515579UncDia28	Eukaryota	Bacillariophyta	Bacillariophyta_cl	Bacillariophyta_or	Bacillariophyta_fa	Bacillariophyta_ge	uncultured_diatom
JQ515674UncCya39	Bacteria	Cyanobacteria	Cyanobacteria_cl	Cyanobacteria_or	Cyanobacteria_fa	Cyanobacteria_ge	uncultured_cyanobacterium
JQ515130UncCy283	Bacteria	Cyanobacteria	Cyanobacteria_cl	Cyanobacteria_or	Cyanobacteria_fa	Cyanobacteria_ge	uncultured_cyanobacterium
JQ515521UncDia13	Eukaryota	Bacillariophyta	Bacillariophyta_cl	Bacillariophyta_or	Bacillariophyta_fa	Bacillariophyta_ge	uncultured_diatom
JQ515529UncCya50	Bacteria	Cyanobacteria	Cyanobacteria_cl	Cyanobacteria_or	Cyanobacteria_fa	Cyanobacteria_ge	uncultured_cyanobacterium
JQ515537UncCya33	Bacteria	Cyanobacteria	Cyanobacteria_cl	Cyanobacteria_or	Cyanobacteria_fa	Cyanobacteria_ge	uncultured_cyanobacterium
JQ515545UncCya49	Bacteria	Cyanobacteria	Cyanobacteria_cl	Cyanobacteria_or	Cyanobacteria_fa	Cyanobacteria_ge	uncultured_cyanobacterium
JQ515561UncCya21	Bacteria	Cyanobacteria	Cyanobacteria_cl	Cyanobacteria_or	Cyanobacteria_fa	Cyanobacteria_ge	uncultured_cyanobacterium
JQ515572UncDia27	Eukaryota	Bacillariophyta	Bacillariophyta_cl	Bacillariophyta_or	Bacillariophyta_fa	Bacillariophyta_ge	uncultured_diatom
JQ515559UncDia11	Eukaryota	Bacillariophyta	Bacillariophyta_cl	Bacillariophyta_or	Bacillariophyta_fa	Bacillariophyta_ge	uncultured_diatom
JQ515578UncDia22	Eukaryota	Bacillariophyta	Bacillariophyta_cl	Bacillariophyta_or	Bacillariophyta_fa	Bacillariophyta_ge	uncultured_diatom
JQ515577UncCya52	Bacteria	Cyanobacteria	Cyanobacteria_cl	Cyanobacteria_or	Cyanobacteria_fa	Cyanobacteria_ge	uncultured_cyanobacterium
JQ515672UncCya31	Bacteria	Cyanobacteria	Cyanobacteria_cl	Cyanobacteria_or	Cyanobacteria_fa	Cyanobacteria_ge	uncultured_cyanobacterium
JQ515778UncDia25	Eukaryota	Bacillariophyta	Bacillariophyta_cl	Bacillariophyta_or	Bacillariophyta_fa	Bacillariophyta_ge	uncultured_diatom
JQ515639UncCya59	Bacteria	Cyanobacteria	Cyanobacteria_cl	Cyanobacteria_or	Cyanobacteria_fa	Cyanobacteria_ge	uncultured_cyanobacterium
JQ515668UncCya65	Bacteria	Cyanobacteria	Cyanobacteria_cl	Cyanobacteria_or	Cyanobacteria_fa	Cyanobacteria_ge	uncultured_cyanobacterium
JQ515717UncCya88	Bacteria	Cyanobacteria	Cyanobacteria_cl	Cyanobacteria_or	Cyanobacteria_fa	Cyanobacteria_ge	uncultured_cyanobacterium
FN870206Unc85807	Bacteria	Bacteria_ph	Bacteria_cl	Bacteria_or	Bacteria_fa	Bacteria_ge	uncultured_bacterium
JQ515580UncCya41	Bacteria	Cyanobacteria	Cyanobacteria_cl	Cyanobacteria_or	Cyanobacteria_fa	Cyanobacteria_ge	uncultured_cyanobacterium
JQ515675UncCy269	Bacteria	Cyanobacteria	Cyanobacteria_cl	Cyanobacteria_or	Cyanobacteria_fa	Cyanobacteria_ge	uncultured_cyanobacterium
JQ515746UncDia19	Eukaryota	Bacillariophyta	Bacillariophyta_cl	Bacillariophyta_or	Bacillariophyta_fa	Bacillariophyta_ge	uncultured_diatom
JQ515775UncDiat6	Eukaryota	Bacillariophyta	Bacillariophyta_cl	Bacillariophyta_or	Bacillariophyta_fa	Bacillariophyta_ge	uncultured_diatom
JQ579704UncCy352	Bacteria	Cyanobacteria	Cyanobacteria_cl	Cyanobacteria_or	Cyanobacteria_fa	Cyanobacteria_ge	uncultured_cyanobacterium
JQ579767UncCy318	Bacteria	Cyanobacteria	Cyanobacteria_cl	Cyanobacteria_or	Cyanobacteria_fa	Cyanobacteria_ge	uncultured_cyanobacterium
JQ579736UncCy366	Bacteria	Cyanobacteria	Cyanobacteria_cl	Cyanobacteria_or	Cyanobacteria_fa	Cyanobacteria_ge	uncultured_cyanobacterium
JQ580156UncCy326	Bacteria	Cyanobacteria	Cyanobacteria_cl	Cyanobacteria_or	Cyanobacteria_fa	Cyanobacteria_ge	uncultured_cyanobacterium
JQ580035UncCya40	Bacteria	Cyanobacteria	Cyanobacteria_cl	Cyanobacteria_or	Cyanobacteria_fa	Cyanobacteria_ge	uncultured_cyanobacterium
JQ579670UncCy295	Bacteria	Cyanobacteria	Cyanobacteria_cl	Cyanobacteria_or	Cyanobacteria_fa	Cyanobacteria_ge	uncultured_cyanobacterium
JQ579894UncCy160	Bacteria	Cyanobacteria	Cyanobacteria_cl	Cyanobacteria_or	Cyanobacteria_fa	Cyanobacteria_ge	uncultured_cyanobacterium
JQ579927UncCy338	Bacteria	Cyanobacteria	Cyanobacteria_cl	Cyanobacteria_or	Cyanobacteria_fa	Cyanobacteria_ge	uncultured_cyanobacterium
JQ580148UncCy339	Bacteria	Cyanobacteria	Cyanobacteria_cl	Cyanobacteria_or	Cyanobacteria_fa	Cyanobacteria_ge	uncultured_cyanobacterium
JQ580159UncCy388	Bacteria	Cyanobacteria	Cyanobacteria_cl	Cyanobacteria_or	Cyanobacteria_fa	Cyanobacteria_ge	uncultured_cyanobacterium
JQ580173UncCy343	Bacteria	Cyanobacteria	Cyanobacteria_cl	Cyanobacteria_or	Cyanobacteria_fa	Cyanobacteria_ge	uncultured_cyanobacterium
JQ580254UncCy356	Bacteria	Cyanobacteria	Cyanobacteria_cl	Cyanobacteria_or	Cyanobacteria_fa	Cyanobacteria_ge	uncultured_cyanobacterium
JQ580339UncCy305	Bacteria	Cyanobacteria	Cyanobacteria_cl	Cyanobacteria_or	Cyanobacteria_fa	Cyanobacteria_ge	uncultured_cyanobacterium
JQ580013UncCy933	Bacteria	Cyanobacteria	Cyanobacteria_cl	Cyanobacteria_or	Cyanobacteria_fa	Cyanobacteria_ge	uncultured_cyanobacterium
JQ580132UncCy354	Bacteria	Cyanobacteria	Cyanobacteria_cl	Cyanobacteria_or	Cyanobacteria_fa	Cyanobacteria_ge	uncultured_cyanobacterium
JQ580198UncCy294	Bacteria	Cyanobacteria	Cyanobacteria_cl	Cyanobacteria_or	Cyanobacteria_fa	Cyanobacteria_ge	uncultured_cyanobacterium
JQ580209UncCy348	Bacteria	Cyanobacteria	Cyanobacteria_cl	Cyanobacteria_or	Cyanobacteria_fa	Cyanobacteria_ge	uncultured_cyanobacterium
JQ580285UncCy321	Bacteria	Cyanobacteria	Cyanobacteria_cl	Cyanobacteria_or	Cyanobacteria_fa	Cyanobacteria_ge	uncultured_cyanobacterium
JQ580082UncCy934	Bacteria	Cyanobacteria	Cyanobacteria_cl	Cyanobacteria_or	Cyanobacteria_fa	Cyanobacteria_ge	uncultured_cyanobacterium
JQ580177UncCy340	Bacteria	Cyanobacteria	Cyanobacteria_cl	Cyanobacteria_or	Cyanobacteria_fa	Cyanobacteria_ge	uncultured_cyanobacterium
JQ580341UncCy344	Bacteria	Cyanobacteria	Cyanobacteria_cl	Cyanobacteria_or	Cyanobacteria_fa	Cyanobacteria_ge	uncultured_cyanobacterium
JQ580229UncCy355	Bacteria	Cyanobacteria	Cyanobacteria_cl	Cyanobacteria_or	Cyanobacteria_fa	Cyanobacteria_ge	uncultured_cyanobacterium
JQ586281Unc95536	Bacteria	Bacteria_ph	Bacteria_cl	Bacteria_or	Bacteria_fa	Bacteria_ge	uncultured_bacterium
JQ579791UncCy224	Bacteria	Cyanobacteria	Cyanobacteria_cl	Cyanobacteria_or	Cyanobacteria_fa	Cyanobacteria_ge	uncultured_cyanobacterium
JQ579921UncCy353	Bacteria	Cyanobacteria	Cyanobacteria_cl	Cyanobacteria_or	Cyanobacteria_fa	Cyanobacteria_ge	uncultured_cyanobacterium
JQ586284Unc82992	Bacteria	Bacteria_ph	Bacteria_cl	Bacteria_or	Bacteria_fa	Bacteria_ge	uncultured_bacterium
JQ586285Unc81396	Bacteria	Bacteria_ph	Bacteria_cl	Bacteria_or	Bacteria_fa	Bacteria_ge	uncultured_bacterium
JF733413UncPho53	Eukaryota	Eukaryota_ph	Eukaryota_cl	Eukaryota_or	Eukaryota_fa	Eukaryota_ge	uncultured_phototrophic_eukaryote
JF733402UncCy278	Bacteria	Cyanobacteria	Cyanobacteria_cl	Chroococcales	Cyanobacteriaceae	Cyanobacterium	uncultured_Cyanobacterium_sp.
JF733405UncCy213	Bacteria	Cyanobacteria	Cyanobacteria_cl	Chroococcales	Cyanobacteriaceae	Cyanobacterium	uncultured_Cyanobacterium_sp.
JF733403UncCy185	Bacteria	Cyanobacteria	Cyanobacteria_cl	Chroococcales	Cyanobacteriaceae	Cyanobacterium	uncultured_Cyanobacterium_sp.
JF733406UncCy214	Bacteria	Cyanobacteria	Cyanobacteria_cl	Chroococcales	Cyanobacteriaceae	Cyanobacterium	uncultured_Cyanobacterium_sp.
JF733404UncCy257	Bacteria	Cyanobacteria	Cyanobacteria_cl	Chroococcales	Cyanobacteriaceae	Cyanobacterium	uncultured_Cyanobacterium_sp.
JF733407UncCy215	Bacteria	Cyanobacteria	Cyanobacteria_cl	Chroococcales	Cyanobacteriaceae	Cyanobacterium	uncultured_Cyanobacterium_sp.
JF733401UncCy277	Bacteria	Cyanobacteria	Cyanobacteria_cl	Chroococcales	Cyanobacteriaceae	Cyanobacterium	uncultured_Cyanobacterium_sp.
JF747988Unc88781	Bacteria	Bacteria_ph	Bacteria_cl	Bacteria_or	Bacteria_fa	Bacteria_ge	uncultured_bacterium
JF747963Unc04r5o	Bacteria	Bacteria_ph	Bacteria_cl	Bacteria_or	Bacteria_fa	Bacteria_ge	uncultured_bacterium
JF747973Unc85816	Bacteria	Bacteria_ph	Bacteria_cl	Bacteria_or	Bacteria_fa	Bacteria_ge	uncultured_bacterium
AB992156UncPho32	Eukaryota	Eukaryota_ph	Eukaryota_cl	Eukaryota_or	Eukaryota_fa	Eukaryota_ge	uncultured_phototrophic_eukaryote
AB991958UncPh149	Eukaryota	Eukaryota_ph	Eukaryota_cl	Eukaryota_or	Eukaryota_fa	Eukaryota_ge	uncultured_phototrophic_eukaryote
AB992141UncPho56	Eukaryota	Eukaryota_ph	Eukaryota_cl	Eukaryota_or	Eukaryota_fa	Eukaryota_ge	uncultured_phototrophic_eukaryote
AB992160UncPhot8	Eukaryota	Eukaryota_ph	Eukaryota_cl	Eukaryota_or	Eukaryota_fa	Eukaryota_ge	uncultured_phototrophic_eukaryote
AB992048UncPho13	Eukaryota	Eukaryota_ph	Eukaryota_cl	Eukaryota_or	Eukaryota_fa	Eukaryota_ge	uncultured_phototrophic_eukaryote
AB992076UncPh151	Eukaryota	Eukaryota_ph	Eukaryota_cl	Eukaryota_or	Eukaryota_fa	Eukaryota_ge	uncultured_phototrophic_eukaryote
AB992148UncPh152	Eukaryota	Eukaryota_ph	Eukaryota_cl	Eukaryota_or	Eukaryota_fa	Eukaryota_ge	uncultured_phototrophic_eukaryote
AB992177UncPho10	Eukaryota	Eukaryota_ph	Eukaryota_cl	Eukaryota_or	Eukaryota_fa	Eukaryota_ge	uncultured_phototrophic_eukaryote
AB992051UncPh153	Eukaryota	Eukaryota_ph	Eukaryota_cl	Eukaryota_or	Eukaryota_fa	Eukaryota_ge	uncultured_phototrophic_eukaryote
AB992146UncPho76	Eukaryota	Eukaryota_ph	Eukaryota_cl	Eukaryota_or	Eukaryota_fa	Eukaryota_ge	uncultured_phototrophic_eukaryote
AB991891UncPho57	Eukaryota	Eukaryota_ph	Eukaryota_cl	Eukaryota_or	Eukaryota_fa	Eukaryota_ge	uncultured_phototrophic_eukaryote
AB991989UncPh155	Eukaryota	Eukaryota_ph	Eukaryota_cl	Eukaryota_or	Eukaryota_fa	Eukaryota_ge	uncultured_phototrophic_eukaryote
AB992144UncPh156	Eukaryota	Eukaryota_ph	Eukaryota_cl	Eukaryota_or	Eukaryota_fa	Eukaryota_ge	uncultured_phototrophic_eukaryote
AB992185UncPho42	Eukaryota	Eukaryota_ph	Eukaryota_cl	Eukaryota_or	Eukaryota_fa	Eukaryota_ge	uncultured_phototrophic_eukaryote
AB991775UncPho84	Eukaryota	Eukaryota_ph	Eukaryota_cl	Eukaryota_or	Eukaryota_fa	Eukaryota_ge	uncultured_phototrophic_eukaryote
AB992074UncPh157	Eukaryota	Eukaryota_ph	Eukaryota_cl	Eukaryota_or	Eukaryota_fa	Eukaryota_ge	uncultured_phototrophic_eukaryote
AB992159UncPh158	Eukaryota	Eukaryota_ph	Eukaryota_cl	Eukaryota_or	Eukaryota_fa	Eukaryota_ge	uncultured_phototrophic_eukaryote
AB992174UncPh159	Eukaryota	Eukaryota_ph	Eukaryota_cl	Eukaryota_or	Eukaryota_fa	Eukaryota_ge	uncultured_phototrophic_eukaryote
AB991856UncPh160	Eukaryota	Eukaryota_ph	Eukaryota_cl	Eukaryota_or	Eukaryota_fa	Eukaryota_ge	uncultured_phototrophic_eukaryote
AB992138UncPh165	Eukaryota	Eukaryota_ph	Eukaryota_cl	Eukaryota_or	Eukaryota_fa	Eukaryota_ge	uncultured_phototrophic_eukaryote
AB992165UncPho39	Eukaryota	Eukaryota_ph	Eukaryota_cl	Eukaryota_or	Eukaryota_fa	Eukaryota_ge	uncultured_phototrophic_eukaryote
AB992173UncPho45	Eukaryota	Eukaryota_ph	Eukaryota_cl	Eukaryota_or	Eukaryota_fa	Eukaryota_ge	uncultured_phototrophic_eukaryote
EU268087UncPh166	Eukaryota	Eukaryota_ph	Eukaryota_cl	Eukaryota_or	Eukaryota_fa	Eukaryota_ge	uncultured_phototrophic_eukaryote
AF001655IHYClon5	Eukaryota	Eukaryota_ph	Eukaryota_cl	Eukaryota_or	Eukaryota_fa	Eukaryota_ge	environmental_clone_OCS31
EU268108Unc81892	Bacteria	Bacteria_ph	Bacteria_cl	Bacteria_or	Bacteria_fa	Bacteria_ge	uncultured_bacterium
AF001659IHYClone	Eukaryota	Eukaryota_ph	Eukaryota_cl	Eukaryota_or	Eukaryota_fa	Eukaryota_ge	environmental_clone_OCS162
AF001657IHYClon4	Eukaryota	Eukaryota_ph	Eukaryota_cl	Eukaryota_or	Eukaryota_fa	Eukaryota_ge	environmental_clone_OCS54
JF815521UncCy439	Bacteria	Cyanobacteria	Cyanobacteria_cl	Cyanobacteria_or	Cyanobacteria_fa	Cyanobacteria_ge	uncultured_cyanobacterium
JF824771UncCy244	Bacteria	Cyanobacteria	Cyanobacteria_cl	Cyanobacteria_or	Cyanobacteria_fa	Cyanobacteria_ge	uncultured_cyanobacterium
KC961278Unc04ryj	Bacteria	Bacteria_ph	Bacteria_cl	Bacteria_or	Bacteria_fa	Bacteria_ge	uncultured_bacterium
KC961292Unc93314	Bacteria	Bacteria_ph	Bacteria_cl	Bacteria_or	Bacteria_fa	Bacteria_ge	uncultured_bacterium
JQ753195Unc85194	Bacteria	Bacteria_ph	Bacteria_cl	Bacteria_or	Bacteria_fa	Bacteria_ge	uncultured_bacterium
JF830135Unc80926	Bacteria	Bacteria_ph	Bacteria_cl	Bacteria_or	Bacteria_fa	Bacteria_ge	uncultured_bacterium
JQ753196Unc88037	Bacteria	Bacteria_ph	Bacteria_cl	Bacteria_or	Bacteria_fa	Bacteria_ge	uncultured_bacterium
JF830136Unc77741	Bacteria	Bacteria_ph	Bacteria_cl	Bacteria_or	Bacteria_fa	Bacteria_ge	uncultured_bacterium
JQ753198Unc88678	Bacteria	Bacteria_ph	Bacteria_cl	Bacteria_or	Bacteria_fa	Bacteria_ge	uncultured_bacterium
JF830226FNWEn334	Bacteria	Bacteria_ph	Bacteria_cl	Bacteria_or	Bacteria_fa	Bacteria_ge	bacterium_enrichment_culture_clone_B160(2011)
JQ753197Unc88845	Bacteria	Bacteria_ph	Bacteria_cl	Bacteria_or	Bacteria_fa	Bacteria_ge	uncultured_bacterium
JQ769833Unc72802	Bacteria	Bacteria_ph	Bacteria_cl	Bacteria_or	Bacteria_fa	Bacteria_ge	uncultured_bacterium
KC994765UncC1765	Eukaryota	Chlorophyta	Trebouxiophyceae	Trebouxiophyceae_or	Trebouxiophyceae_fa	Trebouxiophyceae_ge	uncultured_Chlorella
JQ770054Unc58971	Bacteria	Bacteria_ph	Bacteria_cl	Bacteria_or	Bacteria_fa	Bacteria_ge	uncultured_bacterium
KC994718UncDuri2	Eukaryota	Eukaryota_ph	Dinophyceae	Peridiniales	Peridiniaceae	Peridiniaceae_ge	uncultured_Durinskia
KC994717UncDurin	Eukaryota	Eukaryota_ph	Dinophyceae	Peridiniales	Peridiniaceae	Peridiniaceae_ge	uncultured_Durinskia
JF901752UncDia76	Eukaryota	Bacillariophyta	Bacillariophyta_cl	Bacillariophyta_or	Bacillariophyta_fa	Bacillariophyta_ge	uncultured_diatom
AF289158UniRhodo	Eukaryota	Eukaryota_ph	Eukaryota_cl	Eukaryota_or	Eukaryota_fa	Eukaryota_ge	unidentified_rhodophyte_PRD01a010B
KF037554Unc88759	Bacteria	Bacteria_ph	Bacteria_cl	Bacteria_or	Bacteria_fa	Bacteria_ge	uncultured_bacterium
AF327029Unc95092	Eukaryota	Bacillariophyta	Bacillariophyta_cl	Bacillariophyta_or	Bacillariophyta_fa	Bacillariophyta_ge	uncultured_bacillariophyte_clone_AWS98-19b
KF037838Unc98241	Bacteria	Bacteria_ph	Bacteria_cl	Bacteria_or	Bacteria_fa	Bacteria_ge	uncultured_bacterium
KF037858UncBa337	Bacteria	Bacteria_ph	Bacteria_cl	Bacteria_or	Bacteria_fa	Bacteria_ge	uncultured_bacterium
KF037552Unc88870	Bacteria	Bacteria_ph	Bacteria_cl	Bacteria_or	Bacteria_fa	Bacteria_ge	uncultured_bacterium
KF037524Unc37653	Bacteria	Bacteria_ph	Bacteria_cl	Bacteria_or	Bacteria_fa	Bacteria_ge	uncultured_bacterium
KF037834Unc89349	Bacteria	Bacteria_ph	Bacteria_cl	Bacteria_or	Bacteria_fa	Bacteria_ge	uncultured_bacterium
KF037871Unc73581	Bacteria	Bacteria_ph	Bacteria_cl	Bacteria_or	Bacteria_fa	Bacteria_ge	uncultured_bacterium
EU341154UncOsci5	Bacteria	Cyanobacteria	Cyanobacteria_cl	Oscillatoriales	Oscillatoriaceae	Oscillatoria	uncultured_Oscillatoria_sp.
JF917228UncPho75	Eukaryota	Eukaryota_ph	Eukaryota_cl	Eukaryota_or	Eukaryota_fa	Eukaryota_ge	uncultured_phototrophic_eukaryote
EU341292UncOsci6	Bacteria	Cyanobacteria	Cyanobacteria_cl	Oscillatoriales	Oscillatoriaceae	Oscillatoria	uncultured_Oscillatoria_sp.
JF917234UncPho51	Eukaryota	Eukaryota_ph	Eukaryota_cl	Eukaryota_or	Eukaryota_fa	Eukaryota_ge	uncultured_phototrophic_eukaryote
FR687542Unc92950	Bacteria	Bacteria_ph	Bacteria_cl	Bacteria_or	Bacteria_fa	Bacteria_ge	uncultured_bacterium
EU344929Unc76791	Bacteria	Bacteria_ph	Bacteria_cl	Bacteria_or	Bacteria_fa	Bacteria_ge	uncultured_bacterium
EU344926UncPho48	Eukaryota	Eukaryota_ph	Eukaryota_cl	Eukaryota_or	Eukaryota_fa	Eukaryota_ge	uncultured_phototrophic_eukaryote
FR691530Unc89291	Bacteria	Bacteria_ph	Bacteria_cl	Bacteria_or	Bacteria_fa	Bacteria_ge	uncultured_bacterium
JQ814722Unc90239	Bacteria	Bacteria_ph	Bacteria_cl	Bacteria_or	Bacteria_fa	Bacteria_ge	uncultured_bacterium
JQ814727Unc57361	Bacteria	Bacteria_ph	Bacteria_cl	Bacteria_or	Bacteria_fa	Bacteria_ge	uncultured_bacterium
JQ815669Unc86395	Bacteria	Bacteria_ph	Bacteria_cl	Bacteria_or	Bacteria_fa	Bacteria_ge	uncultured_bacterium
JQ814747Unc82926	Bacteria	Bacteria_ph	Bacteria_cl	Bacteria_or	Bacteria_fa	Bacteria_ge	uncultured_bacterium
AF418972UncDia32	Eukaryota	Bacillariophyta	Bacillariophyta_cl	Bacillariophyta_or	Bacillariophyta_fa	Bacillariophyta_ge	uncultured_diatom
AF418977UncDia33	Eukaryota	Bacillariophyta	Bacillariophyta_cl	Bacillariophyta_or	Bacillariophyta_fa	Bacillariophyta_ge	uncultured_diatom
AF418975UncDia55	Eukaryota	Bacillariophyta	Bacillariophyta_cl	Bacillariophyta_or	Bacillariophyta_fa	Bacillariophyta_ge	uncultured_diatom
HQ538693Unc16540	Bacteria	Bacteria_ph	Bacteria_cl	Bacteria_or	Bacteria_fa	Bacteria_ge	uncultured_bacterium
HQ595228Unc74973	Bacteria	Bacteria_ph	Bacteria_cl	Bacteria_or	Bacteria_fa	Bacteria_ge	uncultured_bacterium
AF445714UncE6801	Eukaryota	Eukaryota_ph	Eukaryota_cl	Eukaryota_or	Eukaryota_fa	Eukaryota_ge	uncultured_eukaryote
HQ595208UncCy193	Bacteria	Cyanobacteria	Cyanobacteria_cl	Cyanobacteria_or	Cyanobacteria_fa	Cyanobacteria_ge	uncultured_cyanobacterium
AF454328UncPh167	Eukaryota	Eukaryota_ph	Eukaryota_cl	Eukaryota_or	Eukaryota_fa	Eukaryota_ge	uncultured_phototrophic_eukaryote
AF454327UncPh121	Eukaryota	Eukaryota_ph	Eukaryota_cl	Eukaryota_or	Eukaryota_fa	Eukaryota_ge	uncultured_phototrophic_eukaryote
JQ861411UncCy942	Bacteria	Cyanobacteria	Cyanobacteria_cl	Cyanobacteria_or	Cyanobacteria_fa	Cyanobacteria_ge	uncultured_cyanobacterium
AF526941J1IEnvir	Eukaryota	Streptophyta	Streptophyta_cl	Streptophyta_or	Streptophyta_fa	Streptophyta_ge	Magnoliophyta_environmental_sample
AF534437UncE6848	Eukaryota	Eukaryota_ph	Eukaryota_cl	Eukaryota_or	Eukaryota_fa	Eukaryota_ge	uncultured_eukaryote
HQ622725Unc003aj	Bacteria	Bacteria_ph	Bacteria_cl	Bacteria_or	Bacteria_fa	Bacteria_ge	uncultured_bacterium
EU394562UncHap34	Eukaryota	Eukaryota_ph	Eukaryota_cl	Eukaryota_or	Eukaryota_fa	Eukaryota_ge	uncultured_haptophyte
EU394559UncDia34	Eukaryota	Bacillariophyta	Bacillariophyta_cl	Bacillariophyta_or	Bacillariophyta_fa	Bacillariophyta_ge	uncultured_diatom
AJ007876UncPh168	Eukaryota	Eukaryota_ph	Eukaryota_cl	Eukaryota_or	Eukaryota_fa	Eukaryota_ge	uncultured_phototrophic_eukaryote
HM224431UncCy420	Bacteria	Cyanobacteria	Cyanobacteria_cl	Cyanobacteria_or	Cyanobacteria_fa	Cyanobacteria_ge	uncultured_cyanobacterium
AJ292689UncEub39	Bacteria	Bacteria_ph	Bacteria_cl	Bacteria_or	Bacteria_fa	Bacteria_ge	uncultured_eubacterium_WD215
JQ923818Unc91756	Bacteria	Bacteria_ph	Bacteria_cl	Bacteria_or	Bacteria_fa	Bacteria_ge	uncultured_bacterium
HQ639486Unc04tkz	Bacteria	Bacteria_ph	Bacteria_cl	Bacteria_or	Bacteria_fa	Bacteria_ge	uncultured_bacterium
HQ661184Unc64683	Bacteria	Bacteria_ph	Bacteria_cl	Bacteria_or	Bacteria_fa	Bacteria_ge	uncultured_bacterium
HQ661256Unc00p0j	Bacteria	Bacteria_ph	Bacteria_cl	Bacteria_or	Bacteria_fa	Bacteria_ge	uncultured_bacterium
HQ661193Unc009e1	Bacteria	Bacteria_ph	Bacteria_cl	Bacteria_or	Bacteria_fa	Bacteria_ge	uncultured_bacterium
HM243763Unc82923	Bacteria	Bacteria_ph	Bacteria_cl	Bacteria_or	Bacteria_fa	Bacteria_ge	uncultured_bacterium
HQ671795Unc92960	Bacteria	Bacteria_ph	Bacteria_cl	Bacteria_or	Bacteria_fa	Bacteria_ge	uncultured_bacterium
HQ671748Unc90387	Bacteria	Bacteria_ph	Bacteria_cl	Bacteria_or	Bacteria_fa	Bacteria_ge	uncultured_bacterium
HQ671918Unc91816	Bacteria	Bacteria_ph	Bacteria_cl	Bacteria_or	Bacteria_fa	Bacteria_ge	uncultured_bacterium
HQ671787Unc91803	Bacteria	Bacteria_ph	Bacteria_cl	Bacteria_or	Bacteria_fa	Bacteria_ge	uncultured_bacterium
HQ671857Unc93350	Bacteria	Bacteria_ph	Bacteria_cl	Bacteria_or	Bacteria_fa	Bacteria_ge	uncultured_bacterium
HQ671772Unc86418	Bacteria	Bacteria_ph	Bacteria_cl	Bacteria_or	Bacteria_fa	Bacteria_ge	uncultured_bacterium
HQ671790Unc97015	Bacteria	Bacteria_ph	Bacteria_cl	Bacteria_or	Bacteria_fa	Bacteria_ge	uncultured_bacterium
HQ671803Unc90806	Bacteria	Bacteria_ph	Bacteria_cl	Bacteria_or	Bacteria_fa	Bacteria_ge	uncultured_bacterium
HQ671850Unc91700	Bacteria	Bacteria_ph	Bacteria_cl	Bacteria_or	Bacteria_fa	Bacteria_ge	uncultured_bacterium
HQ671861Unc90403	Bacteria	Bacteria_ph	Bacteria_cl	Bacteria_or	Bacteria_fa	Bacteria_ge	uncultured_bacterium
HQ671882Unc90793	Bacteria	Bacteria_ph	Bacteria_cl	Bacteria_or	Bacteria_fa	Bacteria_ge	uncultured_bacterium
HQ671891Unc97016	Bacteria	Bacteria_ph	Bacteria_cl	Bacteria_or	Bacteria_fa	Bacteria_ge	uncultured_bacterium
HQ671921Unc91804	Bacteria	Bacteria_ph	Bacteria_cl	Bacteria_or	Bacteria_fa	Bacteria_ge	uncultured_bacterium
HQ671898Unc003z9	Bacteria	Bacteria_ph	Bacteria_cl	Bacteria_or	Bacteria_fa	Bacteria_ge	uncultured_bacterium
HQ671746Unc04tvf	Bacteria	Bacteria_ph	Bacteria_cl	Bacteria_or	Bacteria_fa	Bacteria_ge	uncultured_bacterium
HQ671994Unc04tvn	Bacteria	Bacteria_ph	Bacteria_cl	Bacteria_or	Bacteria_fa	Bacteria_ge	uncultured_bacterium
HQ671968Unc90796	Bacteria	Bacteria_ph	Bacteria_cl	Bacteria_or	Bacteria_fa	Bacteria_ge	uncultured_bacterium
HQ672070Unc90388	Bacteria	Bacteria_ph	Bacteria_cl	Bacteria_or	Bacteria_fa	Bacteria_ge	uncultured_bacterium
HQ672180Unc93355	Bacteria	Bacteria_ph	Bacteria_cl	Bacteria_or	Bacteria_fa	Bacteria_ge	uncultured_bacterium
HQ671971Unc75398	Bacteria	Bacteria_ph	Bacteria_cl	Bacteria_or	Bacteria_fa	Bacteria_ge	uncultured_bacterium
HQ671978Unc00aoa	Bacteria	Bacteria_ph	Bacteria_cl	Bacteria_or	Bacteria_fa	Bacteria_ge	uncultured_bacterium
HQ672152Unc04tvw	Bacteria	Bacteria_ph	Bacteria_cl	Bacteria_or	Bacteria_fa	Bacteria_ge	uncultured_bacterium
HQ672189Unc80539	Bacteria	Bacteria_ph	Bacteria_cl	Bacteria_or	Bacteria_fa	Bacteria_ge	uncultured_bacterium
HM243988Unc04tw1	Bacteria	Bacteria_ph	Bacteria_cl	Bacteria_or	Bacteria_fa	Bacteria_ge	uncultured_bacterium
HQ672112Unc00bwv	Bacteria	Bacteria_ph	Bacteria_cl	Bacteria_or	Bacteria_fa	Bacteria_ge	uncultured_bacterium
HQ672016Unc04tw3	Bacteria	Bacteria_ph	Bacteria_cl	Bacteria_or	Bacteria_fa	Bacteria_ge	uncultured_bacterium
HQ672023Unc87032	Bacteria	Bacteria_ph	Bacteria_cl	Bacteria_or	Bacteria_fa	Bacteria_ge	uncultured_bacterium
HQ671788Unc93349	Bacteria	Bacteria_ph	Bacteria_cl	Bacteria_or	Bacteria_fa	Bacteria_ge	uncultured_bacterium
HQ672116Unc87449	Bacteria	Bacteria_ph	Bacteria_cl	Bacteria_or	Bacteria_fa	Bacteria_ge	uncultured_bacterium
HQ672186Unc95306	Bacteria	Bacteria_ph	Bacteria_cl	Bacteria_or	Bacteria_fa	Bacteria_ge	uncultured_bacterium
HQ671893Unc93359	Bacteria	Bacteria_ph	Bacteria_cl	Bacteria_or	Bacteria_fa	Bacteria_ge	uncultured_bacterium
HQ672009Unc91823	Bacteria	Bacteria_ph	Bacteria_cl	Bacteria_or	Bacteria_fa	Bacteria_ge	uncultured_bacterium
HQ672137Unc90216	Bacteria	Bacteria_ph	Bacteria_cl	Bacteria_or	Bacteria_fa	Bacteria_ge	uncultured_bacterium
HQ672194Unc00a3n	Bacteria	Bacteria_ph	Bacteria_cl	Bacteria_or	Bacteria_fa	Bacteria_ge	uncultured_bacterium
HQ671952Unc84853	Bacteria	Bacteria_ph	Bacteria_cl	Bacteria_or	Bacteria_fa	Bacteria_ge	uncultured_bacterium
HQ672108Unc82565	Bacteria	Bacteria_ph	Bacteria_cl	Bacteria_or	Bacteria_fa	Bacteria_ge	uncultured_bacterium
HQ672126Unc93048	Bacteria	Bacteria_ph	Bacteria_cl	Bacteria_or	Bacteria_fa	Bacteria_ge	uncultured_bacterium
HQ672197Unc91817	Bacteria	Bacteria_ph	Bacteria_cl	Bacteria_or	Bacteria_fa	Bacteria_ge	uncultured_bacterium
HQ672210Unc95337	Bacteria	Bacteria_ph	Bacteria_cl	Bacteria_or	Bacteria_fa	Bacteria_ge	uncultured_bacterium
HQ672071Unc93052	Bacteria	Bacteria_ph	Bacteria_cl	Bacteria_or	Bacteria_fa	Bacteria_ge	uncultured_bacterium
HQ672106Unc90807	Bacteria	Bacteria_ph	Bacteria_cl	Bacteria_or	Bacteria_fa	Bacteria_ge	uncultured_bacterium
HQ672136Unc93351	Bacteria	Bacteria_ph	Bacteria_cl	Bacteria_or	Bacteria_fa	Bacteria_ge	uncultured_bacterium
HQ672164Unc04twx	Bacteria	Bacteria_ph	Bacteria_cl	Bacteria_or	Bacteria_fa	Bacteria_ge	uncultured_bacterium
HQ672204Unc74567	Bacteria	Bacteria_ph	Bacteria_cl	Bacteria_or	Bacteria_fa	Bacteria_ge	uncultured_bacterium
HQ672218Unc90258	Bacteria	Bacteria_ph	Bacteria_cl	Bacteria_or	Bacteria_fa	Bacteria_ge	uncultured_bacterium
HQ672217Unc002nk	Bacteria	Bacteria_ph	Bacteria_cl	Bacteria_or	Bacteria_fa	Bacteria_ge	uncultured_bacterium
HQ671756Unc87669	Bacteria	Bacteria_ph	Bacteria_cl	Bacteria_or	Bacteria_fa	Bacteria_ge	uncultured_bacterium
HQ671761Unc04txk	Bacteria	Bacteria_ph	Bacteria_cl	Bacteria_or	Bacteria_fa	Bacteria_ge	uncultured_bacterium
HQ672015Unc93360	Eukaryota	Eukaryota_ph	Eukaryota_cl	Eukaryota_or	Eukaryota_fa	Eukaryota_ge	uncultured_marine_eukaryote
HQ672114Unc81938	Bacteria	Bacteria_ph	Bacteria_cl	Bacteria_or	Bacteria_fa	Bacteria_ge	uncultured_bacterium
HQ703797Unc0019t	Bacteria	Bacteria_ph	Bacteria_cl	Bacteria_or	Bacteria_fa	Bacteria_ge	uncultured_bacterium
HQ703816Unc003xi	Bacteria	Bacteria_ph	Bacteria_cl	Bacteria_or	Bacteria_fa	Bacteria_ge	uncultured_bacterium
HQ703806Unc04uvh	Bacteria	Bacteria_ph	Bacteria_cl	Bacteria_or	Bacteria_fa	Bacteria_ge	uncultured_bacterium
AJ867910UncProka	Undetermined	Undetermined_ph	Undetermined_cl	Undetermined_or	Undetermined_fa	Undetermined_ge	uncultured_prokaryote
AJ867655UncPho49	Eukaryota	Eukaryota_ph	Eukaryota_cl	Eukaryota_or	Eukaryota_fa	Eukaryota_ge	uncultured_phototrophic_eukaryote
JN038770UncCy287	Bacteria	Cyanobacteria	Cyanobacteria_cl	Cyanobacteria_or	Cyanobacteria_fa	Cyanobacteria_ge	uncultured_cyanobacterium
AM259754UncCy377	Bacteria	Cyanobacteria	Cyanobacteria_cl	Cyanobacteria_or	Cyanobacteria_fa	Cyanobacteria_ge	uncultured_cyanobacterium
AM259746UncCy371	Bacteria	Cyanobacteria	Cyanobacteria_cl	Cyanobacteria_or	Cyanobacteria_fa	Cyanobacteria_ge	uncultured_cyanobacterium
JX015718Unc94185	Bacteria	Bacteria_ph	Bacteria_cl	Bacteria_or	Bacteria_fa	Bacteria_ge	uncultured_bacterium
JX015817Unc97845	Bacteria	Bacteria_ph	Bacteria_cl	Bacteria_or	Bacteria_fa	Bacteria_ge	uncultured_bacterium
JX015755Unc85431	Bacteria	Bacteria_ph	Bacteria_cl	Bacteria_or	Bacteria_fa	Bacteria_ge	uncultured_bacterium
JX016299Unc97865	Bacteria	Bacteria_ph	Bacteria_cl	Bacteria_or	Bacteria_fa	Bacteria_ge	uncultured_bacterium
JX016368Unc96362	Bacteria	Bacteria_ph	Bacteria_cl	Bacteria_or	Bacteria_fa	Bacteria_ge	uncultured_bacterium
JX016457Unc96391	Bacteria	Bacteria_ph	Bacteria_cl	Bacteria_or	Bacteria_fa	Bacteria_ge	uncultured_bacterium
JX016292Unc04wrd	Eukaryota	Eukaryota_ph	Eukaryota_cl	Eukaryota_or	Eukaryota_fa	Eukaryota_ge	uncultured_marine_eukaryote
JX016412Unc04wrn	Bacteria	Bacteria_ph	Bacteria_cl	Bacteria_or	Bacteria_fa	Bacteria_ge	uncultured_bacterium
JX016459Unc96392	Bacteria	Bacteria_ph	Bacteria_cl	Bacteria_or	Bacteria_fa	Bacteria_ge	uncultured_bacterium
JX016173Unc04wrx	Bacteria	Bacteria_ph	Bacteria_cl	Bacteria_or	Bacteria_fa	Bacteria_ge	uncultured_bacterium
JX016576Unc93006	Bacteria	Bacteria_ph	Bacteria_cl	Bacteria_or	Bacteria_fa	Bacteria_ge	uncultured_bacterium
JX016584Unc96393	Bacteria	Bacteria_ph	Bacteria_cl	Bacteria_or	Bacteria_fa	Bacteria_ge	uncultured_bacterium
JX016433Unc93337	Bacteria	Bacteria_ph	Bacteria_cl	Bacteria_or	Bacteria_fa	Bacteria_ge	uncultured_bacterium
JX016765Unc96567	Bacteria	Bacteria_ph	Bacteria_cl	Bacteria_or	Bacteria_fa	Bacteria_ge	uncultured_bacterium
JX016208Unc04wus	Bacteria	Bacteria_ph	Bacteria_cl	Bacteria_or	Bacteria_fa	Bacteria_ge	uncultured_bacterium
JX016811Unc96993	Bacteria	Bacteria_ph	Bacteria_cl	Bacteria_or	Bacteria_fa	Bacteria_ge	uncultured_bacterium
JX016439Unc04wvz	Bacteria	Bacteria_ph	Bacteria_cl	Bacteria_or	Bacteria_fa	Bacteria_ge	uncultured_bacterium
JX016502Unc94176	Bacteria	Bacteria_ph	Bacteria_cl	Bacteria_or	Bacteria_fa	Bacteria_ge	uncultured_bacterium
JX016546Unc85419	Bacteria	Bacteria_ph	Bacteria_cl	Bacteria_or	Bacteria_fa	Bacteria_ge	uncultured_bacterium
JX016969Unc97001	Bacteria	Bacteria_ph	Bacteria_cl	Bacteria_or	Bacteria_fa	Bacteria_ge	uncultured_bacterium
JX016561Unc04wz4	Bacteria	Bacteria_ph	Bacteria_cl	Bacteria_or	Bacteria_fa	Bacteria_ge	uncultured_bacterium
JX016595Unc04wz8	Bacteria	Bacteria_ph	Bacteria_cl	Bacteria_or	Bacteria_fa	Bacteria_ge	uncultured_bacterium
JX017123Unc96549	Bacteria	Bacteria_ph	Bacteria_cl	Bacteria_or	Bacteria_fa	Bacteria_ge	uncultured_bacterium
JX016548Unc71972	Bacteria	Bacteria_ph	Bacteria_cl	Bacteria_or	Bacteria_fa	Bacteria_ge	uncultured_bacterium
JX016660Unc96992	Bacteria	Bacteria_ph	Bacteria_cl	Bacteria_or	Bacteria_fa	Bacteria_ge	uncultured_bacterium
JX016822Unc96997	Bacteria	Bacteria_ph	Bacteria_cl	Bacteria_or	Bacteria_fa	Bacteria_ge	uncultured_bacterium
JX016883Unc93014	Bacteria	Bacteria_ph	Bacteria_cl	Bacteria_or	Bacteria_fa	Bacteria_ge	uncultured_bacterium
JX016995Unc93332	Bacteria	Bacteria_ph	Bacteria_cl	Bacteria_or	Bacteria_fa	Bacteria_ge	uncultured_bacterium
JX017139Unc90355	Bacteria	Bacteria_ph	Bacteria_cl	Bacteria_or	Bacteria_fa	Bacteria_ge	uncultured_bacterium
KR348504Unc04x32	Bacteria	Bacteria_ph	Bacteria_cl	Bacteria_or	Bacteria_fa	Bacteria_ge	uncultured_bacterium
JX040411Unc04xa4	Bacteria	Bacteria_ph	Bacteria_cl	Bacteria_or	Bacteria_fa	Bacteria_ge	uncultured_bacterium
GU553032Unc78559	Bacteria	Bacteria_ph	Bacteria_cl	Bacteria_or	Bacteria_fa	Bacteria_ge	uncultured_bacterium
GU553021Unc78121	Bacteria	Bacteria_ph	Bacteria_cl	Bacteria_or	Bacteria_fa	Bacteria_ge	uncultured_bacterium
EU488048Unc78963	Bacteria	Bacteria_ph	Bacteria_cl	Bacteria_or	Bacteria_fa	Bacteria_ge	uncultured_bacterium
EU488633Unc92917	Bacteria	Bacteria_ph	Bacteria_cl	Bacteria_or	Bacteria_fa	Bacteria_ge	uncultured_bacterium
JX105551Unc82053	Bacteria	Bacteria_ph	Bacteria_cl	Bacteria_or	Bacteria_fa	Bacteria_ge	uncultured_bacterium
JX133435Unc74974	Bacteria	Bacteria_ph	Bacteria_cl	Bacteria_or	Bacteria_fa	Bacteria_ge	uncultured_bacterium
KF179738Unc05031	Bacteria	Bacteria_ph	Bacteria_cl	Bacteria_or	Bacteria_fa	Bacteria_ge	uncultured_bacterium
KF179741Unc00ioy	Bacteria	Bacteria_ph	Bacteria_cl	Bacteria_or	Bacteria_fa	Bacteria_ge	uncultured_bacterium
KF179838Unc00iok	Bacteria	Bacteria_ph	Bacteria_cl	Bacteria_or	Bacteria_fa	Bacteria_ge	uncultured_bacterium
KF179785Unc00n1n	Bacteria	Bacteria_ph	Bacteria_cl	Bacteria_or	Bacteria_fa	Bacteria_ge	uncultured_bacterium
KF179995Unc00dhb	Bacteria	Bacteria_ph	Bacteria_cl	Bacteria_or	Bacteria_fa	Bacteria_ge	uncultured_bacterium
KF179989Unc00ji9	Bacteria	Bacteria_ph	Bacteria_cl	Bacteria_or	Bacteria_fa	Bacteria_ge	uncultured_bacterium
KF179716Unc00ilm	Bacteria	Bacteria_ph	Bacteria_cl	Bacteria_or	Bacteria_fa	Bacteria_ge	uncultured_bacterium
KF179746Unc00jhi	Bacteria	Bacteria_ph	Bacteria_cl	Bacteria_or	Bacteria_fa	Bacteria_ge	uncultured_bacterium
KF179750Unc00fke	Bacteria	Bacteria_ph	Bacteria_cl	Bacteria_or	Bacteria_fa	Bacteria_ge	uncultured_bacterium
KF180010Unc00e3q	Bacteria	Bacteria_ph	Bacteria_cl	Bacteria_or	Bacteria_fa	Bacteria_ge	uncultured_bacterium
KF180020Unc00k76	Bacteria	Bacteria_ph	Bacteria_cl	Bacteria_or	Bacteria_fa	Bacteria_ge	uncultured_bacterium
EU530305UncCy199	Bacteria	Cyanobacteria	Cyanobacteria_cl	Cyanobacteria_or	Cyanobacteria_fa	Cyanobacteria_ge	uncultured_cyanobacterium
JX186579Unc64680	Bacteria	Bacteria_ph	Bacteria_cl	Bacteria_or	Bacteria_fa	Bacteria_ge	uncultured_bacterium
JX206550Unc88803	Bacteria	Bacteria_ph	Bacteria_cl	Bacteria_or	Bacteria_fa	Bacteria_ge	uncultured_bacterium
KF271092Unc00m62	Bacteria	Bacteria_ph	Bacteria_cl	Bacteria_or	Bacteria_fa	Bacteria_ge	uncultured_bacterium
KF271088Unc00ltj	Bacteria	Bacteria_ph	Bacteria_cl	Bacteria_or	Bacteria_fa	Bacteria_ge	uncultured_bacterium
KF271186Unc00kl8	Bacteria	Bacteria_ph	Bacteria_cl	Bacteria_or	Bacteria_fa	Bacteria_ge	uncultured_bacterium
KF271202Unc00kaw	Bacteria	Bacteria_ph	Bacteria_cl	Bacteria_or	Bacteria_fa	Bacteria_ge	uncultured_bacterium
KF271259Unc00k6z	Bacteria	Bacteria_ph	Bacteria_cl	Bacteria_or	Bacteria_fa	Bacteria_ge	uncultured_bacterium
KF271180Unc00l0n	Bacteria	Bacteria_ph	Bacteria_cl	Bacteria_or	Bacteria_fa	Bacteria_ge	uncultured_bacterium
KF271198Unc052fl	Bacteria	Bacteria_ph	Bacteria_cl	Bacteria_or	Bacteria_fa	Bacteria_ge	uncultured_bacterium
KF271212Unc052fm	Bacteria	Bacteria_ph	Bacteria_cl	Bacteria_or	Bacteria_fa	Bacteria_ge	uncultured_bacterium
KF271228Unc00k6y	Bacteria	Bacteria_ph	Bacteria_cl	Bacteria_or	Bacteria_fa	Bacteria_ge	uncultured_bacterium
KF271239Unc00k7q	Bacteria	Bacteria_ph	Bacteria_cl	Bacteria_or	Bacteria_fa	Bacteria_ge	uncultured_bacterium
KF271201Unc052gv	Bacteria	Bacteria_ph	Bacteria_cl	Bacteria_or	Bacteria_fa	Bacteria_ge	uncultured_bacterium
KF271224Unc00kax	Bacteria	Bacteria_ph	Bacteria_cl	Bacteria_or	Bacteria_fa	Bacteria_ge	uncultured_bacterium
KF271206Unc052ht	Bacteria	Bacteria_ph	Bacteria_cl	Bacteria_or	Bacteria_fa	Bacteria_ge	uncultured_bacterium
KF271264Unc00kan	Bacteria	Bacteria_ph	Bacteria_cl	Bacteria_or	Bacteria_fa	Bacteria_ge	uncultured_bacterium
KF271189Unc00klf	Bacteria	Bacteria_ph	Bacteria_cl	Bacteria_or	Bacteria_fa	Bacteria_ge	uncultured_bacterium
KF271207Unc00n23	Bacteria	Bacteria_ph	Bacteria_cl	Bacteria_or	Bacteria_fa	Bacteria_ge	uncultured_bacterium
KF271250Unc00kla	Bacteria	Bacteria_ph	Bacteria_cl	Bacteria_or	Bacteria_fa	Bacteria_ge	uncultured_bacterium
EU580509FrrZeill	Eukaryota	Bacillariophyta	Fragilariophyceae	Fragilariales	Fragilariaceae	Fragilaria	Fragilaria_zeilleri
EU580470Am0Oval2	Eukaryota	Bacillariophyta	Bacillariophyceae	Thalassiophysales	Catenulaceae	Amphora	Amphora_ovalis
EU580495A93Ralf2	Eukaryota	Bacillariophyta	Fragilariophyceae	Fragilariales	Fragilariaceae	Asterionella	Asterionella_ralfsii
EU580506Dt2Tenu4	Eukaryota	Bacillariophyta	Fragilariophyceae	Fragilariales	Fragilariaceae	Diatoma	Diatoma_tenuis
EU580519BI7Subt3	Eukaryota	Bacillariophyta	Bacillariophyceae	Cymbellales	Cymbellaceae	Cymbella	Cymbella_subturgidula
EU580517BI7Subtu	Eukaryota	Bacillariophyta	Bacillariophyceae	Cymbellales	Cymbellaceae	Cymbella	Cymbella_subturgidula
EU580474DPWSolea	Eukaryota	Bacillariophyta	Bacillariophyceae	Surirellales	Surirellaceae	Cymatopleura	Cymatopleura_solea
EU580499Dt2Tenu5	Eukaryota	Bacillariophyta	Fragilariophyceae	Fragilariales	Fragilariaceae	Diatoma	Diatoma_tenuis
EU580516BI7Subt2	Eukaryota	Bacillariophyta	Bacillariophyceae	Cymbellales	Cymbellaceae	Cymbella	Cymbella_subturgidula
EU580477DPWSole2	Eukaryota	Bacillariophyta	Bacillariophyceae	Surirellales	Surirellaceae	Cymatopleura	Cymatopleura_solea
EU580504Dt2Tenu3	Eukaryota	Bacillariophyta	Fragilariophyceae	Fragilariales	Fragilariaceae	Diatoma	Diatoma_tenuis
KF303720Unc83758	Bacteria	Bacteria_ph	Bacteria_cl	Bacteria_or	Bacteria_fa	Bacteria_ge	uncultured_bacterium
HQ781756Unc052uy	Undetermined	Undetermined_ph	Undetermined_cl	Undetermined_or	Undetermined_fa	Undetermined_ge	uncultured_organism
EU617874Unc80004	Bacteria	Bacteria_ph	Bacteria_cl	Bacteria_or	Bacteria_fa	Bacteria_ge	uncultured_bacterium
EU617872Unc82961	Bacteria	Bacteria_ph	Bacteria_cl	Bacteria_or	Bacteria_fa	Bacteria_ge	uncultured_bacterium
EU617875Unc052xr	Bacteria	Bacteria_ph	Bacteria_cl	Bacteria_or	Bacteria_fa	Bacteria_ge	uncultured_bacterium
EU617873Unc87573	Bacteria	Bacteria_ph	Bacteria_cl	Bacteria_or	Bacteria_fa	Bacteria_ge	uncultured_bacterium
AY168732J1IEnvi2	Eukaryota	Streptophyta	Streptophyta_cl	Streptophyta_or	Streptophyta_fa	Streptophyta_ge	Magnoliophyta_environmental_sample
AY168751UncDia56	Eukaryota	Bacillariophyta	Bacillariophyta_cl	Bacillariophyta_or	Bacillariophyta_fa	Bacillariophyta_ge	uncultured_diatom
AY212583Unc70134	Bacteria	Bacteria_ph	Bacteria_cl	Bacteria_or	Bacteria_fa	Bacteria_ge	uncultured_bacterium
JN177704Unc79435	Bacteria	Bacteria_ph	Bacteria_cl	Bacteria_or	Bacteria_fa	Bacteria_ge	uncultured_bacterium
KT201597UncE9500	Eukaryota	Eukaryota_ph	Eukaryota_cl	Eukaryota_or	Eukaryota_fa	Eukaryota_ge	uncultured_eukaryote
KT201596UncE9509	Eukaryota	Eukaryota_ph	Eukaryota_cl	Eukaryota_or	Eukaryota_fa	Eukaryota_ge	uncultured_eukaryote
JN207216UncDia35	Eukaryota	Bacillariophyta	Bacillariophyta_cl	Bacillariophyta_or	Bacillariophyta_fa	Bacillariophyta_ge	uncultured_diatom
JN207210UncDia36	Eukaryota	Bacillariophyta	Bacillariophyta_cl	Bacillariophyta_or	Bacillariophyta_fa	Bacillariophyta_ge	uncultured_diatom
JN255788UncBa325	Bacteria	Bacteria_ph	Bacteria_cl	Bacteria_or	Bacteria_fa	Bacteria_ge	uncultured_bacterium
KF494692Unc0585p	Bacteria	Bacteria_ph	Bacteria_cl	Bacteria_or	Bacteria_fa	Bacteria_ge	uncultured_bacterium
KF494707Unc0585u	Bacteria	Bacteria_ph	Bacteria_cl	Bacteria_or	Bacteria_fa	Bacteria_ge	uncultured_bacterium
KF494681Unc78104	Bacteria	Bacteria_ph	Bacteria_cl	Bacteria_or	Bacteria_fa	Bacteria_ge	uncultured_bacterium
KF494685Unc0588h	Bacteria	Bacteria_ph	Bacteria_cl	Bacteria_or	Bacteria_fa	Bacteria_ge	uncultured_bacterium
KF494694Unc0588i	Bacteria	Bacteria_ph	Bacteria_cl	Bacteria_or	Bacteria_fa	Bacteria_ge	uncultured_bacterium
KF494706Unc78032	Bacteria	Bacteria_ph	Bacteria_cl	Bacteria_or	Bacteria_fa	Bacteria_ge	uncultured_bacterium
HQ860601Unc84465	Bacteria	Bacteria_ph	Bacteria_cl	Bacteria_or	Bacteria_fa	Bacteria_ge	uncultured_bacterium
HQ860579Unc84488	Bacteria	Bacteria_ph	Bacteria_cl	Bacteria_or	Bacteria_fa	Bacteria_ge	uncultured_bacterium
HQ860605Unc84341	Bacteria	Bacteria_ph	Bacteria_cl	Bacteria_or	Bacteria_fa	Bacteria_ge	uncultured_bacterium
HQ860584Unc84934	Bacteria	Bacteria_ph	Bacteria_cl	Bacteria_or	Bacteria_fa	Bacteria_ge	uncultured_bacterium
HQ860578Unc84340	Bacteria	Bacteria_ph	Bacteria_cl	Bacteria_or	Bacteria_fa	Bacteria_ge	uncultured_bacterium
HM363216Unc81525	Bacteria	Bacteria_ph	Bacteria_cl	Bacteria_or	Bacteria_fa	Bacteria_ge	uncultured_bacterium
HM363276Unc78983	Bacteria	Bacteria_ph	Bacteria_cl	Bacteria_or	Bacteria_fa	Bacteria_ge	uncultured_bacterium
AY794215Uncu1100	Bacteria	Bacteria_ph	Bacteria_cl	Bacteria_or	Bacteria_fa	Bacteria_ge	uncultured_soil_bacterium
EU799970Unc68141	Bacteria	Bacteria_ph	Bacteria_cl	Bacteria_or	Bacteria_fa	Bacteria_ge	uncultured_bacterium
HQ877727Unc05969	Bacteria	Bacteria_ph	Bacteria_cl	Bacteria_or	Bacteria_fa	Bacteria_ge	uncultured_bacterium
EU804764Unc001go	Bacteria	Bacteria_ph	Bacteria_cl	Bacteria_or	Bacteria_fa	Bacteria_ge	uncultured_bacterium
HM445349Unc82615	Bacteria	Bacteria_ph	Bacteria_cl	Bacteria_or	Bacteria_fa	Bacteria_ge	uncultured_bacterium
EU804830Unc86387	Bacteria	Bacteria_ph	Bacteria_cl	Bacteria_or	Bacteria_fa	Bacteria_ge	uncultured_bacterium
EU805239Unc88951	Bacteria	Bacteria_ph	Bacteria_cl	Bacteria_or	Bacteria_fa	Bacteria_ge	uncultured_bacterium
JN392917Unc77096	Bacteria	Bacteria_ph	Bacteria_cl	Bacteria_or	Bacteria_fa	Bacteria_ge	uncultured_bacterium
JN398116Unc00pjj	Bacteria	Bacteria_ph	Bacteria_cl	Bacteria_or	Bacteria_fa	Bacteria_ge	uncultured_bacterium
KF596549Unc93109	Bacteria	Bacteria_ph	Bacteria_cl	Bacteria_or	Bacteria_fa	Bacteria_ge	uncultured_bacterium
KF596570Unc93132	Bacteria	Bacteria_ph	Bacteria_cl	Bacteria_or	Bacteria_fa	Bacteria_ge	uncultured_bacterium
KF596522Unc85422	Bacteria	Bacteria_ph	Bacteria_cl	Bacteria_or	Bacteria_fa	Bacteria_ge	uncultured_bacterium
KF596586Unc93039	Bacteria	Bacteria_ph	Bacteria_cl	Bacteria_or	Bacteria_fa	Bacteria_ge	uncultured_bacterium
KF596604Unc99104	Bacteria	Bacteria_ph	Bacteria_cl	Bacteria_or	Bacteria_fa	Bacteria_ge	uncultured_bacterium
KF596582Unc77125	Bacteria	Bacteria_ph	Bacteria_cl	Bacteria_or	Bacteria_fa	Bacteria_ge	uncultured_bacterium
KF596603Unc93392	Bacteria	Bacteria_ph	Bacteria_cl	Bacteria_or	Bacteria_fa	Bacteria_ge	uncultured_bacterium
JN398106Unc00kay	Bacteria	Bacteria_ph	Bacteria_cl	Bacteria_or	Bacteria_fa	Bacteria_ge	uncultured_bacterium
KF596518Unc85980	Bacteria	Bacteria_ph	Bacteria_cl	Bacteria_or	Bacteria_fa	Bacteria_ge	uncultured_bacterium
KF596535Unc84924	Bacteria	Bacteria_ph	Bacteria_cl	Bacteria_or	Bacteria_fa	Bacteria_ge	uncultured_bacterium
JN397995Unc00lu6	Bacteria	Bacteria_ph	Bacteria_cl	Bacteria_or	Bacteria_fa	Bacteria_ge	uncultured_bacterium
JN417593UncuS788	Bacteria	Bacteria_ph	Bacteria_cl	Bacteria_or	Bacteria_fa	Bacteria_ge	uncultured_soil_bacterium
JN417592UncuS846	Bacteria	Bacteria_ph	Bacteria_cl	Bacteria_or	Bacteria_fa	Bacteria_ge	uncultured_soil_bacterium
EU861932Uncu4313	Bacteria	Bacteria_ph	Bacteria_cl	Bacteria_or	Bacteria_fa	Bacteria_ge	uncultured_soil_bacterium
AY947987UncPho93	Eukaryota	Eukaryota_ph	Eukaryota_cl	Eukaryota_or	Eukaryota_fa	Eukaryota_ge	uncultured_phototrophic_eukaryote
AY948004UncPh102	Eukaryota	Eukaryota_ph	Eukaryota_cl	Eukaryota_or	Eukaryota_fa	Eukaryota_ge	uncultured_phototrophic_eukaryote
AY948009UncPh122	Eukaryota	Eukaryota_ph	Eukaryota_cl	Eukaryota_or	Eukaryota_fa	Eukaryota_ge	uncultured_phototrophic_eukaryote
AY948038UncPh177	Eukaryota	Eukaryota_ph	Eukaryota_cl	Eukaryota_or	Eukaryota_fa	Eukaryota_ge	uncultured_phototrophic_eukaryote
AY948018UncPho69	Eukaryota	Eukaryota_ph	Eukaryota_cl	Eukaryota_or	Eukaryota_fa	Eukaryota_ge	uncultured_phototrophic_eukaryote
AY948055UncPho96	Eukaryota	Eukaryota_ph	Eukaryota_cl	Eukaryota_or	Eukaryota_fa	Eukaryota_ge	uncultured_phototrophic_eukaryote
AY948066UncPh124	Eukaryota	Eukaryota_ph	Eukaryota_cl	Eukaryota_or	Eukaryota_fa	Eukaryota_ge	uncultured_phototrophic_eukaryote
AY947995UncPh101	Eukaryota	Eukaryota_ph	Eukaryota_cl	Eukaryota_or	Eukaryota_fa	Eukaryota_ge	uncultured_phototrophic_eukaryote
AY948039UncPh104	Eukaryota	Eukaryota_ph	Eukaryota_cl	Eukaryota_or	Eukaryota_fa	Eukaryota_ge	uncultured_phototrophic_eukaryote
AY948023UncPho94	Eukaryota	Eukaryota_ph	Eukaryota_cl	Eukaryota_or	Eukaryota_fa	Eukaryota_ge	uncultured_phototrophic_eukaryote
AY948048UncPho98	Eukaryota	Eukaryota_ph	Eukaryota_cl	Eukaryota_or	Eukaryota_fa	Eukaryota_ge	uncultured_phototrophic_eukaryote
AY948063UncPho90	Eukaryota	Eukaryota_ph	Eukaryota_cl	Eukaryota_or	Eukaryota_fa	Eukaryota_ge	uncultured_phototrophic_eukaryote
AY947990UncPh100	Eukaryota	Eukaryota_ph	Eukaryota_cl	Eukaryota_or	Eukaryota_fa	Eukaryota_ge	uncultured_phototrophic_eukaryote
AY948021UncPho77	Eukaryota	Eukaryota_ph	Eukaryota_cl	Eukaryota_or	Eukaryota_fa	Eukaryota_ge	uncultured_phototrophic_eukaryote
AY948073UncPh178	Eukaryota	Eukaryota_ph	Eukaryota_cl	Eukaryota_or	Eukaryota_fa	Eukaryota_ge	uncultured_phototrophic_eukaryote
AY948025UncPh106	Eukaryota	Eukaryota_ph	Eukaryota_cl	Eukaryota_or	Eukaryota_fa	Eukaryota_ge	uncultured_phototrophic_eukaryote
AY948035UncPh179	Eukaryota	Eukaryota_ph	Eukaryota_cl	Eukaryota_or	Eukaryota_fa	Eukaryota_ge	uncultured_phototrophic_eukaryote
[truncated: 425 more rows]
